# Supplementary material for: Dietary tryptophan links encephalogenicity of autoreactive T cells with gut microbial ecology
Source: Nat Commun. 2019 Oct 25;10:4877. doi: 10.1038/s41467-019-12776-4 (PMC6814758; doi:10.1038/s41467-019-12776-4)
Supplement: Supplementary file 2 — Supplementary Dataset 1 [file 41467_2019_12776_MOESM2_ESM.xlsx]

## Sheet: Nanostring
Supplementary Data 1: NanoString gene expression analysis
Gene name	logFC	lr	pvalue	qvalue
Il2ra	118345216312016	17077090272233	3.58927e+09	0.0134597559573318
Nptn	0.319534448535445	171203262576846	3.50848e+09	0.0134597559573318
Dab2ip	-643889945840413	154533204795056	8.45682e+09	0.0158565438500707
Furin	0.722456203248333	155814369149944	7.90266e+09	0.0158565438500707
Trp53inp2	-287631228294166	146732578759637	0.000127847342131671	0.0191771013197506
C1qa	-314306663851788	126642639922605	0.000372711221829913	0.0349416770465544
Il10ra	-243102502945324	130015108998425	0.000311239739950064	0.0349416770465544
Il2rb	0.276031652501416	128400561226808	0.000339277437230279	0.0349416770465544
Crcp	-0.809661641103015	124306557577278	0.000422343580536833	0.0351952983780694
Fcgr2b	136603330784023	10969600930195	0.000926187036576098	0.0609137557656514
H2-Q2	-183689867291816	104907356467996	0.00119974593389049	0.0609137557656514
Hmgb2	-130228120410897	111401939675901	0.000844770575152642	0.0609137557656514
Nfkb1	0.303762992079769	105052099178511	0.00119038434911212	0.0609137557656514
Rbpj	0.552780618192214	105505572298657	0.00116153064798563	0.0609137557656514
Sdc1	-514891245545169	104624209734481	0.00121827511531303	0.0609137557656514
Cd74	0.804333898146295	100018869381888	0.00156379912338489	0.0725603920852345
Ripk2	-0.590806230420286	990902506583245	0.00164470222059865	0.0725603920852345
Cd80	-515167051060703	900779898262249	0.00268829968318318	0.0960107029708279
Ghdc	-19420333536814	917229908930696	0.0024570570763599	0.0960107029708279
Tcf4	-299298025794407	912967220241691	0.0025149677706251	0.0960107029708279
Tnfrsf13b	-0.651209467281415	908995379029693	0.00257017366069634	0.0960107029708279
Cd27	-0.338172724016045	878800240135797	0.00303218098730662	0.0994740425634761
Tnf	0.610741335370337	87769926139847	0.00305053730527993	0.0994740425634761
Il18rap	0.567493818576595	865866298645506	0.00325510051963396	0.101721891238561
Csf2	133659595865056	847802463863187	0.0035946221503893	0.107838664511679
Fcgrt	161688846665082	809577872815905	0.0044368471302757	0.127985974911799
Ikbkg	-0.494277556995006	758325412333693	0.00589129932312427	0.154397719508367
Insr	-0.678980792148816	758262161271034	0.00589336682117814	0.154397719508367
Msrb2	-0.832072482824793	755932188723233	0.00597004515432353	0.154397719508367
Itgam	-228986984193906	717449007255112	0.00739474632975012	0.184868658243753
Sipa1	-0.520668741552833	690717127684582	0.00858507052429203	0.207703319136097
Csf2ra	-23659561748369	667982821204828	0.00975100216377511	0.212346314068315
Gsdmd	-0.476563982836753	665109427443349	0.00990949465652136	0.212346314068315
Mapk12	-258499358681888	673323455524101	0.00946328434919308	0.212346314068315
Traf2	0.193667573903038	678695007033775	0.00918266612330965	0.212346314068315
Padi4	-25506144426829	64845219841005	0.0108817797906162	0.226703745637838
Cfp	-14752889061774	634273064983253	0.0117863298618155	0.2326249314832
Mx1	0.781639673577242	638605123335225	0.0115020619806279	0.2326249314832
Il2	0.711675222401487	607474256546362	0.0137128284062434	0.257115532617064
Mapk7	-0.992806386246649	611857605350156	0.0133768513424365	0.257115532617064
Capn1	-0.305702250235791	595118669678823	0.0147073820225204	0.26665101588774
Relb	0.321311674549974	592441950659077	0.0149324568897135	0.26665101588774
Plaur	174729602355576	576827001447944	0.0163180908232	0.284617863195349
Bad	-0.388861764867857	554136514338165	0.0185720895536735	0.296006047595962
Cd7	0.817531321403738	560450339500647	0.0179143717397408	0.296006047595962
Ctnnb1	0.181900814920899	557778793239049	0.0181896837771302	0.296006047595962
Ly96	-0.759738237233801	554231782848495	0.0185619822152353	0.296006047595962
Sh2d1a	-0.361096198715805	550664182936816	0.0189443870461415	0.296006047595962
Tnfrsf4	0.572825081665631	542112953923902	0.0198944855028566	0.304507431166172
Ctla4	-0.396872111837128	519323309011202	0.0226749949763292	0.340124924644938
Il23r	0.678586191956098	500393461749377	0.0252897642330611	0.359571382498277
Nfkb2	0.208855657820354	496555705859419	0.0258569851507602	0.359571382498277
Padi2	112116402780502	496340778939344	0.0258891395398759	0.359571382498277
Tgfb3	-0.790399214636842	499565436293523	0.025411043501898	0.359571382498277
H2-DMb2	182744733577789	457545421832492	0.0324331464758709	0.381994168978405
Hist1h2ao	-0.878674089250052	451528317363778	0.0335933248128243	0.381994168978405
Hist2h3c2	-136191509052917	461460572080674	0.0317007821473578	0.381994168978405
Il17a	-184178376846989	468884240171531	0.0303590936339775	0.381994168978405
Lilrb4a	0.608099060355785	469663597381123	0.030221715226879	0.381994168978405
Myc	0.630666565275375	459983044854209	0.0319751182935276	0.381994168978405
Nrbf2	-0.243468222327118	45641982771931	0.0326469514378208	0.381994168978405
S100a9	-305878258067158	482121668974557	0.0281114954289783	0.381994168978405
Tgfb1	0.205238504507117	475866645426686	0.0291511252172985	0.381994168978405
Tnfrsf13c	-236527758690118	455082746772896	0.0329028416937056	0.381994168978405
Txn1	0.285600973520723	451415500464691	0.0336154868700996	0.381994168978405
Uba52	-0.221820082193416	474988222317188	0.0293002997500156	0.381994168978405
H2-Ab1	0.988606875901641	446129718133506	0.0346711588286132	0.382402487080292
Ociad2	-257105726216658	4480523189114	0.034283224630111	0.382402487080292
Il12rb1	0.472544539026173	439985064697555	0.0359420781033867	0.385093693964857
Ms4a1	27152388513159	440208952796237	0.0358949252053141	0.385093693964857
Cxcr6	0.532448061486814	422439983923334	0.0398467088168954	0.415069883509328
Mbp	-0.519846909247405	424386850133141	0.039392311117276	0.415069883509328
Il10	-292042480143189	414605951795926	0.0417315313936074	0.422954710070345
Notch1	0.228646071711348	415217262823262	0.0415811390677308	0.422954710070345
Slamf6	-0.238412967856986	405435434689798	0.0440575638606773	0.440575638606773
Fcgr4	256491626048543	38874473047363	0.0486483126096934	0.473847200743767
Il2rg	0.235082179507585	389684376213881	0.0483769114497286	0.473847200743767
Bcl2a1a	0.320456640343287	384966647694046	0.049755883864991	0.475209968096383
Ikzf1	0.175790427045038	38396003864018	0.050055449972819	0.475209968096383
Kit	-242266712966671	381460375059348	0.0508076214036236	0.476321450658971
C1qb	-169774688554015	368218558769064	0.0549967143272923	0.509228836363817
Lrrc41	-0.431244926666369	361817486973041	0.0571515388549908	0.518042663494363
S1pr1	-0.414934119339697	361298723804157	0.0573300547600428	0.518042663494363
Ap2m1	-0.252222923454573	353228624650774	0.0601847462205325	0.525556038207843
Hist1h2be	-0.345310674453402	353640371380425	0.0600354968071516	0.525556038207843
Tnfsf10	-0.6983411056533	353011084919171	0.0602637590478327	0.525556038207843
Rras2	0.458400419750073	349883054293775	0.0614121810503047	0.529415353881937
Ifnar1	0.195383211138058	346110055266763	0.0628284838253295	0.53547003260224
Il18r1	0.524812653246777	332797950261818	0.0681104985664805	0.573964875560229
Klrd1	0.67200856327517	330018696692451	0.0692719981515447	0.574832652736453
Lta	0.589623682582589	327274502927133	0.070439666934407	0.574832652736453
Notch2	0.357335258421722	327104240799645	0.0705128054023382	0.574832652736453
Bcl2l1	0.439440138328203	321304118152193	0.0730535818738056	0.576738804266886
Ddit4	0.355329262630872	322248634134962	0.0726332284903012	0.576738804266886
Eomes	-178620963215528	324102637369037	0.0718156353578918	0.576738804266886
Nfe2l1	0.16484632872649	319045453368199	0.0740694141183378	0.578667297799514
Ifnar2	-0.192538615155399	314304228166475	0.0762514547048679	0.589573103388154
Lyn	-224153821733488	311155382543583	0.0777387643143594	0.594939522813975
Polr3d	0.437832026790784	309438245382398	0.0785629556291075	0.595173906281118
Vamp2	0.214561739922455	306538989052615	0.0799759747436095	0.599819810577071
Flt4	-222003880539644	301915844970358	0.0822861558991759	0.601626501715425
Ido1	0.896753235795784	301252735355882	0.0826233729022516	0.601626501715425
Sell	-0.43529392681814	302181883038315	0.0821512830484838	0.601626501715425
Nfe2l2	-0.283791298729462	299598684887496	0.0834710424989568	0.601954633405938
Tradd	-0.239104591700153	295671243536344	0.0855216649954517	0.610869035681798
Atg9a	-0.244480888096802	289216171425278	0.0890114199754389	0.616755644241075
Clu	-19694060229327	288740044226125	0.0892748667029273	0.616755644241075
Ctsa	-240972552887997	288091358659361	0.0896351536297029	0.616755644241075
Rock2	-0.535470197982977	2911192598799	0.0879668040130106	0.616755644241075
Fam129c	-0.883118602238419	275380036382009	0.0970235669411452	0.646594855373643
Icam1	-0.434188356225589	273912873395102	0.0979181410002617	0.646594855373643
Jun	-0.334493875603607	276951593355147	0.0960752114677316	0.646594855373643
Nlrp1a	-193094728232122	271189822663447	0.0996024085040926	0.646594855373643
Smarca4	0.163210054848581	271372550035812	0.0994884034098542	0.646594855373643
Tnfaip3	-0.378149747552539	270720651279385	0.0998957822182691	0.646594855373643
Tnfsf4	-156632228740956	270543706642636	0.100006670964457	0.646594855373643
Crp	0.708189137933262	264946218241482	0.103584936036951	0.664006000236862
Nras	-0.16465700631628	261022615232923	0.106176619717316	0.674851396508363
Fes	0.454844386843866	25518471132508	0.110165392051026	0.693658250089601
Tyrobp	-119107755911461	254013466844981	0.110985320014336	0.693658250089601
Hist1h4k	0.428992833265096	250043821308714	0.113814624897633	0.693692246021715
Lag3	-0.897811699058145	251104798486037	0.113050729673575	0.693692246021715
Mapkapk3	0.254440322299143	248837000305593	0.114690451342257	0.693692246021715
Nr4a2	-0.874441587032971	251237061728821	0.112955897911898	0.693692246021715
Alox15	-0.887657126959163	242763177632705	0.119212878717706	0.715277272306236
Fadd	-0.48374645322425	23784792280353	0.123017251236565	0.726479830137197
Stradb	-0.296006899449581	238071646692754	0.122841196550529	0.726479830137197
Ero1l	0.321440085414652	235910238088798	0.12455383938144	0.729807652625628
Rora	0.405025007378132	232687475392333	0.12715694076701	0.739284539343083
Ap1b1	-0.191115327692024	230855490949489	0.128663617711184	0.742290102179907
Ifngr1	0.317579457782975	227309503767083	0.131636781650727	0.742312678481541
Irf2	-0.173882673097757	227717587288498	0.131290749626706	0.742312678481541
Ly6c1	0.246536813734098	22924607367313	0.130003667071417	0.742312678481541
Txnip	0.456549062214014	225839514007225	0.132891715889778	0.743796917293533
Atg4b	-0.17855756596775	221592925558866	0.136592793965403	0.747770769883592
Il7r	0.630643595853757	222226107905959	0.136033704946009	0.747770769883592
Pik3r2	-0.28901346939244	223399783129764	0.135004131843696	0.747770769883592
Ifitm3	0.531634072445093	220083598276329	0.13793591370888	0.749651704939566
Mpv17	-0.405108660260723	218369727929593	0.139479035002174	0.752584721234753
Ace	217399620512998	133271469838991	0.248322843778796	0.753786387090292
Acin1	0.1138672989034	130549242861798	0.253212400278967	0.753786387090292
Actr1b	-0.13653157911295	105727425720147	0.303837687931805	0.753786387090292
Agt	168243979352586	111976398620391	0.289969279487257	0.753786387090292
Ahr	-0.384734633134992	196417169084776	0.161067865483541	0.753786387090292
Aicda	168243979352586	105622137142953	0.304078587376754	0.753786387090292
Aire	168243979352586	0.967517604852048	0.32530006232086	0.753786387090292
Akt1	0.124282273254348	21229325306067	0.145108467750429	0.753786387090292
Akt2	-0.211188422567519	191285178937483	0.16664682110025	0.753786387090292
Alas2	168243979352586	112172102561541	0.289548174230926	0.753786387090292
Alox5	168243979352586	101912350391052	0.312727006726295	0.753786387090292
Aqp4	-168243979352586	0.667707034314191	0.413852183229223	0.753786387090292
Atg5	-0.155348416717838	169597666720119	0.192814982949709	0.753786387090292
Atp6v0a1	-223594927271614	124628786908423	0.264262660304277	0.753786387090292
Atp6v1c2	168243979352586	107590501216879	0.299615442253095	0.753786387090292
Bcl10	0.0902113189560336	124490648940764	0.264527544696035	0.753786387090292
Bcl2	0.190662349726261	130295180930284	0.25367474485959	0.753786387090292
Birc3	0.161256047699724	0.928651243234299	0.335213644088977	0.753786387090292
Blk	-103259876178053	0.638881695865678	0.424116041599657	0.753786387090292
Blnk	168243979352586	10772729417445	0.299308419500535	0.753786387090292
Bmp8a	0.566930691754743	0.84099860176417	0.359111326341974	0.753786387090292
Btk	159327895891854	0.772455074383544	0.379458625368583	0.753786387090292
Btla	-0.26128554904899	133142398310406	0.248552047652074	0.753786387090292
C2	-226145056064006	0.79618441575812	0.372236620541761	0.753786387090292
C4a	158997427054905	0.883920540825216	0.347130118678037	0.753786387090292
C5ar1	168243979352586	0.995539970328593	0.318392116479147	0.753786387090292
C7	168243979352586	0.912635228029558	0.339416180697831	0.753786387090292
C8b	168243979352586	114602407508224	0.284382999232157	0.753786387090292
C8g	-0.332192809488561	0.699814650020926	0.40284598153057	0.753786387090292
Camk2d	-0.118252926190226	154923091056844	0.213249015215756	0.753786387090292
Camp	-0.17243095517015	0.832149841525705	0.36165161570721	0.753786387090292
Card11	-0.189736901375053	12364446546519	0.266157357368352	0.753786387090292
Card9	168243979352586	142515944402146	0.23255604714977	0.753786387090292
Casp3	-0.376355629491088	215985405172228	0.141658144787201	0.753786387090292
Casp8	-0.0958624527617891	0.716646996535019	0.397245962336141	0.753786387090292
Ccl19	168243979352586	0.871890560864131	0.350432452699178	0.753786387090292
Ccl2	168243979352586	112191659467237	0.289506135558761	0.753786387090292
Ccl4	168243979352586	0.756544482097752	0.384412086198848	0.753786387090292
Ccl5	-0.34608032445577	0.826277201932953	0.36335122857914	0.753786387090292
Ccl7	168243979352586	103832623876744	0.308211064218835	0.753786387090292
Ccl8	168243979352586	0.717614194559133	0.396927613364601	0.753786387090292
Cd163	-254268856687713	0.672919403221158	0.412035618140367	0.753786387090292
Cd274	0.147391599957597	0.855034947444437	0.355131866665918	0.753786387090292
Cd28	-0.140717269934466	0.654074510694954	0.418659691418547	0.753786387090292
Cd3d	-0.106899786431128	0.82647019216347	0.363295199642395	0.753786387090292
Cd3e	-0.112653815485192	0.724549704615583	0.394655566525287	0.753786387090292
Cd4	0.167193760958012	174423626205134	0.186602958286677	0.753786387090292
Cd40	806645055383582	0.646161292009936	0.421488470476798	0.753786387090292
Cd5	-0.117963500659164	0.764364831117746	0.381966002299474	0.753786387090292
Cd55	-0.319247577489273	166748951088664	0.196595131450242	0.753786387090292
Cd59a	168243979352586	115579187307881	0.282339981651023	0.753786387090292
Cd68	-0.445279023539437	108373219405962	0.297864136547259	0.753786387090292
Cd79a	168243979352586	136778632956504	0.242192587291924	0.753786387090292
Cd81	-0.402459638636172	130633590580067	0.253059132648436	0.753786387090292
Cd8a	168243979352586	0.978439460668852	0.322584382090332	0.753786387090292
Cd8b1	-0.348117099361038	172634025279336	0.188878956686884	0.753786387090292
Cd96	0.274685599557049	186479845284066	0.172072010033911	0.753786387090292
Cdh2	168243979352586	0.978654226030528	0.32253128206265	0.753786387090292
Ceacam3	-239174964642616	0.952576751687872	0.329064273502939	0.753786387090292
Cfh	0.332192809488555	0.871449910250817	0.350554224732016	0.753786387090292
Cflar	0.226096467938	141907433881101	0.233555822447788	0.753786387090292
Ciita	159679441376765	0.675934448719971	0.4109902073611	0.753786387090292
Cpa3	158273528525238	0.666497712372234	0.414275335218611	0.753786387090292
Cr2	168243979352586	102912021463581	0.31036539354076	0.753786387090292
Creb3	0.144418970028248	0.979266615572669	0.322379934050685	0.753786387090292
Creb3l4	168243979352586	0.902156818388107	0.342204046478356	0.753786387090292
Crebbp	0.167452592678887	151197092869734	0.218838586304388	0.753786387090292
Csf1	0.741454128372674	145456315228637	0.22779716513461	0.753786387090292
Ctnnd1	168243979352586	105105136723301	0.305265071774167	0.753786387090292
Ctps	0.279230880169269	1453351412438	0.227990950441558	0.753786387090292
Cx3cl1	369686153196407	0.823301379044722	0.364216685059299	0.753786387090292
Cxcl1	168243979352586	0.751839192958045	0.385894555419515	0.753786387090292
Cxcl13	168243979352586	123732654717836	0.265986916129718	0.753786387090292
Cxcl9	-225686622337599	0.885459705342072	0.346710657689548	0.753786387090292
Cxcr4	-0.411699130924892	201161119744154	0.156099461418219	0.753786387090292
Cxcr5	-0.187493596338152	159428277272673	0.20671531071675	0.753786387090292
Cyba	0.111091831365141	101836911901319	0.312906171279462	0.753786387090292
Daxx	-0.197414736804237	184362442873612	0.174526735499421	0.753786387090292
Ddx24	-0.102312008940847	0.681546015383447	0.409054867162881	0.753786387090292
Ddx58	-0.248172129343131	141882073610032	0.233597601659947	0.753786387090292
Diablo	-0.169773301880282	204738213948099	0.15246815932991	0.753786387090292
Dll1	168243979352586	102209069772505	0.312023602611457	0.753786387090292
Dtx3l	0.117793922993818	107824792675137	0.299089837597015	0.753786387090292
Dvl2	0.328475725526761	195201514079088	0.16236986552103	0.753786387090292
E2f4	0.120373878489931	131693025299228	0.251143718241418	0.753786387090292
Ebi3	0.409069889383536	0.866261900879124	0.351992255447217	0.753786387090292
Egf	-151069253850511	115804669977189	0.281871006333617	0.753786387090292
Egr2	-0.40571137872226	0.744496166621872	0.388224391335967	0.753786387090292
Eif4ebp1	-0.112124652046915	0.641258750753195	0.423255352558194	0.753786387090292
Elk1	-0.620786244658828	176315159886238	0.184231898580236	0.753786387090292
Ezh2	0.125420184753002	0.686799800017525	0.407255024979022	0.753786387090292
F13a1	0.788925352103583	185346786768486	0.173380598926679	0.753786387090292
F8	163611306978162	0.957199948638049	0.32789335839381	0.753786387090292
Fas	-0.288605439547251	148833878718483	0.222474385360552	0.753786387090292
Fasl	-0.518836944425415	121226290354255	0.270884422276085	0.753786387090292
Fbxo7	-0.252813739800914	17421789957873	0.186862970258178	0.753786387090292
Fcgr1	15961820801236	0.792557214088589	0.373327998529517	0.753786387090292
Fcnb	369686153196407	110512953595585	0.293143135168725	0.753786387090292
Fcrl1	-0.358374643796472	203119108843759	0.15409979697327	0.753786387090292
Fcrl5	0.332192809488555	128573490091225	0.256835444384966	0.753786387090292
Fgr	-0.536416930372731	123698429963551	0.26605304534795	0.753786387090292
Flt1	168243979352586	0.960179566008208	0.327141640412443	0.753786387090292
Foxp1	-0.329397358771801	204332468007112	0.152875199640649	0.753786387090292
Gata3	0.269015587027509	101870842854237	0.312825569531962	0.753786387090292
Gbp2b	168243979352586	108699820341471	0.297137268218949	0.753786387090292
Gmpr	0.332192809488555	109823706022721	0.29465332164297	0.753786387090292
Grb2	-0.105353251779875	0.783038657360066	0.376213418496209	0.753786387090292
Grk2	-0.10428089956024	124616200067248	0.264286782358747	0.753786387090292
Grn	-0.358073029890165	192508886183293	0.165296751085549	0.753786387090292
Gstp1	-0.122799746712161	172977357159925	0.188439817134021	0.753786387090292
Gucy1b1	-275465718002104	0.667941640051851	0.4137701667042	0.753786387090292
Gzma	-101211859179694	129934414558141	0.254333057705695	0.753786387090292
Gzmg	805234657877512	0.78598258526057	0.375317674646726	0.753786387090292
H2-Aa	0.505424735971401	12516123270151	0.26324475486518	0.753786387090292
H2-D1	0.106929423301431	0.640879598989159	0.423392461034392	0.753786387090292
H2-Eb1	0.815186529237308	195491154223816	0.162058566954735	0.753786387090292
H2-Ob	-0.30276395219118	0.685085422304553	0.407841058257075	0.753786387090292
H2-Pa	369686153196407	123012015854181	0.267383671370136	0.753786387090292
H2-T23	-0.166950213088609	0.872509272048319	0.350261571525122	0.753786387090292
H2afy2	168243979352586	0.872888721360709	0.350156827942807	0.753786387090292
Hdc	-232799297489543	0.715870976416824	0.39750165270393	0.753786387090292
Hist1h2bk	0.277762443291511	0.878899272289573	0.348503337141323	0.753786387090292
Hsd11b1	-0.136798643880835	11118455105775	0.291681127096028	0.753786387090292
Ifi30	-0.22126437136895	108355358144763	0.297903953592851	0.753786387090292
Ifi44l	168243979352586	109361316828401	0.29567203195534	0.753786387090292
Ifitm1	-0.571037821020425	0.807971704181199	0.368720597219878	0.753786387090292
Ifnb1	369686153196407	126179442888997	0.26131170281704	0.753786387090292
Ikbke	-0.123519958035634	0.647946816880449	0.42084770390353	0.753786387090292
Ikzf3	-0.354196767203391	144860460935558	0.228751986758602	0.753786387090292
Il12b	160476742016717	0.898319319410234	0.34323276343828	0.753786387090292
Il13	258981983995879	0.684908273478555	0.407901684252683	0.753786387090292
Il17c	168243979352586	116283027265175	0.280879339254691	0.753786387090292
Il17f	0.338996347846381	0.714826187193921	0.397846275472111	0.753786387090292
Il18	-310552995019785	179766686851971	0.179994815214519	0.753786387090292
Il1a	369686153196407	126366092336451	0.260959263651588	0.753786387090292
Il1b	168243979352586	0.955861926442594	0.328231669200353	0.753786387090292
Il1r1	0.208196280722945	0.70829874397532	0.400009166819537	0.753786387090292
Il22	0.390934004340919	168858603118781	0.193787466284846	0.753786387090292
Il27	168243979352586	0.948526397178995	0.330094674059871	0.753786387090292
Il33	659564930355398	102585262139183	0.311134762125802	0.753786387090292
Il4ra	0.195865043244512	0.920211552471983	0.337419431628507	0.753786387090292
Il6	161269558002131	0.638841898611986	0.424130473802805	0.753786387090292
Il6ra	-0.269101865694652	170633250168362	0.191461901903931	0.753786387090292
Il6st	-0.137913398987616	0.937330700222901	0.332965263997705	0.753786387090292
Il7	0.781854183833847	0.725276114885872	0.394418682208374	0.753786387090292
Irak2	0.196202349862495	0.731381293694426	0.392435823553022	0.753786387090292
Isg20	0.118883717357558	0.653265086086549	0.418947739309314	0.753786387090292
Itgal	0.118331153316695	158156357306507	0.208535617116374	0.753786387090292
Itgax	162628608483885	0.706054860361604	0.400756621941645	0.753786387090292
Itgb2	0.0859949138429479	0.83100906148502	0.361980910578959	0.753786387090292
Jag1	-146171891716156	174099121964491	0.187013281662192	0.753786387090292
Jag2	159520714262239	0.77322921312421	0.379219919578552	0.753786387090292
Kbtbd8	0.23397985316503	0.749967403028052	0.386486551361111	0.753786387090292
Kir3dl1	369686153196407	0.860185100263919	0.353686897777799	0.753786387090292
Kir3dl2	159038401626159	0.958663415932961	0.327523859061125	0.753786387090292
Klrb1	168243979352586	0.870218146800937	0.350894923471332	0.753786387090292
Lbp	-275744582132117	108481841239373	0.297622139509402	0.753786387090292
Lrr1	-0.517376234301961	149868336341015	0.220874059142488	0.753786387090292
Ltbp1	-168243979352586	0.647725714632656	0.420926971326698	0.753786387090292
Ltf	816078959386114	108445211293389	0.297703718613719	0.753786387090292
Ly6g	168243979352586	0.997002812522652	0.318036827947467	0.753786387090292
Malt1	-0.293691728165413	142658962752353	0.232321820402339	0.753786387090292
Maml3	0.40748321981778	0.98324174240571	0.321399780542867	0.753786387090292
Map3k14	-0.184877317779395	0.723116950880126	0.395123392149263	0.753786387090292
Mapk14	0.15655686787146	110618804368937	0.292912086850982	0.753786387090292
Mapk15	168243979352586	0.948139616287392	0.330193294457956	0.753786387090292
Mef2a	-0.170549322447192	0.978346016206388	0.32260748952544	0.753786387090292
Mllt3	-0.251247302767572	215886178980577	0.141749656243936	0.753786387090292
Mmp9	168243979352586	0.978160176828055	0.322653451347208	0.753786387090292
Mpz	810463588517415	0.931476417270005	0.33447957262999	0.753786387090292
Myd88	0.128916637947735	128591237020146	0.256802617511641	0.753786387090292
Mzb1	369686153196407	0.909189550639496	0.340329546250357	0.753786387090292
Ncam1	-0.17243095517015	0.808459627404034	0.368576054531011	0.753786387090292
Ncr1	168243979352586	0.741603453062822	0.389147718606657	0.753786387090292
Neo1	168243979352586	116877312658534	0.279653473412826	0.753786387090292
Nfatc2	0.258069064609551	145190562117341	0.228222425467162	0.753786387090292
Nfkbia	-0.155389449182979	13531027045542	0.244736429391913	0.753786387090292
Nfkbib	0.147582181178515	13897820380962	0.238441911617795	0.753786387090292
Nfkbie	0.145982701691156	154261915815869	0.214228369390348	0.753786387090292
Nkg7	-0.350114219618633	0.825133088298628	0.363683633300519	0.753786387090292
Nlrp3	168243979352586	116874510496137	0.279659237732314	0.753786387090292
Nod2	-220034346410712	122295963163313	0.268780604206806	0.753786387090292
Nos2	240321303317727	0.913520597668878	0.339182022996054	0.753786387090292
Notch3	0.332192809488555	0.848172315282028	0.357069895573178	0.753786387090292
Oas1a	-0.222669409706282	108847351218117	0.296809676829074	0.753786387090292
P2rx7	-0.215870244766495	136760030336131	0.242224613018937	0.753786387090292
Pard3	659564930355398	101811469051944	0.312966627627743	0.753786387090292
Park2	168243979352586	118173502808733	0.277003061203278	0.753786387090292
Pax5	-0.131074427953674	0.692153057494636	0.405433010155373	0.753786387090292
Pdcd1lg2	0.292543816121707	0.739923348824789	0.389685433323598	0.753786387090292
Pdpn	168243979352586	142211692572988	0.233055281555952	0.753786387090292
Pkm	0.108090283452834	13715505005448	0.241545664830406	0.753786387090292
Plcg2	0.623605129499106	140344719691632	0.236147249210796	0.753786387090292
Pld3	-0.12371925642897	102289113486995	0.311834204124039	0.753786387090292
Plekhb2	-0.137882151544665	113584509936481	0.28653199393076	0.753786387090292
Polr1d	-0.0800897096031837	0.743581395165165	0.388516039301086	0.753786387090292
Polr3h	0.195317486872784	0.838303424335095	0.359882443503721	0.753786387090292
Pou2f2	0.14870581101402	111409803436118	0.291192858552087	0.753786387090292
Pparg	816078959386114	0.872862566136092	0.350164046489906	0.753786387090292
Ppp2r5d	-0.151427962374269	154339862870461	0.214112634195794	0.753786387090292
Prdm1	-0.446212280963478	0.800613790023135	0.370909919744406	0.753786387090292
Prdx2	-0.150241264464669	168322340031727	0.194496688484594	0.753786387090292
Prf1	-177402224579349	211986159375689	0.145399683301196	0.753786387090292
Prkcd	0.120596040856256	138530277592872	0.239199952752352	0.753786387090292
Prkcq	-0.124234957604793	0.894158485009029	0.344352880319605	0.753786387090292
Psmb10	-0.206867777313285	202413233974517	0.154817326043698	0.753786387090292
Psmb9	0.111238954963556	0.83420888948649	0.361058301396976	0.753786387090292
Pstpip1	-0.173610244122293	114212137522372	0.285204516154803	0.753786387090292
Ptgs2	0.332192809488555	0.945773526595133	0.330797448096029	0.753786387090292
Ptpn18	-0.182770683458836	103113265496836	0.309892788004238	0.753786387090292
Ptpn22	-0.131409233666412	133545955113277	0.247836275464538	0.753786387090292
Pvr	-0.369627083276344	196288066878969	0.161205570927253	0.753786387090292
Rag2	319223776730544	0.882127315188143	0.34761968627197	0.753786387090292
Rap1a	-0.163754858705923	161292386866035	0.204081282859129	0.753786387090292
Ripk1	-0.196274691229614	194243492192618	0.16340439781445	0.753786387090292
Rorc	0.371818268338225	0.783276515211867	0.376140934442826	0.753786387090292
Rps6ka5	-0.276848996626453	0.822362146626574	0.36449043371821	0.753786387090292
Rsad2	-0.441455701432308	14416605564337	0.229870815260886	0.753786387090292
S100b	168243979352586	0.865198248608294	0.35228807551029	0.753786387090292
S1pr5	-0.444530924098071	0.686084536836319	0.407499376450862	0.753786387090292
Sele	168243979352586	0.861318712656015	0.353369922205109	0.753786387090292
Selenbp1	649948904837081	0.660166292418211	0.416501241944255	0.753786387090292
Serping1	168243979352586	0.872029861401785	0.350393969535217	0.753786387090292
Sgk1	-0.420208685008863	185064487152704	0.17370841061024	0.753786387090292
Sirt1	0.139918414616864	0.639939831027277	0.423732586060588	0.753786387090292
Skil	-0.221630838109364	151366839382376	0.21858017424432	0.753786387090292
Skp1a	-0.108792184503755	128705434183166	0.256591508384886	0.753786387090292
Slamf7	-0.605675671885373	138144478823764	0.239855200600617	0.753786387090292
Slc7a5	0.42802031146498	192879403051171	0.164890444418019	0.753786387090292
Smad2	0.11398142088501	0.94426416283568	0.33118361547234	0.753786387090292
Smad4	-0.136793569786227	0.660706946792061	0.41631047538867	0.753786387090292
Smn1	0.203011895898613	184135999662158	0.174791630955871	0.753786387090292
Snca	168243979352586	126847185616964	0.260053554492264	0.753786387090292
Socs3	-0.402855036257763	205726842106935	0.151481506512268	0.753786387090292
Socs5	-0.39556836537805	130153308286225	0.253933378188692	0.753786387090292
Sp100	-0.128941694420831	0.655276862622486	0.418232357252447	0.753786387090292
Sptan1	0.129764698887985	196813428042879	0.160646036896872	0.753786387090292
Sqstm1	-0.084439745059836	0.772500241370835	0.379444692298117	0.753786387090292
Stat3	-0.0821502168988792	0.683503006339379	0.408383080119428	0.753786387090292
Stat5a	0.170130904932946	123282618745839	0.266858115160372	0.753786387090292
Tab2	-0.0784518071071869	0.646872734387216	0.421232982505659	0.753786387090292
Tab3	-0.424246138155983	10478612591962	0.306000172736105	0.753786387090292
Tal1	-231183204489976	0.716775722272956	0.397203571555088	0.753786387090292
Tank	-0.159470555062978	207069915598913	0.150152673224204	0.753786387090292
Tbk1	0.178302730805232	164745427260391	0.199305772641789	0.753786387090292
Tcf7l2	160289498443685	0.984261597166636	0.321148946360153	0.753786387090292
Tek	-258928723458528	0.721659670217207	0.395600046296455	0.753786387090292
Telo2	0.333417380229177	126163190547442	0.261342419064399	0.753786387090292
Thbd	168243979352586	0.971691543110012	0.324258674981497	0.753786387090292
Tigit	-0.394437212679872	137870372755663	0.240322073115617	0.753786387090292
Tirap	-0.660455310239306	140293923982176	0.236232065413815	0.753786387090292
Tlr2	-254706853811852	176692949593919	0.183762535030864	0.753786387090292
Tlr4	168243979352586	0.792104914742993	0.373464403497086	0.753786387090292
Tlr5	168243979352586	126212564922074	0.261249117405482	0.753786387090292
Tlr7	161269558002131	0.789635861546373	0.374210255675086	0.753786387090292
Tmem176a	0.61617749334866	107963900212903	0.298778327709384	0.753786387090292
Tnfrsf11a	0.332192809488555	0.916684058173445	0.338347139236346	0.753786387090292
Tnfrsf14	-0.153439072305353	143114275485505	0.231578030816624	0.753786387090292
Tnfsf13	168243979352586	107984415354048	0.298732422522584	0.753786387090292
Tpsab1	168243979352586	11111059532883	0.291841665159438	0.753786387090292
Tpsb2	159512774710098	0.675730126017044	0.411060928966117	0.753786387090292
Traf5	-0.139773043482803	110432467585542	0.293318973896004	0.753786387090292
Traf6	-0.13217890450865	0.707146278057735	0.400392809326218	0.753786387090292
Trat1	0.361449605376437	165892018787281	0.197749180999826	0.753786387090292
Trem1	163197741706001	0.716375091570825	0.397335525074778	0.753786387090292
Trem2	159415280959978	0.775716907332423	0.378454271044764	0.753786387090292
Trim21	-0.176418657026837	0.906184532794668	0.341128805362589	0.753786387090292
Trim25	0.140264007658718	12517023341652	0.263227589603944	0.753786387090292
Trim35	-0.14994152964711	0.966841708452648	0.32546911273583	0.753786387090292
Trim8	-0.184050878373887	184025597665277	0.174920948185027	0.753786387090292
Trove2	-0.314376053285682	0.859440150185776	0.353895408986668	0.753786387090292
Tsc2	0.108748702379892	0.758647947865938	0.383751975356599	0.753786387090292
Ube2l6	-0.517505262081815	16431596322555	0.199892504691066	0.753786387090292
Unc93b1	0.236470631723346	186229193546683	0.172360510956595	0.753786387090292
Vav1	0.0812800503525341	0.889431287321713	0.345631470167062	0.753786387090292
Vcam1	168243979352586	0.945524285674196	0.330861174498459	0.753786387090292
Vcl	-0.388288089951054	162201983096503	0.202810380841997	0.753786387090292
Vwf	168243979352586	130107034943836	0.254017804509125	0.753786387090292
Xcl1	-127072149500488	12608036759049	0.261499020523339	0.753786387090292
Xrcc6	0.137489696224796	0.830271717780306	0.362193970749538	0.753786387090292
Yy1	0.141380849181962	17825748335008	0.181833469324965	0.753786387090292
Zbp1	-0.202657909969988	0.894086339433443	0.344372345797171	0.753786387090292
Zdhhc2	-0.240581134189557	128756430247233	0.256497304328367	0.753786387090292
Aqp9	0.332192809488555	0.632419143150457	0.426469342424187	0.754030152525767
Brwd1	-0.187286222889695	0.629236790572236	0.427635402361731	0.754030152525767
Cd276	160969702810293	0.634124176108969	0.425846562252018	0.754030152525767
H2-K1	-0.114748798624497	0.62089065502505	0.430716505474354	0.754030152525767
Il21	-0.260444753206312	0.612127759124974	0.433987794207101	0.754030152525767
Il5	159602891335464	0.616737676578396	0.432262175454733	0.754030152525767
Serpinf2	-0.332192809488561	0.612468654301182	0.433859829393575	0.754030152525767
Src	159602891335464	0.620651876985022	0.43080514754269	0.754030152525767
Tnfrsf1b	0.134661262551543	0.613275051415485	0.433557353480168	0.754030152525767
Zfp385a	-0.332192809488561	0.611239845817948	0.434321367854842	0.754030152525767
Adar	0.111570091159233	0.554246995882067	0.456587547642016	0.754399902448086
C1s1	369686153196407	0.562942009138226	0.453077285213417	0.754399902448086
Cd14	174381084266699	0.585602092679636	0.444124819037623	0.754399902448086
Cd244	15961820801236	0.580781724184675	0.446006073050169	0.754399902448086
Cd34	451057202337547	0.598970527160105	0.438971086391651	0.754399902448086
Cd3g	-0.091859840348121	0.541964806151555	0.461619585879327	0.754399902448086
Creb3l2	-0.209662100379602	0.532986079724253	0.465354148033644	0.754399902448086
Csf3r	158033474139035	0.595038917292072	0.440477189010257	0.754399902448086
H2-Q1	-238139449536903	0.56189299099114	0.453498531723294	0.754399902448086
Hsp90ab1	0.0967046314770861	0.55062423700474	0.458062743376546	0.754399902448086
Icosl	0.278931687497878	0.591961361752169	0.441661672977854	0.754399902448086
Ifi44	174381084266699	0.583066169995163	0.445112983627086	0.754399902448086
Ins2	162143408683384	0.580467366931288	0.446129186313605	0.754399902448086
Irf1	0.151326300099286	0.568911031097741	0.450691968354878	0.754399902448086
Itk	0.15402636846957	0.53584455639907	0.464159997653241	0.754399902448086
Klra1	369686153196407	0.593109105584603	0.441219359035147	0.754399902448086
Maged1	-237018016335295	0.551503261793499	0.457704111949071	0.754399902448086
Mmp3	-258928723458528	0.545453342268274	0.460181430236161	0.754399902448086
Nprl2	-0.119158845710854	0.570590900505294	0.450024203777876	0.754399902448086
Pcgf2	0.233256486818509	0.542245723808378	0.461503513033298	0.754399902448086
Pik3ca	0.0889660655494115	0.540610170148739	0.462179962134721	0.754399902448086
Pnoc	258218070038533	0.545502687167271	0.460161138712497	0.754399902448086
Pomc	158810075350052	0.538889680154313	0.462893243561622	0.754399902448086
Prkdc	-0.161112369609403	0.590544078829225	0.442208803905785	0.754399902448086
Tg	803679049675825	0.562776339551476	0.453143771130724	0.754399902448086
Tgfbr2	-0.169157210984846	0.535071434549536	0.464482492013284	0.754399902448086
Tnfrsf10b	-0.286401960083813	0.603106484100522	0.43739521035761	0.754399902448086
Tnfsf11	0.146519396960945	0.53369034295747	0.465059481478987	0.754399902448086
Tnfsf13b	-0.332192809488561	0.597090453579881	0.439690308090446	0.754399902448086
Trim26	-0.0875510458904895	0.532121723190812	0.465716206444618	0.754399902448086
Xbp1	0.0819670592844237	0.556099460294718	0.455836112382322	0.754399902448086
Stk11	-0.0739774222271933	0.527276905221697	0.467753960295904	0.756067823754155
Arrb2	-0.119373226674693	0.49338267061421	0.482422240380851	0.761089629106103
C6	-369686153196406	0.513693192681501	0.473544456928405	0.761089629106103
Cxcr1	-240338674274028	0.496494978430206	0.48104426009199	0.761089629106103
Ets1	-0.111691350295753	0.500840608662202	0.479130998741213	0.761089629106103
Fcrls	168243979352586	0.517448063575245	0.471932300116898	0.761089629106103
Gsk3b	-0.0879578227996656	0.506423518260362	0.476691199840251	0.761089629106103
Il23a	168243979352586	0.491996146485775	0.48303821793934	0.761089629106103
Pf4	158717838824933	0.500272459425645	0.479380430345674	0.761089629106103
Psip1	0.0642459081196094	0.509549717362461	0.475333844975315	0.761089629106103
Pten	0.0692384038797217	0.499145249439607	0.479875933096387	0.761089629106103
Rac1	0.0786523658287367	0.494296447177476	0.482016991979174	0.761089629106103
Syk	136545512718473	0.501062407864396	0.479033681011894	0.761089629106103
Ccr1	156329269442793	0.467771501312683	0.494014172483156	0.762367550128327
Ccr9	-18083994853967	0.485847164651233	0.485785660792847	0.762367550128327
Dynll2	0.10655579951272	0.473693883410533	0.4912926997677	0.762367550128327
Elavl1	-0.160104381970898	0.475370163360139	0.490526960763256	0.762367550128327
Id1	187666923625435	0.468628475697045	0.493618811384914	0.762367550128327
Ifna1	-168243979352586	0.47020903763854	0.492891017181672	0.762367550128327
Il12a	159211548889756	0.475079977817103	0.490659377341219	0.762367550128327
Mb21d1	0.224371762907469	0.484316720146467	0.486473498661613	0.762367550128327
Stat1	0.123953174068161	0.468330776611538	0.493756093247054	0.762367550128327
Trp53	0.0938802840580541	0.480077692340956	0.488387127294771	0.762367550128327
Cd70	369686153196407	0.450398706605	0.502145675754068	0.763109483525911
Cxcl10	16165965612392	0.448411190750647	0.503090421751189	0.763109483525911
Herc6	-0.135089777307877	0.457219206012837	0.498926456542428	0.763109483525911
Il1rn	169885432250046	0.4503818268945	0.502153686621736	0.763109483525911
Il21r	0.0813031551301973	0.462197278113763	0.496598858849196	0.763109483525911
Ms4a2	179384449285812	0.460903820398102	0.497201874222453	0.763109483525911
P2rx4	-0.148565497480455	0.456556751603216	0.499237591830679	0.763109483525911
Tcirg1	-0.102066909709891	0.455248466759485	0.499853021595691	0.763109483525911
Tcl1	137165731621894	0.447232238389091	0.503652259127101	0.763109483525911
Ptk2b	-0.0934017003861682	0.442183389530783	0.506070504491492	0.765227577356087
C9	145860716498394	0.414134219241987	0.519878562437365	0.766723227815032
Ccl21a	-211173976107201	0.420945585936266	0.516465592022538	0.766723227815032
Cd19	20195814111173	0.4184758067845	0.517698568458745	0.766723227815032
Fcer1a	-221531052780164	0.43612053140447	0.509000877682243	0.766723227815032
Fcrlb	296865777842718	0.416166705469124	0.518856007686724	0.766723227815032
Hist1h3b	0.196843460543227	0.427576605285367	0.51318047320345	0.766723227815032
Ifi27	-0.105314229781369	0.428788244487805	0.512584137958903	0.766723227815032
Irak4	0.0473970207251243	0.413200528556445	0.520349497277135	0.766723227815032
Kif22	0.213052582970296	0.425798297510653	0.514057894905422	0.766723227815032
Mtor	0.0989527073699253	0.426216083401641	0.5138515236995	0.766723227815032
Pik3cd	0.0839469358323672	0.418464928815865	0.51770401042478	0.766723227815032
Tbx21	0.712957702012184	0.430286384854043	0.511848457022095	0.766723227815032
Tnfrsf1a	0.107771093883059	0.424752178711969	0.514575273896731	0.766723227815032
Cxcl12	159030519221769	0.411083834257852	0.521419905932492	0.766793979312488
Mcl1	-0.0770812757051531	0.407154135308701	0.52341749951816	0.768225292834872
Bdnf	-214498539982651	0.401549603811816	0.526290060199925	0.770932705370983
Tns1	158627953834263	0.398979624011332	0.527616692476033	0.771369433444492
Impdh2	0.133170413603097	0.396859815287598	0.528715451230443	0.771439275923186
Xcr1	161317128348613	0.394925518841319	0.529721636133921	0.771439275923186
Adam17	0.0742015155869204	0.392690520484848	0.530888529700552	0.771640304797313
Cfd	158315332575053	0.38407618507236	0.535429763987342	0.776007112877549
Tnfaip6	-16774627461487	0.382022355314291	0.536522888429036	0.776007112877549
Tnfrsf17	159864408372664	0.381134076134458	0.536996922111264	0.776007112877549
Cd40lg	0.122110526068779	0.374369366815699	0.540632168827331	0.776770357510534
Hc	158489938793861	0.377777933187843	0.538794854507965	0.776770357510534
Prmt5	0.0912231583760999	0.376029448052577	0.539735906456053	0.776770357510534
Ap1m1	0.0638735589725547	0.353868814372163	0.55193121620757	0.779491339349465
Bmper	-172192683554622	0.341551744717123	0.558934892043249	0.779491339349465
Braf	-0.11313149540673	0.337572533118077	0.561233764331615	0.779491339349465
Cd177	158627953834263	0.35450595833322	0.551573432686279	0.779491339349465
Cd209e	159057132615646	0.357621716785019	0.549830049057777	0.779491339349465
Cfb	-274144180304349	0.356651577259328	0.550371770401627	0.779491339349465
Cxcl5	174381084266699	0.341740956267671	0.558826028676727	0.779491339349465
Hif1a	0.0891645240273274	0.366735933058862	0.544788862359428	0.779491339349465
Il10rb	-0.0607968546431415	0.338499515474723	0.560696613094399	0.779491339349465
Il15	-0.297741094620382	0.348228882139097	0.55511743322862	0.779491339349465
Irak1	0.0714314991365593	0.337693262078574	0.561163750620359	0.779491339349465
Lilra5	-54822968661361	0.364515886173422	0.54600886204144	0.779491339349465
Otud7b	-0.116136629614317	0.355630038172649	0.550943274479736	0.779491339349465
Rarres1	188027011908186	0.352457503085191	0.552725283038855	0.779491339349465
Rock1	-0.0919506773833158	0.345278157179109	0.556798299011649	0.779491339349465
Sod1	-0.0704662382493318	0.344085638058459	0.557480354428639	0.779491339349465
Tnfrsf8	168918699883657	0.337640944355513	0.561194088906628	0.779491339349465
Wnt10b	151683220155336	0.356608395041775	0.550395906377401	0.779491339349465
Oasl1	-0.32931983170641	0.334183337244923	0.563206108833278	0.780784808918592
Ccr7	-0.173131336517773	0.320407100766374	0.571363094977566	0.786764245434825
Ifng	0.269652395421986	0.31982080965264	0.571715351682639	0.786764245434825
Itga5	158083279671256	0.322249497153962	0.570258905370029	0.786764245434825
Spib	22626495672143	0.32054526063871	0.571280147421309	0.786764245434825
Anxa1	0.207589284026788	0.312292698205624	0.576276690099604	0.788399113820773
Cd22	0.237748369043485	0.30557255197192	0.580409838358872	0.788399113820773
Cdc42	-0.0610384583399013	0.307673952826917	0.579111060662652	0.788399113820773
Ctso	-0.0916008353414477	0.304619026702994	0.581001091716697	0.788399113820773
Polr1c	0.0759589912611703	0.309763395173604	0.577825411802499	0.788399113820773
Ppbp	-20624162676113	0.302428202228526	0.582364145408944	0.788399113820773
Ptpn6	-0.0635288269473981	0.311669639306274	0.576657430705031	0.788399113820773
Ripk3	-0.0890714212411504	0.311354751991757	0.576850042867606	0.788399113820773
Siglec1	-275135057346752	0.302596564496184	0.582259168560718	0.788399113820773
Il4	-0.461130820119044	0.28693296575463	0.592192694979913	0.799240763996009
Map2k1	-0.0553765146682726	0.286451032846799	0.592503819709041	0.799240763996009
Rnf126	0.0524259931280599	0.284738324424779	0.593612236105036	0.799298343049869
Ap2a2	0.058121872339016	0.272540341499734	0.601632758070941	0.803338862815397
Gbp5	-0.178814745307954	0.277366307266846	0.598432650978006	0.803338862815397
Mefv	214395052944519	0.274810080159995	0.600123228933426	0.803338862815397
Sar1b	-0.0552004294303798	0.274371163766773	0.600414516845875	0.803338862815397
Siglecf	1571115510297	0.272037014029053	0.601968587869671	0.803338862815397
Tpo	163172227192065	0.269110465996931	0.603929104233659	0.804523673490664
Angpt1	126701584520164	0.264240401724948	0.60722179432798	0.805469794652223
Eno1	0.0590694509798197	0.262717945962777	0.608259008325631	0.805469794652223
H2-DMb1	-214692557726883	0.262190886288892	0.608618966239053	0.805469794652223
Mtmr14	0.101158570172325	0.257061554954362	0.612146131104775	0.805469794652223
Pdcd1	-0.141567688996217	0.257253648032815	0.612013244549237	0.805469794652223
Pycard	-0.137306481985314	0.259876897229447	0.610204740647629	0.805469794652223
Serpina1a	175942842588966	0.257045784007829	0.612157043935689	0.805469794652223
Thbs1	160541260958327	0.254342830279853	0.614033622029526	0.806524021930201
Jak3	0.0495845445187819	0.247424644232524	0.618894330783363	0.811487321831333
Parp1	0.0544952218879926	0.24431869071941	0.621104181741973	0.812100962364124
Pros1	133576479526952	0.243725891020603	0.621527936529343	0.812100962364124
Csk	-0.0505190029898538	0.241947503954179	0.62280304972243	0.812351803985778
C3	-178402988758253	0.234788511165391	0.627995728676948	0.817207923539287
Cdkn1a	-0.343006828790962	0.230493675593522	0.631158016873638	0.817207923539287
Smad3	0.117122377324339	0.229393199239439	0.631974127537049	0.817207923539287
Socs1	-0.0740104178617165	0.23084500256391	0.630897978496408	0.817207923539287
Tapbp	0.0666621334706757	0.233293007919201	0.629092790297361	0.817207923539287
C1ra	-630560161428374	0.209270789902035	0.647339552653849	0.823272164597845
Cd164	-0.0443014386689546	0.208914131342681	0.647619831115232	0.823272164597845
Hras	0.0551263022614727	0.211216710553572	0.645815425719308	0.823272164597845
Il17rc	-0.267257843518498	0.208887501716163	0.647640769483638	0.823272164597845
Nf1	-0.0912928900055804	0.212220847491722	0.64503226747706	0.823272164597845
Ptger4	0.104374699064495	0.217994518819637	0.640572261370747	0.823272164597845
Ptk2	0.403294654672753	0.214369727460166	0.643363804000255	0.823272164597845
Sbno2	0.0742932598790353	0.216642639999236	0.641610052324792	0.823272164597845
Trim14	-0.0588531329904621	0.211051771026632	0.64594428279368	0.823272164597845
Usp21	-0.0785901452094713	0.209821548176592	0.64690730865778	0.823272164597845
App	0.179334463517141	0.200839692365776	0.654043922559646	0.823378679823167
Arf1	-0.0420300162291625	0.204611441973611	0.651024090736865	0.823378679823167
Bclaf1	-0.0499774788773142	0.205166362833097	0.650582631149713	0.823378679823167
Cd46	155401980885634	0.206826846353977	0.649265939668447	0.823378679823167
H2-Q10	-0.716256291227088	0.202087915377746	0.653040793007936	0.823378679823167
Lif	-0.213269067483666	0.200309163615941	0.654471413714869	0.823378679823167
Rela	-0.0489052546745766	0.199148009105102	0.655409429139241	0.823378679823167
Akt3	0.09720937101433	0.171214947050203	0.679034295415107	0.823708775390192
Atm	0.0794803664846368	0.185528167442044	0.666664842387524	0.823708775390192
C8a	-216875528301196	0.169504994025715	0.680552110293354	0.823708775390192
Cbl	-0.0539388202066638	0.171484978024182	0.678795418870606	0.823708775390192
Cd24a	-0.235210090603933	0.177723704146047	0.673336795391458	0.823708775390192
Cdk9	-0.0400162709816342	0.176188536902828	0.674669422323059	0.823708775390192
Clec4e	757412027103324	0.181760689083433	0.669864478196782	0.823708775390192
Ctsw	0.158756047721385	0.176981126671706	0.673980552390645	0.823708775390192
Ep300	0.0523977133824946	0.177133770282126	0.673848092598342	0.823708775390192
Fpr1	406071208763369	0.187060544389112	0.66537444473442	0.823708775390192
H2-DMa	-0.0733860000291372	0.192206029072054	0.661086866078755	0.823708775390192
Ifi35	-0.0509250693915093	0.169077925704187	0.680932587655892	0.823708775390192
Ikbkb	0.0627623127197302	0.169359687316046	0.680681501816471	0.823708775390192
Il27ra	-0.0615561685295732	0.179464997017931	0.671833417301479	0.823708775390192
Impdh1	0.0722639479794575	0.177299570933428	0.673704291595812	0.823708775390192
Isg15	-0.101716472075796	0.179383001739211	0.671904016085776	0.823708775390192
Itgb7	0.0927967162622724	0.194833235907709	0.658924035919013	0.823708775390192
Itpr3	0.0830382528894409	0.18249544152377	0.669237410672757	0.823708775390192
Nfatc1	-0.082724878550449	0.190531181226561	0.66247488727848	0.823708775390192
Otulin	-0.0529679381432298	0.17045947729639	0.679703778145061	0.823708775390192
Panx1	0.0644709145288654	0.173577840082771	0.676951447758433	0.823708775390192
Smad5	0.0851899508604973	0.183309127258099	0.66854471770157	0.823708775390192
Spi1	218296373180388	0.183698670139705	0.668213742546281	0.823708775390192
Cul1	-0.0741022907375082	0.163546459900545	0.685912146130739	0.8283963117521
Oas2	-0.291238777150967	0.162000715863371	0.68732114683276	0.828763440714742
Rnaseh2a	-0.169014570517661	0.15799992803278	0.69100464953946	0.831867555625353
Atp6v1h	0.0378463696874951	0.151638731023013	0.696974221533025	0.832808705119131
Cd44	-0.229037517357941	0.154347528496316	0.694414850073427	0.832808705119131
Elane	15016898733293	0.152640550731178	0.696024617844389	0.832808705119131
Gclc	0.0567973226035507	0.148078288883653	0.700378620227553	0.832808705119131
Irf4	0.10247714851089	0.153943432918368	0.694795001481372	0.832808705119131
Nfkbiz	-0.0481307323944493	0.148739924517486	0.699742451454214	0.832808705119131
Stat5b	0.04353407448507	0.147776096471262	0.700669723906896	0.832808705119131
Tollip	-0.040153865095235	0.149654499375629	0.698865749909084	0.832808705119131
Dnmt1	0.0505404983206874	0.144471365531899	0.703875720810487	0.83529555475928
Creb1	-0.0373501363854631	0.136400587927255	0.711885864401424	0.838837802114099
Hist3h2ba	0.118014583025412	0.136208850717026	0.712079400890928	0.838837802114099
Hspb1	-158803291835195	0.135342044375761	0.712956278270514	0.838837802114099
Lpin1	-0.0565659446916379	0.135258123837957	0.713041342947393	0.838837802114099
Mpo	-0.338417583570694	0.133637659983947	0.714689807401213	0.838837802114099
Mpzl1	-203793355340877	0.13807909883684	0.710198164975926	0.838837802114099
Tatdn1	0.0581284550746899	0.133926181119932	0.714395474588746	0.838837802114099
Ifit3	0.153082287935476	0.131982733249799	0.716385066430842	0.839513749723643
Atf2	-0.0487134166870135	0.128314650102084	0.720185907256131	0.842651217538375
Nprl3	-0.0684081071280819	0.125577518173259	0.72306222610823	0.844698862275969
Ltb	-0.0542768683672867	0.123701185250866	0.725054415530569	0.845708882811705
Maf	0.0770575469851899	0.122605311666575	0.726225818629458	0.845759881944245
Zap70	0.0464407713345073	0.120039686607925	0.728991450204782	0.847664476982305
Msn	-0.0374658956242862	0.116450787744725	0.732916239782444	0.849593786455692
Trex1	0.0726797433629202	0.116657182560175	0.732688711202793	0.849593786455692
Sp3	0.0387727517314098	0.115375813111768	0.734104940856779	0.849658496362013
Tyk2	-0.0420137593936639	0.113680899342853	0.735991779905985	0.850529791879028
Birc2	-0.0551518359141286	0.108613637483586	0.741728043697611	0.85452539596499
Ifit1	-0.145547413257286	0.108786560256391	0.741529871193358	0.85452539596499
Cd52	-0.0592841088060913	0.104402720728558	0.746608833317611	0.857513973948252
Ube2l3	0.037786469760074	0.105072794402076	0.745824974105512	0.857513973948252
Atg101	-0.0443156009538349	0.102976044757725	0.748287077539561	0.858004546294556
Dll4	0.185676093066372	0.102099990357772	0.749323970430579	0.858004546294556
Cdk8	0.0443170183444423	0.0925280891710827	0.760987484252179	0.865014553411047
Eif4a2	0.0509418493464279	0.0942899578044489	0.758792604130328	0.865014553411047
Irf7	-0.0636086499877941	0.0923482462785614	0.761212807001721	0.865014553411047
Map4k2	-0.0333471587534485	0.0937183710102545	0.759502192510781	0.865014553411047
Tab1	-0.0600653877295324	0.0952396568029599	0.757618798898932	0.865014553411047
Bst2	-0.0882518250450433	0.0870782129402414	0.767924992922096	0.87132185278604
Rhoa	0.0288038760336456	0.0843763969787688	0.771451989846673	0.874001499071004
Ccl3	158039324993978	0.0825249690176975	0.773904370709815	0.875457432929655
Nod1	0.0461286560075313	0.0792221138124205	0.778354358438344	0.879165314501142
Adora2a	-0.0454323995142139	0.0737012246204358	0.786022114805015	0.884704570262688
Apc	-0.059854329814534	0.074204649313856	0.785310395326606	0.884704570262688
Foxp3	-0.211304796486573	0.0731550259316975	0.786797264486951	0.884704570262688
H2-M3	-0.0418216847315997	0.0719113955565263	0.788573852546181	0.885374834445562
Ptprc	-0.026380752432166	0.0704865907700878	0.790629617899922	0.886356073878836
Ctsc	0.0531128234119804	0.0691531176505578	0.792573853373972	0.887209537358924
Mtr	-0.0359184215033607	0.0664679563444679	0.796550612272786	0.887971623971796
Slc3a2	-0.031083673418845	0.0662970948615111	0.796806537244025	0.887971623971796
Xiap	0.0347465774265569	0.0669260239133109	0.795866221579747	0.887971623971796
Mtmr3	-0.0408200790077689	0.0649572690153946	0.798825701689344	0.888901003363513
Man2b1	-0.0301209520943191	0.0620005480718646	0.803361483382379	0.892623870424866
Stat4	0.0387735584358473	0.0605069329103571	0.805696499060702	0.893894044815867
Orai1	0.0792052730710454	0.0568103934862165	0.811610179426453	0.899125014135657
Plcb1	270814429982925	0.0553475121819531	0.814006535823342	0.900449707769183
Ifih1	-0.0488733953042655	0.0537710619323661	0.816626650793337	0.902017655515468
Hmgb1	0.0345085907794841	0.0515014321226772	0.820470965785452	0.903602385226268
Stat2	-0.0371834714654726	0.0519530961396413	0.819698935312771	0.903602385226268
Tgfbr1	0.0440972013767075	0.0480379085759068	0.826513324076019	0.907687337058607
Tnfrsf9	0.125687361552822	0.0479888065493981	0.826600601614705	0.907687337058607
Nkiras2	-0.0326378722847342	0.0466006071762877	0.829087727666723	0.909087420687196
Trim68	0.0367262983366901	0.0449168185060671	0.832157055820251	0.911120864036771
Ube2s	0.0209194201378528	0.0442125627023415	0.833458637554686	0.911215711612266
Chuk	0.026150833189615	0.0426266754343487	0.836429821682975	0.913132993103684
Casp1	0.0324264138788714	0.038941558744682	0.843564486641694	0.919583379333242
Jak1	-0.0202512740878054	0.0382912531222246	0.844859457970427	0.919658335962004
Plcb2	-0.0305353203965779	0.0371837462896565	0.847091422633322	0.920751546340567
Aim2	-0.0594960742187423	0.0354166196291885	0.850725329693788	0.923363237728424
Bcl6	0.0404389038990464	0.0331755817995827	0.855471560968899	0.923504484978316
Casp4	-0.0276138183074715	0.0345299097425595	0.852584153016682	0.923504484978316
Dnmt3a	-0.0423000217399459	0.033803977148068	0.854124399796105	0.923504484978316
Gzmm	0.108373995065029	0.0330321835646714	0.855780822746573	0.923504484978316
Icos	0.0303212309227504	0.0311416817453392	0.859924668934021	0.925313488809922
Mapk11	-0.0214692322643147	0.0314240043812788	0.859297750841099	0.925313488809922
Tmem173	-0.0246760059635013	0.0305283990958287	0.861296681913623	0.925462050766787
Bax	-0.0194574317528856	0.0274138415475136	0.868494367672271	0.929202247866195
Kmt2a	0.0353379811450436	0.027497239197146	0.868296312078963	0.929202247866195
Stat6	-0.0154742041150524	0.0275015138076924	0.868286168907155	0.929202247866195
Itga4	-0.0276819002941597	0.0264889452737407	0.870711932572426	0.930247791209857
Ptpn11	-0.0267375242504977	0.0258380071829833	0.872296567599907	0.930615114793642
Tlr9	0.115196109088838	0.0246367765881814	0.875275531649453	0.932466830592457
Nudt1	-0.0258816161907139	0.0230100366752595	0.879430975265586	0.935564867303815
Irf3	-0.0202862489209824	0.0219428410346154	0.882239257331092	0.937223007079772
Grk6	-0.0166770254746025	0.0203733302564615	0.886499335297028	0.940416550880864
Havcr2	-0.0643141718135742	0.0175611425938769	0.894574221766748	0.946305594252555
Ms4a4a	-0.0511935523221652	0.0176168953088904	0.894407981583211	0.946305594252555
Plcg1	0.0174945781594197	0.0160537016927265	0.899175310513266	0.949833074485845
S100a8	0.145168770382565	0.0151937066106882	0.901899033586677	0.951370288593541
Cd6	-0.0149174682398146	0.0128830866319731	0.909631241324657	0.956835106582739
Kras	0.0169283001882132	0.0130517419986518	0.909044198187851	0.956835106582739
Cd86	0.0925186128910528	0.0118013479146839	0.913492785082128	0.959551244834168
Gbp2	0.0291254057822176	0.0113438630654628	0.915179647354731	0.959978651071396
Klc1	-0.0192428257853787	0.0107760018813678	0.917322096045967	0.960882083847032
Hsp90b1	0.0110066695709185	0.0103349851333405	0.919025656866205	0.961323908855862
Ap2a1	0.0099897581037247	0.00874563301567832	0.925491979531603	0.962167196480062
Ccl20	0.0782016215470472	0.0088192024120417	0.925180166620417	0.962167196480062
Cyld	0.00932901539781942	0.00971575876974384	0.921480842972563	0.962167196480062
Fbxw11	-0.0137601970074581	0.00883947642546445	0.925094469052948	0.962167196480062
Sppl2b	0.0144394211734654	0.00856894625712812	0.926246287811473	0.962167196480062
Acp5	-0.015865832840136	0.00776400056656712	0.929786413969724	0.96441508225503
Rassf5	-0.00947262034460371	0.00750118114956422	0.930982026070189	0.96441508225503
Klrk1	-0.322747642040663	0.00701359103786103	0.93325744048149	0.965219852705359
Psmb8	-0.00759510955093336	0.00678889344544586	0.934332817418787	0.965219852705359
Cmklr1	0.0669884762601335	0.00624809934828363	0.936996893969665	0.966640537107632
Cd84	0.0108370179036227	0.00403782992043489	0.949333385835481	0.978022032110729
Ap1s1	-0.00828590474848182	0.00335380893761794	0.953818661321518	0.979405648345432
Camk2g	-0.00972125574488871	0.00318132763482026	0.955020560720287	0.979405648345432
Irf9	-0.0107458700055072	0.00328114026547155	0.954321165448964	0.979405648345432
Traf3	-0.00803528828130091	0.00305802744173889	0.955899912785141	0.979405648345432
Cd83	0.0237524545571392	0.00198493962537327	0.964463876003238	0.986832069580393
Gzmb	0.0170426938909497	0.00171795904913097	0.966938532295339	0.987949391973731
Rb1	0.00596490527932543	0.00159025353059405	0.968190404134256	0.987949391973731
Mapk3	0.00654699330095179	0.00127683011578483	0.971495448761033	0.988631732117741
Mdm2	0.00648272799532699	0.00132401955852401	0.970973716379722	0.988631732117741
Tax1bp1	-0.00382678076929521	0.000945200627938902	0.975473608823548	0.991334968316614
Arhgef1	0.00409152546365598	0.000749832656765648	0.978154199415222	0.991372499407319
Atp6v0c	0.00277943257671938	0.000788294133599265	0.97760107615654	0.991372499407319
S1pr4	-0.00538305004170148	0.000655443081768681	0.979575091816377	0.991472764996333
Sigirr	0.00269958837058487	0.000301752608720562	0.986140622090392	0.996772865994331
Ager	-0.00299170059151137	0.000126919507408729	0.991011337714994	0.99900336463205
Lat	-0.00154962823640478	0.00014579176558982	0.990366235923871	0.99900336463205
Cybb	0.0252899378965676	5.07149e+09	0.99431796032729	0.999649423921538
Map3k7	-0.000822397151160265	6.24729e+09	0.993693602869216	0.999649423921538
Ticam1	0.00166116121104937	2.81891e+09	0.995763781262891	0.999762832593264
Jak2	-0.000388456072405377	5.85414e+07	0.998069493848409	1
Stk26	6.38497e+09	0	1	1
Traf1	2.45574e+09	0	1	1
