# Supplementary material for: Dietary tryptophan links encephalogenicity of autoreactive T cells with gut microbial ecology
Source: Nat Commun. 2019 Oct 25;10:4877. doi: 10.1038/s41467-019-12776-4 (PMC6814758; doi:10.1038/s41467-019-12776-4)
Supplement: Supplementary file 3 — Supplementary Dataset 2 [file 41467_2019_12776_MOESM3_ESM.xlsx]

## Sheet: Phylum
Supplementary Data 2: Profiling of microbial communities by 16S rRNA gene sequencing on phylum level
	Phylum>	Actinobacteria	Armatimonadetes	Bacteroidetes	Candidatus_Saccharibacteria	Deferribacteres	Deinococcus-Thermus	Firmicutes	Proteobacteria	SR1	Tenericutes	Verrucomicrobia
	A1_0_Trp_prof_Col_A	2.98205	0	44.4939	0.015792	0	0	25.9646	9.11197	0	0	17.4317
	A1_0_Trp_prof_Ile_A	5.7623	0	20.1409	0.0569183	0	0	33.3921	36.8993	0	0	3.74848
	A1_1_Trp_prof_Col_A	0.335382	0	37.4732	0.0456541	0	0	29.4328	15.6067	0	0	17.1062
	A1_1_Trp_prof_Ile_A	15.2837	0	3.27976	0.0327976	0	0	69.5638	11.2824	0	0	0.55756
	A1_2_Trp_prof_Col_A	2.23449	0	45.7111	0.0107513	0.00179189	0	28.3423	9.87511	0	0	13.8244
	A1_2_Trp_prof_Ile_A	10.6828	0	32.7951	0.00826628	0	0	43.0233	6.10327	0	0	7.3873
	A1_3_Trp_prof_Col_A	0.165129	0	44.8411	0.00569411	0	0	21.2049	9.42945	0	0	24.3537
	A1_3_Trp_prof_Ile_A	3.59041	0	5.357	0	0	0	46.1601	43.543	0	0	1.34947
	A1_4_Trp_prof_Col_A	3.77457	0	31.7808	0.0399914	0	0	26.0405	15.0583	0	0	23.3057
	A1_4_Trp_prof_Ile_A	8.17275	0	11.0701	0.0136668	0	0	48.7768	29.042	0	0	2.9247
	A2_0_Trp_prof_Col_A	3.03392	0	45.2889	0.0251256	0	0	18.1564	8.89133	0	0	24.6043
	A2_0_Trp_prof_Ile_A	12.5786	0	20.6715	0.0516573	0	0	51.5368	7.52475	0	0	7.63668
	A2_1_Trp_prof_Col_A	5.68957	0	26.2051	0.0139548	0.00398708	0	47.7314	4.54328	0	0.00199354	15.8108
	A2_1_Trp_prof_Ile_A	12.354	0	8.95575	0	0.0707965	0	48.5664	22.0885	0	0	7.9646
	A2_2_Trp_prof_Col_A	3.43595	0	41.8385	0.0160345	0.00229064	0	24.9427	11.854	0	0.00458127	17.9059
	A2_2_Trp_prof_Ile_A	17.9795	0	5.76769	0.0145465	0	0	64.3756	5.92043	0	0	5.94225
	A2_3_Trp_prof_Col_A	2.8488	0	44.3213	0.0297313	0	0	20.9146	11.1141	0	0	20.7714
	A2_3_Trp_prof_Ile_A	15.3068	0	22.8802	0.030033	0.00500551	0	51.1863	5.24076	0	0.00500551	5.34588
	A2_4_Trp_prof_Col_A	1.16305	0	50.632	0.0112191	0	0	30.4675	10.1645	0	0	7.56171
	A2_4_Trp_prof_Ile_A	10.4471	0	8.08391	0.0156161	0	0	77.1017	3.27417	0	0	1.07751
	B1_0_Trp_def_Col_B	2.88435	0	36.5805	0	0	0	27.5568	19.332	0	0	13.6463
	B1_0_Trp_def_Ile_B	2.06897	0	2.24138	0	0	0	87.2414	7.93103	0.0862069	0	0.431034
	B1_1_Trp_def_Col_B	3.43638	0	38.0501	0.0176044	0	0	35.42	13.5519	0	0	9.52398
	B1_1_Trp_def_Ile_B	24.795	0	3.86968	0.00453124	0	0	61.3077	9.52467	0	0	0.498437
	B1_2_Trp_def_Col_B	2.6443	0	42.5595	0.00911826	0	0	27.2317	24.1224	0	0	3.43303
	B1_2_Trp_def_Ile_B	0.0875896	0	0.142333	0	0	0	74.3746	25.3846	0	0	0.0109487
	B1_3_Trp_def_Col_B	4.51566	0	34.9812	0.00378831	0	0	32.4999	18.7673	0	0	9.23211
	B1_3_Trp_def_Ile_B	7.93098	0	4.05261	0	0	0	85.4983	1.65252	0	0	0.865606
	B1_4_Trp_def_Col_B	21.3853	0	5.0604	0	0	0	46.8599	22.4588	0	0	4.23553
	B1_4_Trp_def_Ile_B	13.3367	0	24.9114	0	0	0	45.5104	13.9905	0	0	2.25106
	B2_0_Trp_def_Col_B	7.89881	0	33.1736	0.00242072	0	0	33.4253	14.1782	0	0	11.3217
	B2_0_Trp_def_Ile_B	21.1705	0	1.38869	0	0	0	73.5723	1.36035	0	0	2.50815
	B2_1_Trp_def_Col_B	10.6392	0	34.5428	0	0	0	32.8919	11.5047	0	0	10.4213
	B2_1_Trp_def_Ile_B	5.22056	0	1.29449	0	0	0	77.473	15.5694	0	0	0.442541
	B2_2_Trp_def_Col_B	13.1775	0	11.8703	0	0	0	55.6355	15.9739	0	0	3.34279
	B2_2_Trp_def_Ile_B	27.5425	0	11.6689	0.00258906	0.0155344	0	50.6007	4.17357	0	0.00517813	5.99109
	B2_3_Trp_def_Col_B	2.1728	0	22.3203	0	0	0	41.1925	21.2475	0	0	13.067
	B2_3_Trp_def_Ile_B	5.32482	0	6.31015	0	0	0	69.5801	16.5616	0	0.00765795	2.2157
	B2_4_Trp_def_Col_B	9.46175	0.00303067	3.14887	0	0	0	77.0699	8.65256	0	0.00303067	1.66081
	B2_4_Trp_def_Ile_B	39.5089	0	0.291169	0.00300174	0.00300174	0	53.6831	4.91385	0	0	1.59693
