# Supplementary material for: Dietary tryptophan links encephalogenicity of autoreactive T cells with gut microbial ecology
Source: Nat Commun. 2019 Oct 25;10:4877. doi: 10.1038/s41467-019-12776-4 (PMC6814758; doi:10.1038/s41467-019-12776-4)
Supplement: Supplementary file 4 — Supplementary Dataset 3 [file 41467_2019_12776_MOESM4_ESM.xlsx]

## Sheet: Genus
Supplementary Data 3: Profiling of microbial communities by 16S rRNA gene sequencing on genus level
		Phylum>	Proteobacteria	Firmicutes	Verrucomicrobia	Firmicutes	Bacteroidetes	Actinobacteria	Firmicutes	Bacteroidetes	Bacteroidetes	Proteobacteria	Bacteroidetes	Firmicutes	Firmicutes	Bacteroidetes	Bacteroidetes	Proteobacteria	Firmicutes	Bacteroidetes	Firmicutes	Bacteroidetes	Firmicutes	Firmicutes	Proteobacteria	Firmicutes	Firmicutes	Proteobacteria	Actinobacteria	Firmicutes	Firmicutes	Actinobacteria	Firmicutes	Firmicutes	Actinobacteria	Firmicutes	Firmicutes	Firmicutes	Firmicutes	Firmicutes	Proteobacteria	Actinobacteria	Firmicutes	Firmicutes	Firmicutes	Firmicutes	Firmicutes	Proteobacteria	Firmicutes
		family>	Enterobacteriaceae	Erysipelotrichaceae	Verrucomicrobiaceae	Peptostreptococcaceae	Porphyromonadaceae	Coriobacteriaceae	Clostridiaceae_1	Bacteroidales_unclassified	Rikenellaceae	Desulfovibrionaceae	Porphyromonadaceae	Lachnospiraceae	Ruminococcaceae	Bacteroidaceae	Porphyromonadaceae	Sutterellaceae	Lactobacillaceae	Prevotellaceae	Clostridiales_unclassified	Porphyromonadaceae	Enterococcaceae	Lachnospiraceae	Proteobacteria_unclassified	Ruminococcaceae	Erysipelotrichaceae	Rhodospirillaceae	Corynebacteriaceae	Erysipelotrichaceae	Ruminococcaceae	Bifidobacteriaceae	Staphylococcaceae	Lachnospiraceae	Coriobacteriaceae	Ruminococcaceae	Ruminococcaceae	Firmicutes_unclassified	Clostridia_unclassified	Ruminococcaceae	Sutterellaceae	Coriobacteriaceae	Planococcaceae	Lachnospiraceae	Ruminococcaceae	Ruminococcaceae	Staphylococcaceae	Enterobacteriaceae	Ruminococcaceae
	Group		Escherichia/Shigella_OTU#1	Erysipelotrichaceae_unclassified_OTU#2	Akkermansia_OTU#3	Romboutsia_OTU#4	Porphyromonadaceae_unclassified_OTU#5	Olsenella_OTU#6	Clostridium_sensu_stricto_OTU#7	Bacteroidales_unclassified_OTU#8	Alistipes_OTU#9	Desulfovibrionaceae_unclassified_OTU#10	Parabacteroides_OTU#11	Lachnospiraceae_unclassified_OTU#12	Ruminococcaceae_unclassified_OTU#13	Bacteroides_OTU#14	Odoribacter_OTU#15	Parasutterella_OTU#16	Lactobacillus_OTU#17	Alloprevotella_OTU#18	Clostridiales_unclassified_OTU#19	Barnesiella_OTU#20	Enterococcus_OTU#21	Acetatifactor_OTU#22	Proteobacteria_unclassified_OTU#23	Flavonifractor_OTU#24	Clostridium_XVIII_OTU#25	Rhodospirillaceae_unclassified_OTU#26	Corynebacterium_OTU#27	Turicibacter_OTU#28	Oscillibacter_OTU#29	Bifidobacterium_OTU#30	Staphylococcus_OTU#31	Clostridium_XlVa_OTU#32	Enterorhabdus_OTU#33	Anaerotruncus_OTU#34	Ruminococcus_OTU#35	Firmicutes_unclassified_OTU#36	Clostridia_unclassified_OTU#37	Clostridium_IV_OTU#38	Sutterellaceae_unclassified_OTU#39	Coriobacteriaceae_unclassified_OTU#40	Lysinibacillus_OTU#41	Clostridium_XlVb_OTU#42	Pseudoflavonifractor_OTU#43	Intestinimonas_OTU#44	Jeotgalicoccus_OTU#45	Enterobacteriaceae_unclassified_OTU#46	Butyricicoccus_OTU#47
	A1_0_Trp_prof_Col_A		2.7557	10.8412	17.4317	1.55024	9.93841	2.43723	2.21877	2.34774	11.8387	2.71095	3.37685	2.38459	1.32126	2.76886	2.92678	0.776438	1.01332	8.57767	3.61636	2.67147	0.142128	0.234248	2.02137	0.226352	0.160552	0.786966	0.1316	0.0368479	0.18424	0.221088	0.0631679	0.221088	0.163184	0.386903	0.110544	0.515871	0.100016	0.113176	0	0.0289519	0	0.0447439	0.134232	0.0815918	0.00263199	0	0.0263199
	A1_0_Trp_prof_Ile_A		33.449	17.6121	3.74848	3.60753	17.005	3.7539	5.18769	0.41198	0.260198	0.712834	0.0596287	0.176176	0.0162624	0.100285	0.00271039	0.0460767	4.5372	0.165334	0.306275	2.12766	0.558341	0.0948638	0.0243935	0	0.181596	0.132809	1.26846	0.130099	0	0.279171	0.783304	0.0216832	0.390297	0.013552	0	0.013552	0.00542079	0	2.46917	0.0677599	0	0.00271039	0	0	0.0271039	0.0108416	0
	A1_1_Trp_prof_Col_A		1.95435	1.44688	17.1062	0.637401	13.2327	0.247586	0.523266	5.15189	10.525	6.4741	1.83143	4.93591	5.84021	2.91659	0.85338	0.9482	0.266901	1.24846	4.46532	1.60316	0.115891	0.163301	3.6137	1.12906	0.526778	2.55136	0.00877963	0	0.874451	0.0122915	0.00877963	0.135206	0.0579456	1.20983	4.53556	1.44337	0.430202	0.101844	0.00526778	0.00877963	0.00175593	0.0667252	0.217735	0.286216	0	0	0.0351185
	A1_1_Trp_prof_Ile_A		10.8232	1.08232	0.55756	6.85471	2.68941	0.229583	1.14792	0	0.0983929	0.295179	0.327976	1.4103	0.655953	0.0327976	0	0.0327976	32.3057	0	0.0655953	0.0655953	3.47655	0	0	0.327976	0	0.0327976	14.9229	0.0327976	0.0327976	0.0655953	20.5313	0.262381	0.0655953	0	0	0	0	0	0	0	0	0	0	0	0.459167	0	0.0327976
	A1_2_Trp_prof_Col_A		0.367337	12.9142	13.8244	0.45514	8.93078	1.75784	0.188148	8.47026	7.40946	6.77872	3.62141	3.4458	2.58211	2.26316	3.69309	1.07872	0.833229	9.14222	1.95137	2.11801	0.0824269	2.75234	1.04109	0.345835	0.302829	0.544735	0.211443	0	0.525024	0.1989	0.109305	0.675542	0.0573405	0.317165	0	0.0358378	0.218611	0.311789	0.00895945	0.00895945	0	0.10393	0.00537567	0.00537567	0.00537567	0	0.0286702
	A1_2_Trp_prof_Ile_A		2.411	37.4022	7.3873	1.4962	21.3463	7.11727	0.0799074	0.432602	0.181858	0.509754	0.170837	0.642015	0.0330651	0.0275543	0	3.04475	1.10217	0.0413314	0.567618	10.5919	0.057864	0.912047	0.00275543	0	0.12675	0.0495977	1.51549	0.00275543	0	1.80756	0.405048	0.0688857	0.190125	0	0	0	0.0165326	0.0330651	0.0275543	0.0495977	0	0.00275543	0	0	0.0275543	0.00275543	0
	A1_3_Trp_prof_Col_A		0.83134	0.688988	24.3537	1.29256	13.8993	0.0854117	0.825646	6.23505	6.1895	6.51976	3.35383	5.21581	5.06776	5.43788	2.79012	0.432753	0.233459	3.66701	0.865505	3.17162	0.199294	0.233459	1.0591	1.36659	0.347341	0.421364	0.0455529	0	0.455529	0	0.0455529	0.518164	0.0284706	2.43708	0.108188	0.0797176	0.3872	0.250541	0.00569411	0.00569411	0	0.239153	0.170823	0	0.00569411	0	0.0740235
	A1_3_Trp_prof_Ile_A		43.2485	2.2941	1.34947	21.747	3.61904	0.0981435	8.62845	0.0122679	0.0368038	0.0899648	0.527521	1.86473	0.633843	0.331234	0	0.0776969	3.62722	0.0163572	0.0736076	0.813773	3.14877	0.605218	0	0.0122679	0.0449824	0.0695183	3.27145	0	0.0163572	0.0572503	2.89114	0.0286252	0.11859	0.0122679	0	0.00408931	0.0204466	0.0286252	0	0.0368038	0	0.0286252	0	0.0122679	0.0899648	0.0122679	0.106322
	A1_4_Trp_prof_Col_A		1.34433	2.95936	23.3057	1.21205	11.9082	3.35005	1.32279	1.49506	9.40413	4.46058	2.47639	4.02067	5.36807	1.20897	2.72557	1.68887	0.489125	1.87652	2.31335	0.526041	0.166118	0.910573	5.89412	1.53505	0.375304	1.50737	0.0307626	0.00922878	0.458363	0.203033	0.00615252	1.08592	0.135355	0.624481	0.667549	1.56274	0.221491	0.199957	0.00922878	0.0553727	0.00307626	0.0584489	0.0953641	0.307626	0.00307626	0	0.0307626
	A1_4_Trp_prof_Ile_A		27.4156	26.0079	2.9247	9.14309	7.72174	7.01107	7.29807	0.164002	0.478338	1.02501	0.451005	0.806341	0.30067	0.232336	0.150335	0.232336	2.24136	0.068334	0.123001	1.74935	1.31201	0.38267	0.177668	0.0820008	0.0273336	0.177668	0.519339	0.246002	0.0956676	0.191335	0.273336	0.177668	0.38267	0.0546672	0	0.0136668	0.0546672	0.0273336	0	0.068334	0	0.0136668	0	0	0	0	0
	A2_0_Trp_prof_Col_A		0.103643	3.78141	24.6043	0.577889	10.603	2.4152	2.76382	4.19284	9.23681	2.4843	3.13442	3.37626	1.80276	1.50754	4.1897	0.628141	0.395729	9.68279	2.84234	2.71985	0.031407	0.643844	5.01884	0.342337	0.153894	0.609296	0.40201	0	0.219849	0.153894	0.084799	0.26696	0.0565327	0.213568	0.0157035	0.113065	0.13505	0.113065	0	0.00628141	0	0.0565327	0.119347	0.0157035	0.0031407	0	0.00942211
	A2_0_Trp_prof_Ile_A		1.97159	26.328	7.63668	13.3448	15.4283	9.92682	4.31339	0.163582	0.895394	3.86569	0.671545	0.559621	0.137753	0.0947051	0.0258287	1.07619	4.34783	0.172191	0.421868	3.21136	1.42919	0.0688765	0.0258287	0.0688765	0.111924	0.568231	1.15368	0	0.0258287	0.981489	0.0860956	0.0344382	0.439087	0.0344382	0	0.077486	0.0344382	0.0172191	0	0.077486	0	0.0172191	0	0	0	0	0
	A2_1_Trp_prof_Col_A		0.159483	11.4708	15.8108	1.89785	14.9296	4.36984	1.36159	1.27587	4.97987	2.25669	0.913042	8.34297	9.70655	0.847255	1.95168	1.28185	1.17021	0.492405	2.66138	0.751565	0.145528	3.62226	0.570153	2.44807	0.90108	0.215302	0.566166	0	0.492405	0.538256	0.09569	0.418644	0.167457	1.40545	0.00797416	0.308999	0.283083	0.147522	0.00797416	0.0458514	0	0.143535	0.113632	0.263147	0.00598062	0	0.291057
	A2_1_Trp_prof_Ile_A		19.2212	12	7.9646	18.6195	6.72566	9.13274	11.115	0.106195	0.247788	0.0353982	0.0707965	1.30973	0.247788	0.176991	0.0353982	2.54867	3.50442	0.106195	0.212389	1.48673	0.884956	0.0707965	0	0	0.141593	0.0353982	2.33628	0	0	0.389381	0.247788	0	0.389381	0	0	0	0	0	0	0.0707965	0	0	0.0353982	0	0	0	0
	A2_2_Trp_prof_Col_A		0.167216	7.91873	17.9059	1.55076	11.3249	2.83581	1.4683	1.61032	12.3694	3.10839	2.66401	6.06331	2.84268	0.428349	3.63524	0.57724	0.497068	7.55223	0.604728	2.13029	0.116822	0.886476	6.64055	0.462708	0.428349	1.23465	0.21761	0	0.261132	0.306945	0.0229064	0.270295	0.0572659	0.229064	0.0160345	0.760491	0.199285	0.0733003	0.00229064	0.0183251	0.00229064	0.0710097	0.00458127	0.0778816	0	0	0.0206157
	A2_2_Trp_prof_Ile_A		3.09113	35.6971	5.94225	23.0417	5.03309	12.9755	1.85468	0.0945523	0.029093	0	0.0509128	0.160012	0.058186	0.0145465	0.00727326	2.75656	2.54564	0	0.058186	0.538221	0.196378	0.0145465	0.00727326	0	0.123645	0.00727326	3.17114	0	0.00727326	1.41101	0.450942	0.0363663	0.33457	0.00727326	0	0.00727326	0	0	0.0218198	0.0872791	0	0	0	0	0.0509128	0.00727326	0
	A2_3_Trp_prof_Col_A		0.675712	9.50862	20.7714	0.202714	6.79496	2.20823	0.0621655	10.8979	6.95443	6.01384	2.26499	2.80285	2.97584	1.6163	2.23526	2.31094	0.345965	12.4682	1.2352	1.05952	0.0270285	1.15412	1.76766	0.708146	0.189199	0.232445	0.294611	0	0.400022	0.218931	0.0432456	0.362182	0.105411	0.283799	0.0054057	0.0324342	0.251365	0.154062	0.0162171	0.0216228	0	0.0675712	0.035137	0.0054057	0	0	0.0135142
	A2_3_Trp_prof_Ile_A		0.845931	44.0485	5.34588	3.33367	16.8435	10.4665	0.0350385	0.630694	0.715787	2.68295	0.450496	0.215237	0.030033	0.0600661	0.00500551	1.57673	2.21744	0.735809	0.0550606	3.41376	0.24527	0.350385	0.0350385	0.020022	0.030033	0.030033	2.07729	0	0.010011	2.1774	0.355391	0.0750826	0.460507	0.010011	0.010011	0	0.020022	0.0350385	0.010011	0.125138	0	0	0	0	0.010011	0	0.00500551
	A2_4_Trp_prof_Col_A		0.183246	4.81675	7.56171	0.841436	12.3897	0.643231	1.49963	13.7435	8.87061	6.00224	3.04787	4.73822	4.87285	2.02319	4.52132	0.38893	0.508601	4.08751	7.0531	1.86238	0.0822737	2.43082	2.70755	1.0546	0.0373972	0.815258	0.306657	0	0.65819	0.145849	0.104712	0.433807	0.0486163	0.26178	0	0.332835	0.235602	0.209424	0	0.0186986	0	0.0860135	0.00373972	0.0112191	0.0112191	0	0.0336574
	A2_4_Trp_prof_Ile_A		2.57665	21.5293	1.07751	22.1123	6.8138	2.75363	20.1239	0.0832856	0.0260268	0.494508	0.0104107	0.286294	0.203009	0	0.0104107	0.156161	9.15621	0.0156161	0.0676696	1.12436	0.989017	0.140544	0.00520535	0.0208214	0	0.0260268	6.72011	0	0.0832856	0.723544	2.03009	0.0312321	0.203009	0.0208214	0	0.00520535	0.0104107	0.00520535	0	0.0416428	0	0.00520535	0	0	0.150955	0	0
	B1_0_Trp_def_Col_B		7.18105	3.74923	13.6463	0.890442	6.03498	2.61381	4.45008	4.5502	7.89042	11.2583	2.10042	6.55263	3.77479	11.4138	4.318	0.323797	0.0596468	0	0.87553	0.26202	0.102252	0.445221	0.164029	1.06725	1.26962	0.191722	0	0.0426049	0.543212	0.155508	0.00426049	0.487826	0.0766888	0.17468	0	0.0170419	0.311015	0.460133	0.00426049	0.0383444	1.89379	0.0894702	0.191722	0.0127815	0	0.115033	0.0383444
	B1_0_Trp_def_Ile_B		0.431034	2.32759	0.431034	33.8793	1.63793	0.862069	36.4655	0	0.0862069	0	0.0862069	1.2069	0	0.344828	0.0862069	0	5.86207	0	0	0	0.775862	0	0.0862069	0	0.258621	0	0	0.172414	0	0.258621	2.41379	0	0	0	0	0	0	0	0.172414	0	3.53448	0	0	0	0	3.36207	0
	B1_1_Trp_def_Col_B		3.96451	6.61573	9.52398	0.394338	8.11915	3.09485	2.38011	7.46778	8.43955	7.32695	0.40138	9.73523	7.23893	2.25336	10.7598	1.95761	0.0633758	0.00352088	3.9962	0.566861	0.183086	0.827407	0.0422505	0.799239	0.426026	0.102105	0.00352088	0.109147	0.897824	0.214774	0.00352088	0.415464	0.0985846	0.109147	0.0316879	0.165481	0.330963	0.397859	0.00704176	0.0246462	0.0246462	0.225336	0.0105626	0.00352088	0	0.0528132	0.0176044
	B1_1_Trp_def_Ile_B		7.61702	40.464	0.498437	2.0164	2.71421	21.7772	7.7303	0.203906	0.371562	1.25969	0.235625	0.226562	0.167656	0.149531	0.0407812	0.516562	1.20078	0.00453124	0.0589062	0.149531	8.22421	0	0.00453124	0.0226562	0.0679686	0.00453124	0.0362499	0.326249	0.0135937	2.21578	0.117812	0.0317187	0.525624	0.0135937	0	0	0	0.00453124	0	0.235625	0.412343	0.00453124	0	0.00453124	0	0.0860936	0.00906249
	B1_2_Trp_def_Col_B		14.1424	6.04541	3.43303	0.565332	7.74597	2.50752	2.85402	4.9193	10.2672	7.02562	6.08188	6.94812	3.48774	12.8795	0.496945	2.39354	0.127656	0.00455913	0.775052	0.150451	0.127656	0.227957	0.0547096	1.04404	1.51819	0.0227957	0.00455913	0.145892	0.975654	0.0227957	0.00455913	0.442236	0.0729461	0.0273548	0	0.237075	0.205161	0.0820644	0.0227957	0.0319139	1.1717	0.164129	0.00911826	0.0136774	0	0.323698	0.00911826
	B1_2_Trp_def_Ile_B		25.0561	0.613127	0.0109487	54.0373	0.104013	0.0766409	11.7315	0.0109487	0.0109487	0	0	0.0273718	0.00547435	0.00547435	0	0.00547435	1.99814	0	0.00547435	0.0109487	0.585756	0	0	0	0	0	0	4.46707	0	0.0109487	0.853999	0	0	0	0	0	0.0109487	0	0.0875896	0	0.00547435	0	0	0	0	0.186128	0
	B1_3_Trp_def_Col_B		13.028	7.92893	9.23211	0.481115	6.79244	4.16335	7.08414	5.94007	7.37963	4.84904	3.41705	5.58776	4.26185	2.67455	8.31534	0.518998	0.299276	0	0.76145	0.450809	0.727355	0.674319	0.049248	0.564458	1.38652	0.0909194	0	0.272758	0.500057	0.231087	0.0113649	0.590976	0.0909194	0.0757662	0.0265182	0.0795545	0.109861	0.151532	0.00757662	0.0303065	0.594765	0.0871311	0.162897	0.00378831	0	0.159109	0.0151532
	B1_3_Trp_def_Ile_B		1.18037	31.7408	0.865606	10.5728	3.67602	6.50329	35.2819	0.0562082	0.0337249	0.0393457	0.0224833	0.151762	0.0112416	0.0112416	0.00562082	0.387837	0.415941	0	0.0168625	0.247316	1.34338	0.0112416	0	0	0.101175	0.0112416	0	5.44657	0.00562082	1.01737	0.0281041	0	0.331628	0	0	0	0	0	0	0.0730707	0.146141	0	0	0	0	0	0
	B1_4_Trp_def_Col_B		14.6664	40.0562	4.23553	0.49434	0.50604	20.5078	2.98067	0.219382	0.380262	4.18288	2.44537	1.10276	0.424138	1.43329	0.0702021	3.4516	0.0409512	0	0.0643519	0.00292509	0.526516	0.067277	0.0117004	0.152105	0.453389	0.00292509	0	0.157955	0.0146254	0.51189	0.00877527	0.067277	0.169655	0	0	0.00292509	0.00877527	0.163805	0.0175505	0.195981	0.00292509	0.0117004	0	0.00292509	0	0.0146254	0
	B1_4_Trp_def_Ile_B		6.42875	24.2476	2.25106	2.78513	6.42376	12.8325	7.0876	4.63689	4.23758	3.05465	1.54729	4.66184	1.03818	3.57874	4.01298	4.29748	0.249563	0	0.369354	0.464188	0.389319	0.249563	0.00499127	0.144747	2.48565	0.0399301	0	0.608934	0.164712	0.224607	0.00998253	0.419266	0.194659	0.209633	0	0.00998253	0.0648864	0.109808	0.0199651	0.0848515	0.0449214	0.0449214	0.0299476	0.00499127	0	0.0249563	0.0149738
	B2_0_Trp_def_Col_B		10.23	17.7681	11.3217	0.70443	6.50206	7.38078	2.35052	7.67611	9.33188	1.61704	1.78407	4.06681	2.23191	2.09392	5.39095	1.97773	0.193658	0	1.16921	0.355846	0.271121	1.20552	0.0121036	0.372791	1.62915	0.256596	0	0.198499	0.2687	0.179133	0.00484144	0.278383	0.208182	0.210603	0.00484144	0.0750424	0.113774	0.147664	0.00726216	0.130719	0	0.0484144	0.0459937	0.00484144	0	0.00968289	0.0338901
	B2_0_Trp_def_Ile_B		0.155874	55.1509	2.50815	10.6277	1.16197	20.0794	5.97988	0	0.0708516	0	0	0.240896	0.0708516	0.042511	0	1.03443	0.141703	0	0.0141703	0.113363	0.325918	0.0283407	0	0	0.340088	0.042511	0	0.566813	0.0141703	0.382599	0	0.0283407	0.340088	0	0	0	0	0.0141703	0	0.368429	0	0	0	0	0	0	0
	B2_1_Trp_def_Col_B		5.15907	12.2213	10.4213	0.673545	5.37117	10.1089	5.82975	7.25709	4.80367	5.43136	5.07595	5.53454	2.4219	4.00401	7.16538	0.719404	0.0458584	0	1.60218	0.822585	0.954428	0.914302	0.0515907	0.427056	0.621955	0.0888507	0	0.137575	0.326741	0.257954	0.00286615	0.31241	0.131843	0.0687876	0.03726	0.0286615	0.266552	0.263686	0.00859845	0.140441	0.0057323	0.0630553	0.0630553	0.00286615	0	0.00286615	0.0143308
	B2_1_Trp_def_Ile_B		13.8679	31.4772	0.442541	4.90345	0.899281	2.85167	35.0483	0.106494	0.044964	1.42938	0.111227	1.24953	0.634229	0.0212988	0.0378644	0.198788	0.11596	0.00236653	0.0591632	0.0567967	1.37259	0.837751	0.0141992	0.11596	0.0496971	0.00236653	0.00473306	0.780954	0.0828285	1.80803	0.0212988	0.324214	0.352613	0.0378644	0.00236653	0.00709958	0.0141992	0.0638963	0.00236653	0.198788	0	0.00473306	0.0260318	0	0	0.00709958	0.00709958
	B2_2_Trp_def_Col_B		14.0328	22.1408	3.34279	3.84305	3.36584	10.3603	20.7645	2.09789	2.97623	1.44316	0.78152	2.09558	0.986698	1.04894	1.45008	0.40344	0.112963	0	0.212094	0.145238	1.70828	0.359638	0.0161376	0.341195	1.53307	0.0553289	0	0.829933	0.156765	1.86504	0.00922148	0.200567	0.585564	0.0207483	0	0.00461074	0.0207483	0.0852987	0.00691611	0.366554	0	0.0207483	0.018443	0	0	0.00230537	0.0553289
	B2_2_Trp_def_Ile_B		2.47256	34.0203	5.99109	3.60657	2.76253	26.3722	8.65265	2.58647	2.05313	1.14696	1.01491	1.17802	0.427196	1.60522	1.34631	0.41425	0.0491922	0.00517813	0.460853	0.258906	0.541114	0.209714	0.0155344	0.0983844	0.243372	0.0983844	0	0.538525	0.080261	0.55406	0.0103563	0.243372	0.401305	0.0207125	0	0.00258906	0.0233016	0.0181234	0.00258906	0.214892	0	0.0129453	0.0155344	0	0	0	0.00776719
	B2_3_Trp_def_Col_B		4.56015	4.1401	13.067	0.410988	3.14587	2.02774	2.37225	5.89284	3.11867	16.0376	4.11592	14.028	9.10217	1.53214	4.01922	0.193406	0.0604394	0	0.861261	0.477471	0.175274	1.30851	0.205494	2.63214	1.30549	0.151098	0	0.42912	1.93104	0.0332417	0.00906591	0.670877	0.0936811	0.0936811	0	0.0543955	0.522801	0.438186	0.00302197	0.0181318	0	0.410988	0.102747	0.0483515	0	0	0.0483515
	B2_3_Trp_def_Ile_B		15.6273	25.3759	2.2157	9.68985	5.86599	4.30887	28.3829	0.0331844	0.00765795	0.502872	0.043395	0.38545	0.0102106	0.0102106	0.00255265	0.357371	0.0485003	0	0.0280791	0.334397	0.209317	0.00255265	0.00765795	0.00765795	0.140396	0.0459477	0	5.07722	0.00255265	0.285897	0.0663689	0.00765795	0.610083	0	0	0	0.0127632	0.00765795	0	0.119974	0	0	0	0	0	0.0102106	0
	B2_4_Trp_def_Col_B		0.312159	35.868	1.66081	11.3923	2.57304	8.98594	27.1457	0.018184	0.0303067	0	0.0333374	0.260638	0.027276	0.0303067	0.0212147	7.81307	0.0454601	0	0.0393987	0.427325	0.112135	0.0212147	0	0.0151534	0.0878894	0	0	1.53352	0	0.112135	0	0	0.175779	0	0.00303067	0	0	0	0.0878894	0.18184	0.357619	0	0	0	0	0	0.00303067
	B2_4_Trp_def_Ile_B		0.684397	50.6184	1.59693	0.666387	0.264153	37.876	1.43483	0.012007	0.00300174	0.0900522	0.00600348	0.102059	0.012007	0	0	4.03734	0.06904	0	0.00900522	0	0.156091	0.00300174	0	0.00300174	0.0270157	0	0.00600348	0.480279	0	0.789458	0.00300174	0.00600348	0.417242	0	0	0	0.00600348	0.012007	0.012007	0.41424	0	0	0	0	0	0	0
[truncated: 127 more columns]
