# Supplementary material for: Dietary tryptophan links encephalogenicity of autoreactive T cells with gut microbial ecology
Source: Nat Commun. 2019 Oct 25;10:4877. doi: 10.1038/s41467-019-12776-4 (PMC6814758; doi:10.1038/s41467-019-12776-4)
Supplement: Supplementary file 5 — Supplementary Dataset 4 [file 41467_2019_12776_MOESM5_ESM.xlsx]

## Sheet: PICRUST
Supplementary Data 4: Predictive functional profiling of microbial communities
Observation Ids	Effect size	B1_0_Trp_def_Col_B: rel. freq. (%)	B1_1_Trp_def_Col_B: rel. freq. (%)	B1_2_Trp_def_Col_B: rel. freq. (%)	B1_3_Trp_def_Col_B: rel. freq. (%)	B1_4_Trp_def_Col_B: rel. freq. (%)	B2_0_Trp_def_Col_B: rel. freq. (%)	B2_1_Trp_def_Col_B: rel. freq. (%)	B2_2_Trp_def_Col_B: rel. freq. (%)	B2_3_Trp_def_Col_B: rel. freq. (%)	B2_4_Trp_def_Col_B: rel. freq. (%)	Mean Group B	A1_0_Trp_prof_Col_A: rel. freq. (%)	A1_1_Trp_prof_Col_A: rel. freq. (%)	A1_2_Trp_prof_Col_A: rel. freq. (%)	A1_3_Trp_prof_Col_A: rel. freq. (%)	A1_4_Trp_prof_Col_A: rel. freq. (%)	A2_0_Trp_prof_Col_A: rel. freq. (%)	A2_1_Trp_prof_Col_A: rel. freq. (%)	A2_2_Trp_prof_Col_A: rel. freq. (%)	A2_3_Trp_prof_Col_A: rel. freq. (%)	A2_4_Trp_prof_Col_A: rel. freq. (%)	Mean Group A	Mann_whitey test	pBenjaminiHochberg = min( p* nbp / j , 1)
Valine, leucine and isoleucine biosynthesis	0.723445	0.699655	0.705715	0.707123	0.740181	0.752032	0.704568	0.726868	0.757392	0.685513	0.754268	0.723331	0.666122	0.659368	0.677262	0.635546	0.666279	0.649304	0.643812	0.665994	0.652236	0.676247	0.659217	0.00108251	0.00108251
Biotin metabolism	0.52354	0.164303	0.153673	0.158047	0.167422	0.18767	0.151846	0.159466	0.194515	0.172404	0.204506	0.171385	0.138946	0.150673	0.138032	0.146205	0.157999	0.139651	0.150766	0.142318	0.137615	0.135935	0.143814	0.0329839	0.0164919
Phenylalanine, tyrosine and tryptophan biosynthesis	0.586481	0.713347	0.69153	0.698948	0.722558	0.783085	0.693635	0.714506	0.778059	0.737508	0.795169	0.732834	0.649775	0.680103	0.656622	0.656432	0.69609	0.653623	0.685918	0.668758	0.643635	0.655685	0.664664	0.0329839	0.0109946
Thiamine metabolism	0.49333	0.377896	0.359359	0.373317	0.373867	0.449599	0.362002	0.384449	0.376872	0.39954	0.37172	0.382862	0.336466	0.341434	0.352176	0.344627	0.363696	0.33545	0.35722	0.337142	0.354071	0.336981	0.345926	0.0329839	0.00824596
Bacterial toxins	0.58351	0.094474	0.0969324	0.0871982	0.0956697	0.0891097	0.0947522	0.0939489	0.081453	0.0725193	0.0769906	0.0883048	0.108977	0.103674	0.101912	0.111892	0.10732	0.110857	0.0991525	0.106393	0.100344	0.0948116	0.104533	0.0329839	0.00659677
Primary bile acid biosynthesis	0.728048	0.0177994	0.0153673	0.0163497	0.0151057	0.0121513	0.0145773	0.0173064	0.0121572	0.0150512	0.0108268	0.0146692	0.0217954	0.0234995	0.0206404	0.0208865	0.0223584	0.0230352	0.016299	0.0221077	0.0243693	0.0217039	0.0216695	0.0439639	0.00732731
Pantothenate and CoA biosynthesis	0.586947	0.554521	0.542585	0.558614	0.570242	0.592715	0.544218	0.56493	0.600564	0.563735	0.593068	0.568519	0.528538	0.534959	0.530199	0.519178	0.555978	0.535568	0.521569	0.536112	0.531823	0.517466	0.531139	0.0439639	0.00628055
Betalain biosynthesis	0.599869	0.00273838	0.00354631	0.00408742	0.00251762	0	0.00364431	0.00247234	0.00121572	0.00136829	0	0.00215904	0.00544885	0.00691161	0.00387007	0.00596757	0.00596223	0.00575879	0.00543301	0.00552692	0.00286697	0.00456924	0.00523153	0.058006	0.00725075
Melanogenesis	0.599869	0.00273838	0.00354631	0.00408742	0.00251762	0	0.00364431	0.00247234	0.00121572	0.00136829	0	0.00215904	0.00544885	0.00691161	0.00387007	0.00596757	0.00596223	0.00575879	0.00543301	0.00552692	0.00286697	0.00456924	0.00523153	0.058006	0.00644512
Benzoate degradation	0.451253	0.602443	0.667888	0.655349	0.572759	0.423946	0.652332	0.609432	0.510601	0.61573	0.530514	0.584099	0.687917	0.698073	0.692742	0.6624	0.617091	0.683857	0.67641	0.703301	0.703842	0.799616	0.692525	0.058284	0.0058284
Fluorobenzoate degradation	0.549754	0.0670902	0.0792009	0.0831108	0.0780463	0.0742581	0.0947522	0.0778787	0.0692959	0.0478901	0.0745847	0.0746108	0.10489	0.0967626	0.0954617	0.0954811	0.0879429	0.0950201	0.0855699	0.102248	0.0903096	0.092527	0.0946213	0.058284	0.00529854
RIG-I-like receptor signaling pathway	0.576965	0	0	0	0	0	0	0	0	0	0	0	0.00272442	0	0.00258005	0.00149189	0.00149056	0.0028794	0	0.00276346	0.00286697	0.00114231	0.00179391	0.0751179	0.00625983
Sphingolipid metabolism	0.544268	0.147872	0.133578	0.12671	0.161128	0.191721	0.133625	0.14216	0.154396	0.0998851	0.150372	0.144145	0.123961	0.0884687	0.104492	0.096973	0.117754	0.113736	0.0855699	0.117447	0.0960436	0.0845309	0.102898	0.0768539	0.00591184
C5-Branched dibasic acid metabolism	0.528472	0.306698	0.301436	0.329718	0.313444	0.325385	0.306122	0.312751	0.331891	0.301023	0.329616	0.315809	0.296962	0.308258	0.292835	0.276	0.296621	0.283621	0.297457	0.298454	0.27953	0.30157	0.293131	0.100798	0.00719983
Carotenoid biosynthesis	0.454869	0.0533983	0.0472841	0.0626737	0.0553877	0.113412	0.0655977	0.0630447	0.0911788	0.0396804	0.116689	0.0708347	0.0476774	0.0207348	0.0477308	0.0238703	0.0283206	0.0331131	0.0421058	0.0386885	0.0415711	0.0342693	0.0358082	0.100798	0.00671984
Prion diseases	0.418444	0.0136919	0.011821	0.0163497	0.0138469	0.0270029	0.0170068	0.0160702	0.0230986	0.0150512	0.0288715	0.0182811	0.0122599	0.00967626	0.0129002	0.00895135	0.00894334	0.0100779	0.0135825	0.00967212	0.0143349	0.0114231	0.0111822	0.100798	0.00629985
Tetracycline biosynthesis	0.495379	0.127334	0.133578	0.118535	0.139728	0.156617	0.127551	0.138451	0.162906	0.134092	0.166011	0.14048	0.118512	0.111968	0.122552	0.114876	0.113282	0.115176	0.129034	0.11192	0.120413	0.121085	0.117882	0.100798	0.00592927
Glycerolipid metabolism	0.484796	0.308067	0.32035	0.299744	0.308409	0.251127	0.302478	0.297917	0.283262	0.294182	0.277888	0.294342	0.339191	0.323464	0.318636	0.316281	0.32196	0.331131	0.306965	0.344051	0.313933	0.322131	0.323774	0.100798	0.00559987
Vibrio cholerae pathogenic cycle	0.550341	0.0753053	0.0792009	0.074936	0.0742699	0.0769584	0.0826045	0.0741702	0.0765902	0.0793607	0.0805996	0.0773996	0.0885438	0.0926156	0.0838515	0.0895135	0.0864523	0.0863819	0.100511	0.0898125	0.0788417	0.0799616	0.0876485	0.100798	0.00530514
Meiosis - yeast	0.550382	0.0260146	0.0283705	0.0245245	0.0226586	0.0216024	0.0206511	0.0247234	0.0194515	0.0259975	0.0228566	0.0236851	0.0177088	0.0138232	0.0219304	0.0179027	0.0149056	0.0158367	0.021732	0.0179625	0.0143349	0.0205616	0.0176698	0.131494	0.00657472
N-Glycan biosynthesis	0.509095	0.0410756	0.046102	0.0340618	0.0478348	0.0661572	0.0461613	0.0482106	0.0486287	0.0369438	0.054134	0.046931	0.0367797	0.0248818	0.0374107	0.0298378	0.0357734	0.0345528	0.0325981	0.035925	0.0358372	0.0319846	0.0335581	0.131494	0.00626164
Porphyrin and chlorophyll metabolism	0.498853	0.835205	0.806194	0.912856	0.805639	0.993708	0.845481	0.8134	0.906925	0.860653	0.974413	0.875447	0.780548	0.785159	0.811424	0.745946	0.731864	0.695374	0.828534	0.741989	0.74828	0.808755	0.767787	0.131494	0.00597702
Prenyltransferases	0.526936	0.345035	0.325078	0.321543	0.343656	0.353739	0.309767	0.335002	0.357421	0.361228	0.362097	0.341457	0.30786	0.302729	0.304445	0.317773	0.330904	0.322492	0.309682	0.312271	0.309633	0.283293	0.310108	0.131494	0.00571715
Selenocompound metabolism	0.408529	0.37105	0.359359	0.356968	0.371349	0.434747	0.366861	0.378268	0.406049	0.385857	0.433072	0.386358	0.350089	0.342816	0.362496	0.347611	0.354753	0.351286	0.362653	0.345433	0.368406	0.342693	0.352824	0.131494	0.00547894
Bisphenol degradation	0.590478	0.0917356	0.0874756	0.095373	0.0944109	0.0877596	0.0983965	0.0939489	0.0948259	0.0684144	0.0938323	0.0906173	0.132135	0.105057	0.117392	0.114876	0.111792	0.133892	0.0910029	0.127119	0.130447	0.106235	0.116995	0.131494	0.00525978
Pertussis	0.520114	0.065721	0.0614694	0.0653987	0.0616818	0.0405044	0.0607386	0.0556277	0.0534915	0.0533633	0.0481191	0.0566115	0.0735595	0.0884687	0.0619211	0.0835459	0.077509	0.0734246	0.0774204	0.0759952	0.0587729	0.0662539	0.0736871	0.131494	0.00505748
Protein kinases	0.475816	0.324498	0.361724	0.35288	0.322256	0.280831	0.351069	0.335002	0.294203	0.324284	0.265858	0.32126	0.366435	0.374609	0.366367	0.369989	0.341338	0.358485	0.370803	0.370304	0.348337	0.387243	0.365391	0.131494	0.00487017
Transcription related proteins	0.529364	0.00821513	0.0130031	0.00817483	0.0100705	0.00810088	0.0109329	0.0123617	0.00851002	0.00684144	0.00360894	0.00898195	0.0149843	0.0124409	0.0129002	0.0164108	0.013415	0.0158367	0.0149408	0.0138173	0.0100344	0.0125654	0.0137346	0.131494	0.00469623
Phosphotransferase system (PTS)	0.512734	0.150611	0.137124	0.13216	0.130916	0.0864094	0.115403	0.103838	0.0972573	0.138197	0.0866145	0.117853	0.183899	0.134085	0.187053	0.143222	0.13415	0.182842	0.157557	0.169953	0.194954	0.143931	0.163165	0.170625	0.00588362
Aminobenzoate degradation	0.384677	0.40391	0.437378	0.440078	0.38142	0.280831	0.426385	0.389394	0.345264	0.394067	0.369314	0.386804	0.46179	0.439579	0.441188	0.413254	0.412884	0.453505	0.414267	0.465643	0.451548	0.495762	0.444942	0.282727	0.00942424
Limonene and pinene degradation	0.355686	0.357358	0.388912	0.384217	0.339879	0.220074	0.360787	0.341183	0.311223	0.355755	0.330819	0.339021	0.399128	0.393962	0.383137	0.374465	0.362205	0.391598	0.380311	0.408992	0.379874	0.436362	0.391003	0.282727	0.00912023
Taurine and hypotaurine metabolism	0.460695	0.127334	0.127667	0.130797	0.128399	0.122863	0.13241	0.121145	0.115493	0.113568	0.117892	0.123757	0.144394	0.13685	0.132872	0.129795	0.141603	0.14109	0.127676	0.149227	0.130447	0.127939	0.136189	0.282727	0.00883523
Lysosome	0.400948	0.0999507	0.0910219	0.0844733	0.110775	0.18632	0.103256	0.106311	0.128866	0.0588364	0.155184	0.112499	0.0858194	0.0539106	0.0683712	0.0552	0.0879429	0.0748643	0.0638379	0.0856673	0.0716743	0.047977	0.0695265	0.282727	0.00856749
Biosynthesis of vancomycin group antibiotics	0.44649	0.0684594	0.068562	0.0640362	0.0730111	0.0742581	0.0668124	0.0692255	0.0741587	0.0643096	0.0757877	0.0698621	0.0653862	0.0608222	0.0619211	0.0611676	0.0670751	0.0676658	0.0624796	0.0677048	0.0602064	0.0571154	0.0631544	0.361051	0.0106192
Fatty acid biosynthesis	0.361391	0.521661	0.5284	0.49594	0.54003	0.54681	0.50656	0.530317	0.590838	0.513108	0.601489	0.537515	0.517641	0.485195	0.492789	0.492324	0.502318	0.512533	0.516136	0.507095	0.491686	0.488908	0.500662	0.361051	0.0103158
Ubiquinone and other terpenoid-quinone biosynthesis	0.341129	0.357358	0.373545	0.348793	0.358761	0.356439	0.352284	0.351072	0.372009	0.398172	0.400592	0.366902	0.331018	0.344198	0.336696	0.347611	0.353262	0.339769	0.376236	0.335761	0.336869	0.34612	0.344754	0.361051	0.0100292
ABC transporters	0.29121	2.80273	2.8205	3.10644	2.5856	1.30424	2.53158	2.57742	1.94636	2.80225	1.50252	2.39796	2.85656	3.15031	2.81741	3.11358	2.89764	2.92835	2.84418	2.93341	2.65625	3.17333	2.9371	0.361051	0.00975815
Transcription factors	0.375034	1.31031	1.2483	1.3434	1.28776	1.13952	1.27308	1.28067	1.25948	1.18494	1.14764	1.24751	1.36766	1.37265	1.31324	1.35016	1.29828	1.32884	1.28491	1.32646	1.28297	1.33422	1.32594	0.458639	0.0120695
Transporters	0.345057	4.78942	4.65867	5.22644	4.52291	2.7732	4.36832	4.44032	3.54381	4.56735	2.72475	4.16152	5.06198	5.27909	4.83759	5.21118	5.01722	5.11525	4.71857	5.14833	4.65023	5.14724	5.01867	0.458639	0.01176
Alanine, aspartate and glutamate metabolism	0.431405	0.915987	0.881849	0.914219	0.935297	0.950504	0.874636	0.903641	0.928808	0.914017	0.882986	0.910194	0.870454	0.877775	0.852705	0.869773	0.919674	0.878216	0.844833	0.889835	0.854358	0.828174	0.86858	0.458639	0.011466
Pentose phosphate pathway	0.442457	0.732515	0.721083	0.705761	0.738922	0.760133	0.714286	0.736758	0.740372	0.7033	0.714569	0.72677	0.719248	0.682867	0.695322	0.68627	0.712486	0.709771	0.698142	0.715737	0.682339	0.665966	0.696815	0.458639	0.0111863
Phenylpropanoid biosynthesis	0.381908	0.104058	0.0780188	0.11581	0.114552	0.226825	0.121477	0.113728	0.166553	0.0684144	0.176838	0.128627	0.0967171	0.0677338	0.0851415	0.0552	0.0804901	0.0719849	0.0842117	0.0856673	0.0745413	0.0594001	0.0761088	0.458639	0.01092
Other glycan degradation	0.343256	0.18621	0.126485	0.186659	0.200151	0.414495	0.205296	0.187898	0.283262	0.0998851	0.309165	0.219951	0.163465	0.106439	0.125132	0.0954811	0.153527	0.135332	0.11681	0.150609	0.140482	0.0765347	0.126381	0.579536	0.0134776
RNA degradation	0.430248	0.453201	0.450381	0.419641	0.470796	0.495504	0.442177	0.457383	0.475345	0.467955	0.486003	0.461839	0.42501	0.434049	0.424418	0.437124	0.457601	0.439108	0.42785	0.4311	0.434346	0.40095	0.431156	0.579536	0.0131713
Tuberculosis	0.270435	0.145134	0.153673	0.129435	0.151057	0.174169	0.146987	0.149577	0.145886	0.147775	0.153981	0.149767	0.140308	0.128556	0.147063	0.137254	0.143094	0.139651	0.145333	0.142318	0.140482	0.132508	0.139657	0.579536	0.0128786
Chloroalkane and chloroalkene degradation	0.394111	0.245085	0.24706	0.269769	0.251762	0.233575	0.26725	0.24847	0.235849	0.20798	0.228566	0.243537	0.298324	0.25573	0.277355	0.256605	0.256376	0.283621	0.244485	0.291545	0.275229	0.269585	0.270886	0.579536	0.0125986
Lipid metabolism	0.36555	0.116381	0.130031	0.12126	0.114552	0.0634569	0.108115	0.107547	0.0923945	0.113568	0.0793966	0.10467	0.125324	0.138232	0.114812	0.13427	0.13415	0.132452	0.134467	0.129883	0.107511	0.125654	0.127676	0.579536	0.0123306
Carbohydrate metabolism	0.390585	0.132811	0.135942	0.134885	0.147281	0.193071	0.148202	0.147104	0.149533	0.106727	0.132328	0.142788	0.138946	0.0967626	0.135452	0.104432	0.104339	0.112296	0.111377	0.121592	0.116112	0.111946	0.115326	0.728456	0.0151762
Lysine biosynthesis	0.348144	0.628457	0.591051	0.624012	0.639476	0.716928	0.608601	0.631683	0.692959	0.622571	0.689307	0.644505	0.607547	0.599928	0.599861	0.586313	0.630506	0.610432	0.600348	0.613488	0.594897	0.56887	0.601219	0.728456	0.0148664
Staphylococcus aureus infection	0.381785	0.0109535	0.0236421	0.00681236	0.0163646	0.0189021	0.0182216	0.0173064	0.0133729	0.0150512	0.0144357	0.0155062	0.025882	0.0138232	0.0270905	0.0193946	0.0178867	0.0273543	0.0258068	0.0290163	0.0258028	0.0171346	0.0229192	0.91085	0.018217
Chagas disease (American trypanosomiasis)	0.297553	0.0123227	0.00945682	0.0149872	0.0138469	0.0351038	0.015792	0.0185426	0.0255301	0.0109463	0.0312774	0.0187806	0.0122599	0.00829394	0.0141903	0.00895135	0.0104339	0.0100779	0.0135825	0.0110538	0.0114679	0.00799616	0.0108308	0.91085	0.0178598
Citrate cycle (TCA cycle)	0.402787	0.816036	0.827472	0.775247	0.822004	0.857343	0.813897	0.8134	0.824256	0.860653	0.826446	0.823675	0.76965	0.819717	0.771434	0.786227	0.83024	0.774558	0.767413	0.769624	0.804186	0.780197	0.787325	0.91085	0.0175163
General function prediction only	0.3548	3.7283	3.6858	3.58058	3.72105	3.88302	3.65525	3.73818	3.91339	3.59449	3.99389	3.74939	3.59215	3.61063	3.55788	3.6253	3.64292	3.6266	3.70667	3.60494	3.51061	3.53088	3.60086	0.91085	0.0171858
Novobiocin biosynthesis	0.399488	0.124596	0.11821	0.117173	0.123364	0.132314	0.116618	0.127326	0.134945	0.131356	0.138343	0.126424	0.114426	0.120262	0.113522	0.117859	0.122226	0.118055	0.119526	0.117447	0.114679	0.116516	0.117452	0.91085	0.0168676
Glycosphingolipid biosynthesis - lacto and neolacto series	0.313571	0.00136919	0.0011821	0.00136247	0.00125881	0.00675074	0.00242954	0.00247234	0.00243143	0	0.00240596	0.00216626	0	0	0	0	0.00149056	0	0.00135825	0.00138173	0	0	0.000423054	0.995811	0.0181056
Secretion system	0.30554	1.64166	1.85827	1.74396	1.74849	1.55942	1.8671	1.73929	1.58043	1.9115	1.53741	1.71875	1.7736	1.90899	1.94019	1.91559	1.71861	1.76651	1.93144	1.75894	1.98394	2.04473	1.87426	1.13297	0.0202316
Base excision repair	0.360008	0.424448	0.418464	0.392392	0.426737	0.438798	0.408163	0.416589	0.410912	0.425538	0.406607	0.416865	0.395042	0.385668	0.410227	0.41773	0.40245	0.395917	0.383027	0.389648	0.417144	0.387243	0.39841	1.13297	0.0198767
Cysteine and methionine metabolism	0.303433	0.768114	0.738814	0.772522	0.791793	0.899198	0.789602	0.812164	0.869238	0.763505	0.887798	0.809275	0.753303	0.736778	0.779174	0.747438	0.745279	0.7616	0.747039	0.747516	0.791284	0.76192	0.757133	1.13297	0.019534
Pentose and glucuronate interconversions	0.286154	0.406649	0.391276	0.410104	0.436808	0.514406	0.428814	0.415353	0.444952	0.329758	0.396983	0.41751	0.423648	0.358022	0.367657	0.352086	0.389035	0.378641	0.362653	0.395175	0.361239	0.338123	0.372628	1.13297	0.0192029
Sulfur metabolism	0.326022	0.316282	0.294344	0.331081	0.327291	0.432047	0.342566	0.328821	0.372009	0.285972	0.390968	0.342138	0.311947	0.286141	0.321216	0.295395	0.278734	0.290819	0.298816	0.288782	0.318234	0.293573	0.298366	1.13297	0.0188828
Flavone and flavonol biosynthesis	0.439311	0.00547675	0.0011821	0.00544989	0.00503525	0.00540059	0.00242954	0.00247234	0.00486287	0.00136829	0	0.00336776	0.00136221	0.00138232	0	0.00149189	0.00149056	0	0	0	0.00143349	0	0.000716047	1.14698	0.0188029
Polyketide sugar unit biosynthesis	0.307829	0.187579	0.17968	0.186659	0.200151	0.226825	0.189504	0.191606	0.223692	0.177878	0.233378	0.199695	0.183899	0.174173	0.174153	0.176043	0.190791	0.19004	0.179289	0.189297	0.176319	0.161066	0.179507	1.40193	0.0226117
Vitamin B6 metabolism	0.280214	0.188948	0.171405	0.190746	0.190081	0.214673	0.183431	0.191606	0.205456	0.194297	0.197288	0.192793	0.183899	0.181084	0.175443	0.187978	0.195263	0.179962	0.183364	0.179625	0.177752	0.16335	0.180772	1.40193	0.0222528
beta-Alanine metabolism	0.333418	0.446355	0.509486	0.475503	0.440584	0.351038	0.487123	0.449966	0.407265	0.481638	0.441493	0.449045	0.483585	0.507312	0.486339	0.474422	0.475488	0.485178	0.524286	0.508477	0.483085	0.55402	0.498219	1.72575	0.0269648
Flavonoid biosynthesis	0.232654	0.0177994	0.0165494	0.0149872	0.0125881	0.0256528	0.0170068	0.0160702	0.0182358	0.0164195	0.0264655	0.0181775	0.0163465	0.0124409	0.0154803	0.0104432	0.0119245	0.0129573	0.0203738	0.015199	0.0129014	0.01485	0.0142917	1.72575	0.0265499
Galactose metabolism	0.250213	0.412126	0.359359	0.400567	0.416667	0.518457	0.381438	0.389394	0.425501	0.36807	0.409013	0.408059	0.396404	0.355257	0.363786	0.350595	0.40096	0.385839	0.35722	0.395175	0.359805	0.309566	0.367461	1.72575	0.0261477
Lipoic acid metabolism	0.33132	0.0684594	0.0661978	0.0653987	0.0742699	0.0796587	0.0704568	0.0692255	0.0717273	0.0684144	0.0649608	0.0698769	0.0626618	0.0622045	0.0632111	0.0671351	0.0685656	0.0662261	0.0556884	0.0607962	0.0716743	0.0582578	0.0636421	1.72575	0.0257574
Pathways in cancer	0.272884	0.0684594	0.0721083	0.0681236	0.0742699	0.102611	0.0789602	0.0791149	0.0838845	0.0684144	0.0950353	0.0790982	0.070835	0.0608222	0.0748213	0.068627	0.0670751	0.0676658	0.0719874	0.0663231	0.0731078	0.0673962	0.0688661	1.72575	0.0253786
Function unknown	0.211691	1.59784	1.64903	1.59137	1.6075	1.63368	1.65209	1.6404	1.64365	1.56806	1.70101	1.62846	1.6619	1.69611	1.65252	1.69628	1.64856	1.65565	1.70189	1.6636	1.59977	1.64721	1.66235	2.11339	0.0306289
Geraniol degradation	0.22313	0.391588	0.469295	0.400567	0.365055	0.229525	0.402089	0.381977	0.328244	0.458377	0.368111	0.379483	0.411388	0.450637	0.424418	0.429665	0.393507	0.408874	0.490329	0.4311	0.401376	0.512897	0.435419	2.11339	0.0301913
D-Glutamine and D-glutamate metabolism	0.260888	0.13418	0.132396	0.12671	0.135952	0.137715	0.128766	0.133506	0.137376	0.136829	0.141951	0.134538	0.126686	0.131321	0.129002	0.132778	0.135641	0.132452	0.122243	0.128501	0.133314	0.123369	0.129531	2.11339	0.0297661
Glycosaminoglycan degradation	0.224366	0.072567	0.0650157	0.0504115	0.0717523	0.129614	0.0716715	0.0729341	0.0765902	0.0424169	0.104659	0.0757632	0.0653862	0.0442343	0.054181	0.0462486	0.0715468	0.0604673	0.0529719	0.0677048	0.0602064	0.0365539	0.0559501	2.11339	0.0293527
Transcription machinery	0.325985	0.921463	0.888941	0.739822	0.934038	0.834391	0.79689	0.876445	0.880179	0.789502	0.827649	0.848932	0.796894	0.778248	0.770144	0.835459	0.827259	0.814869	0.728023	0.775151	0.743979	0.748212	0.781824	2.11339	0.0289506
Ascorbate and aldarate metabolism	0.291533	0.176625	0.164312	0.208458	0.172457	0.162018	0.200437	0.168119	0.16169	0.132724	0.150372	0.169721	0.211143	0.200437	0.180603	0.186486	0.189301	0.19004	0.169782	0.198969	0.192087	0.191908	0.191076	2.57481	0.0347947
Fructose and mannose metabolism	0.316682	0.575059	0.546132	0.510927	0.58283	0.54951	0.513848	0.540206	0.575034	0.532264	0.524499	0.545031	0.660673	0.554311	0.605021	0.593773	0.61411	0.689615	0.527002	0.652177	0.642202	0.507185	0.604607	2.57481	0.0343308
African trypanosomiasis	0.233222	0.0164303	0.0141852	0.0190746	0.0176234	0.0351038	0.0182216	0.0210149	0.0267458	0.019156	0.0312774	0.0218833	0.0163465	0.0165879	0.0180603	0.0164108	0.0178867	0.014397	0.021732	0.015199	0.0157683	0.0125654	0.0164954	2.57481	0.0338791
Histidine metabolism	0.310514	0.566844	0.521307	0.579051	0.579053	0.599465	0.543003	0.566166	0.640683	0.521318	0.62194	0.573883	0.532625	0.557076	0.516009	0.532605	0.56045	0.547085	0.51342	0.544402	0.523222	0.526604	0.53535	2.57481	0.0334391
Protein export	0.322966	0.528506	0.494119	0.502752	0.511078	0.594065	0.496842	0.511775	0.565308	0.573313	0.594271	0.537203	0.478136	0.504548	0.497949	0.499784	0.521695	0.488058	0.509345	0.480842	0.514622	0.474058	0.496904	2.57481	0.0330104
D-Arginine and D-ornithine metabolism	0.254545	0.00136919	0	0.00272494	0.00125881	0	0	0.00123617	0	0	0	0.000658911	0.00272442	0	0.00387007	0.00149189	0.00149056	0.0028794	0	0.00276346	0.00286697	0.00114231	0.00192291	2.60253	0.0329435
Phosphatidylinositol signaling system	0.262247	0.094474	0.0933861	0.0912856	0.0944109	0.0958604	0.0898931	0.0927128	0.089963	0.0944119	0.0890204	0.0925418	0.089906	0.0884687	0.0928817	0.0924973	0.090924	0.090701	0.0855699	0.0884308	0.0917431	0.0879578	0.089908	3.1209	0.0390113
Glutamatergic synapse	0.287687	0.0794129	0.0744725	0.0817483	0.0793051	0.0567062	0.0668124	0.0778787	0.0753744	0.0684144	0.0697728	0.0729898	0.0817327	0.0926156	0.0748213	0.0924973	0.090924	0.0878216	0.0760622	0.087049	0.0688073	0.0753924	0.0827723	3.1209	0.0385296
Ribosome biogenesis in eukaryotes	0.208813	0.0451832	0.0390094	0.049049	0.0427996	0.0418546	0.0400875	0.043266	0.0425501	0.0547315	0.0372923	0.0435823	0.044953	0.0525283	0.0451508	0.0537081	0.0491884	0.0460703	0.0488971	0.0442154	0.0487385	0.04455	0.0478	3.1209	0.0380598
Secondary bile acid biosynthesis	0.262614	0.00684594	0.00236421	0.00544989	0.00503525	0.0108012	0.00364431	0.00741702	0.00607858	0.00410487	0.00601489	0.00577561	0.00953549	0.00967626	0.00903016	0.00745946	0.0104339	0.0100779	0.00271651	0.00967212	0.0114679	0.00571154	0.00857812	3.1209	0.0376012
Cell cycle - Caulobacter	0.220395	0.484692	0.46102	0.497302	0.484642	0.695326	0.517493	0.50683	0.581113	0.506267	0.649608	0.538429	0.490396	0.438196	0.503109	0.455027	0.478469	0.47942	0.516136	0.482224	0.508888	0.444358	0.479622	3.76353	0.0448039
Cellular antigens	0.226583	0.0794129	0.068562	0.0844733	0.0830816	0.103961	0.0862488	0.0828234	0.103336	0.0670461	0.110674	0.0869619	0.0790083	0.0732631	0.0761114	0.0745946	0.0789995	0.0777437	0.0679126	0.0746135	0.0831422	0.0731078	0.0758497	3.76353	0.0442768
Biosynthesis and biodegradation of secondary metabolites	0.256157	0.0766745	0.0874756	0.0858357	0.0755287	0.0540059	0.0826045	0.0803511	0.0534915	0.0643096	0.0409013	0.0701178	0.0817327	0.0912333	0.0774014	0.0865297	0.0864523	0.0863819	0.0801369	0.0856673	0.0716743	0.0879578	0.0835168	3.76353	0.043762
Caprolactam degradation	0.23034	0.26973	0.319168	0.286119	0.256798	0.207923	0.296404	0.269485	0.22977	0.305128	0.27067	0.27112	0.302411	0.298582	0.301865	0.281968	0.271281	0.283621	0.331414	0.306744	0.286697	0.347262	0.301184	3.76353	0.043259
Carbon fixation in photosynthetic organisms	0.294754	0.521661	0.482298	0.49049	0.514854	0.556261	0.490768	0.511775	0.554367	0.506267	0.562994	0.519173	0.495845	0.482431	0.482469	0.486357	0.515733	0.506774	0.486254	0.497423	0.491686	0.451212	0.489618	4.51546	0.051312
Translation proteins	0.242134	0.790021	0.764821	0.74391	0.811934	0.82359	0.76895	0.802275	0.868022	0.825078	0.874565	0.807317	0.746492	0.774101	0.766274	0.795178	0.80192	0.781756	0.767413	0.746135	0.789851	0.741358	0.771048	4.51546	0.0507355
Chlorocyclohexane and chlorobenzene degradation	0.229204	0.10132	0.1123	0.119898	0.106999	0.082359	0.129981	0.112492	0.081453	0.0834656	0.0793966	0.100966	0.125324	0.111968	0.122552	0.114876	0.101358	0.118055	0.0923612	0.118829	0.134748	0.135935	0.117601	4.51546	0.0501717
Atrazine degradation	0.219407	0.0547675	0.0484662	0.0531364	0.0440584	0.00540059	0.0376579	0.0420298	0.0218829	0.0369438	0.0156387	0.0359982	0.0504019	0.0552929	0.0412807	0.0641513	0.0551506	0.0532688	0.0407476	0.051124	0.0329702	0.0491193	0.0493507	5.39026	0.0592336
Photosynthesis proteins	0.242462	0.346405	0.327443	0.336531	0.337362	0.352388	0.314626	0.328821	0.350126	0.36807	0.354879	0.341665	0.321482	0.327611	0.319926	0.320757	0.345809	0.331131	0.339563	0.328852	0.329702	0.304996	0.326983	5.39026	0.0585897
Styrene degradation	0.211107	0.0917356	0.0945682	0.107635	0.0893756	0.0769584	0.103256	0.0964213	0.0923945	0.0684144	0.0986442	0.0919403	0.110339	0.102292	0.0980417	0.0939892	0.090924	0.103658	0.0950777	0.107775	0.100344	0.111946	0.101439	5.39026	0.0579597
Amino acid related enzymes	0.225247	1.30621	1.23766	1.24666	1.2928	1.3596	1.22449	1.27326	1.35674	1.36282	1.34373	1.3004	1.23144	1.27588	1.22681	1.27109	1.32958	1.26406	1.26318	1.23803	1.24427	1.17886	1.25232	6.40221	0.0681086
p53 signaling pathway	0.212992	0.0164303	0.0141852	0.0217996	0.0188822	0.0567062	0.0291545	0.0234872	0.0376872	0.0123146	0.054134	0.0284781	0.0217954	0.00829394	0.0245104	0.0119351	0.0119245	0.014397	0.0203738	0.015199	0.0215023	0.0171346	0.0167066	6.40221	0.0673917
Metabolism of cofactors and vitamins	0.229518	0.171148	0.182044	0.175759	0.167422	0.159317	0.177357	0.1743	0.142239	0.169668	0.141951	0.166121	0.174363	0.181084	0.185763	0.186486	0.166942	0.168445	0.176573	0.169953	0.179186	0.19305	0.178185	6.40221	0.0666897
beta-Lactam resistance	0.227051	0.0328605	0.0307347	0.0299744	0.0339879	0.0661572	0.042517	0.043266	0.0449815	0.0205243	0.055337	0.0400341	0.0340553	0.0221172	0.0335406	0.0238703	0.0283206	0.0302337	0.0271651	0.0317798	0.0358372	0.0308423	0.0297762	7.56616	0.0780016
Streptomycin biosynthesis	0.236075	0.305329	0.289615	0.302469	0.312185	0.36859	0.303693	0.301626	0.325812	0.290077	0.33924	0.313864	0.302411	0.283376	0.292835	0.287935	0.307055	0.303776	0.290666	0.306744	0.292431	0.265016	0.293225	7.56616	0.0772057
Others	0.217294	1.0707	1.09817	1.00959	1.16314	1.18543	1.07386	1.15087	1.28744	0.955065	1.34373	1.1338	1.12519	0.960714	1.05008	1.0115	1.02401	1.10857	1.0119	1.10124	1.01347	1.00866	1.04153	8.8973	0.0898717
Mismatch repair	0.204919	0.646257	0.607601	0.621287	0.6571	0.687225	0.620748	0.645281	0.696606	0.680039	0.688104	0.655025	0.60346	0.628957	0.626951	0.647481	0.657336	0.636347	0.61393	0.607962	0.662271	0.599712	0.628441	10.411	0.10411
