# Supplementary material for: Dietary tryptophan links encephalogenicity of autoreactive T cells with gut microbial ecology
Source: Nat Commun. 2019 Oct 25;10:4877. doi: 10.1038/s41467-019-12776-4 (PMC6814758; doi:10.1038/s41467-019-12776-4)
Supplement: Supplementary file 6 — Supplementary Dataset 5 [file 41467_2019_12776_MOESM6_ESM.xlsx]

## Sheet: DEGs RNA-seq
Supplementary Data 5: DEGs in colon tissue
ENSEMBL ID	baseMean	log2FoldChange	lfcSE	stat	pvalue	padj	gene
ENSMUSG00000000184	7357.77411345278	0.946725573316549	0.0994749351866402	9.5172273451624	1.77861136436965e-21	3.06846032581052e-17	Ccnd2
ENSMUSG00000040760	1724.28733104824	0.63391691718684	0.0773787532678872	8.1923899056916	2.56089444556024e-16	2.20902754874026e-12	Appl1
ENSMUSG00000068015	1230.79991714733	0.310863023056755	0.0400300152385072	7.76574830672854	8.11645874945099e-15	4.66750487818428e-11	Lrch1
ENSMUSG00000034574	1958.74448002472	0.443881017251833	0.0582564966534229	7.61942517574567	2.54807862703742e-14	1.09898631184124e-10	Daam1
ENSMUSG00000031886	2553.03378697977	-1.15660354016805	0.15466531686967	-7.47810539283782	7.54017193948957e-14	2.60166092600148e-10	Ces2e
ENSMUSG00000048440	1431.5179853857	-0.982311434851915	0.133130955048907	-7.37853517606818	1.60040510514666e-13	4.60169814566502e-10	Cyp4f16
ENSMUSG00000028347	666.688318666072	0.712233776013135	0.0976399971498592	7.29448788205092	2.99797207272893e-13	6.46512677483993e-10	Tmeff1
ENSMUSG00000036206	904.708310624218	0.725208351200935	0.0992256390871274	7.30867906594331	2.69781254561055e-13	6.46512677483993e-10	Sh3bp4
ENSMUSG00000022824	79196.6700553905	0.591990198952449	0.0838171520353039	7.06287656616037	1.630905876983e-12	3.12626535441229e-09	Muc13
ENSMUSG00000053332	4583.14626529724	0.47717126315486	0.0678247964251578	7.03535120347027	1.98759724221162e-12	3.42900276226349e-09	Gas5
ENSMUSG00000040605	712.650017949863	-0.597697573853742	0.0852387977199214	-7.01203665281229	2.34873649117747e-12	3.68367290416306e-09	Bace2
ENSMUSG00000031981	754.432245488632	-0.59375530341821	0.0855465947464571	-6.94072400167396	3.90095487961178e-12	5.27956932641657e-09	Capn9
ENSMUSG00000033538	1104.36742443108	0.775160672802212	0.111727647452192	6.93794857834001	3.9783446118372e-12	5.27956932641657e-09	Casp4
ENSMUSG00000021846	474.636714535014	0.418532180722672	0.0607147306323249	6.89342069648981	5.44664890279954e-12	6.47624370849146e-09	Peli2
ENSMUSG00000024503	18280.0841415623	-0.864754235550941	0.125686779455951	-6.88023226702224	5.9755051295577e-12	6.47624370849146e-09	Spink1
ENSMUSG00000066687	430.05050860521	1.10432291453454	0.16052369231978	6.87950107909688	6.00625430882584e-12	6.47624370849146e-09	Zbtb16
ENSMUSG00000057722	246.750947630401	0.956843921256468	0.140024982054937	6.83338006700162	8.29368378725356e-12	8.41662545280579e-09	Lepr
ENSMUSG00000054999	1079.19958487019	-0.854796442385614	0.125309530739425	-6.8214798774015	9.01073926755371e-12	8.63629299132426e-09	Naaladl1
ENSMUSG00000020580	2644.16138317341	0.433472989940088	0.0642429049107422	6.74740643410111	1.50511232897193e-11	1.36664199470652e-08	Rock2
ENSMUSG00000030492	721.988908838346	-1.03016791960126	0.154917485388767	-6.64978467095592	2.93522120802395e-11	2.53192181404146e-08	Slc7a9
ENSMUSG00000021903	541.21267139604	1.26281794661379	0.191600402850588	6.59089400557549	4.37185934606518e-11	3.59158654468174e-08	Galnt15
ENSMUSG00000036526	177.0459267926	-1.02625446241336	0.156979030463501	-6.53752580445433	6.25448564931607e-11	4.90465392827276e-08	Card11
ENSMUSG00000005533	796.303760908524	0.752156039281237	0.115372196123837	6.51938737886115	7.05951204407732e-11	5.29524790367052e-08	Igf1r
ENSMUSG00000015653	527.075908819479	0.489816249325522	0.0753659534370318	6.49917140283726	8.07636025254313e-11	5.80555696153642e-08	Steap2
ENSMUSG00000047907	901.513836405012	0.496278657044402	0.0764873223688315	6.48837796479897	8.67653930908425e-11	5.98750624641286e-08	Tshz2
ENSMUSG00000054958	152.824286546983	1.05163861706973	0.162626656813237	6.46658203321152	1.00244418738813e-10	6.65160273877695e-08	Nt5c1a
ENSMUSG00000078810	65.2590159483513	-1.21159325041098	0.187579310539427	-6.45909853771593	1.05328515218297e-10	6.73010201683724e-08	Gp6
ENSMUSG00000049625	66.482829351563	-0.942745969370273	0.146743009890622	-6.42446935000836	1.32330319849826e-10	8.15343813589e-08	Tifab
ENSMUSG00000021336	1617.3774883115	-1.35287683718089	0.21255961984492	-6.364693530069	1.95680052079009e-10	1.16409388223002e-07	Slc17a4
ENSMUSG00000024225	127.436124741479	-0.92913809810245	0.147247604984834	-6.31003878262159	2.7896555349457e-10	1.60423790962944e-07	Clps
ENSMUSG00000034893	2283.33689088846	0.310311589499798	0.0494104472347713	6.2802829536306	3.37957385107015e-10	1.8807873573762e-07	Cog3
ENSMUSG00000026405	556.640422579101	-0.555929036719334	0.0897672444392916	-6.19300547980284	5.90276761402376e-10	3.08589535991327e-07	C4bp
ENSMUSG00000028161	2620.74147518066	0.361490630341307	0.0583617854687146	6.19396112435744	5.86707034983599e-10	3.08589535991327e-07	Ppp3ca
ENSMUSG00000016487	1143.61384119518	0.497167685631351	0.0804700618934421	6.17829381428458	6.47980413412431e-10	3.28792885064449e-07	Ppfibp1
ENSMUSG00000024029	23433.516872414	-0.73386637576217	0.118942288233345	-6.1699365857368	6.83173867861921e-10	3.36746159095825e-07	Tff3
ENSMUSG00000037679	584.882538613296	0.477915615288031	0.077517552022575	6.16525680724347	7.03688421255369e-10	3.37223128986045e-07	Inf2
ENSMUSG00000072620	429.218363278259	-0.769409364478361	0.125643927706925	-6.12372900561558	9.14103157502072e-10	4.26219126303399e-07	Slfn2
ENSMUSG00000030306	383.447291988875	0.876988097161198	0.143383355028329	6.11638705892972	9.57206701692149e-10	4.34571842568236e-07	Tmtc1
ENSMUSG00000041741	2677.9151307968	0.464384669842936	0.0763563837242133	6.08180543908701	1.18836720003845e-09	5.25684895770855e-07	Pde3a
ENSMUSG00000021125	77.7745528202884	-1.38405386734534	0.228530724894743	-6.05631416949649	1.39275865123065e-09	6.00696806275779e-07	Arg2
ENSMUSG00000039653	18.5485427400655	-2.11469175401466	0.349491941323045	-6.05075969994969	1.44164354967078e-09	6.06615476071226e-07	Baat
ENSMUSG00000067219	529.68873931024	0.892383949792489	0.147952382015004	6.03156189605646	1.62382506026287e-09	6.67005474753689e-07	Nipal1
ENSMUSG00000032186	332.984058981247	0.737463269123127	0.122480201425347	6.02108145268373	1.73255537426154e-09	6.95117332947909e-07	Tmod2
ENSMUSG00000097101	205.596543687847	-0.572698198064245	0.0959496608449522	-5.96873603325899	2.39098569059379e-09	9.37483753048275e-07	1810034E14Rik
ENSMUSG00000022377	886.426809990424	0.474174884180173	0.0796379955821152	5.95412881394344	2.61460814001764e-09	1.00238265847965e-06	Asap1
ENSMUSG00000070390	623.42811533002	-0.567162659123912	0.0954732344736367	-5.94054095109268	2.84083079966476e-09	1.06543506425688e-06	Nlrp1b
ENSMUSG00000042453	542.569348740653	1.2717925825631	0.214650065449824	5.92495781400257	3.12377571278677e-09	1.14662507653186e-06	Reln
ENSMUSG00000024998	3480.15443457008	0.556834335674761	0.0941282824923134	5.91569633409844	3.30474434181568e-09	1.18778019552092e-06	Plce1
ENSMUSG00000054641	922.379887440086	1.20932466572971	0.205345220499847	5.88922723784855	3.88005628106052e-09	1.36609655022155e-06	Mmrn1
ENSMUSG00000028459	111.650810859462	-1.9547826880482	0.33427035392684	-5.84790923001216	4.97790045523385e-09	1.65151420487874e-06	Cd72
ENSMUSG00000056602	617.597314368662	0.537547473369056	0.091871579261401	5.85107470330492	4.88406781217794e-09	1.65151420487874e-06	Fry
ENSMUSG00000074994	682.118689769928	0.425642516056975	0.0727097749752114	5.85399303191471	4.79908738114316e-09	1.65151420487874e-06	Qser1
ENSMUSG00000036698	2684.50450936364	0.457578522826713	0.0784865731927064	5.83002294804272	5.54197540247922e-09	1.8039652762938e-06	Ago2
ENSMUSG00000016028	2284.62422776275	0.620802944819703	0.106643321765042	5.82130164875646	5.83910740420267e-09	1.86548668402416e-06	Celsr1
ENSMUSG00000029287	866.669322869676	0.694205467666107	0.119927666356048	5.78853477899845	7.10030487227526e-09	2.22717199375441e-06	Tgfbr3
ENSMUSG00000026875	198.675160973802	-0.679173031087556	0.117493759603196	-5.78050301038354	7.44776053452365e-09	2.29444222752861e-06	Traf1
ENSMUSG00000041308	585.510310067853	0.437064384330201	0.0758476791501705	5.76239628195951	8.29280048260212e-09	2.50995427940091e-06	Sntb2
ENSMUSG00000022219	2211.18855385591	-0.443816819915556	0.0774136400586582	-5.73305711473153	9.8636399991804e-09	2.89322480214616e-06	Cideb
ENSMUSG00000039347	1633.96636837402	-0.344412905674644	0.0600804667681134	-5.73252712905743	9.89452024847111e-09	2.89322480214616e-06	Atp6v0e2
ENSMUSG00000028141	186.93825654944	-1.26460482062903	0.221558822757877	-5.70776105815933	1.14471965479031e-08	3.2914505807404e-06	Oaz3
ENSMUSG00000054027	736.632205565289	0.459640137130827	0.0806690157964489	5.69785229921028	1.21326088357601e-08	3.43134045302514e-06	Nt5dc3
ENSMUSG00000004266	941.560423068815	-0.626046215858206	0.111200451988048	-5.62988912963678	1.80325498468987e-08	5.01770241868865e-06	Ptpn6
ENSMUSG00000029098	1514.95351806941	-0.258455517737017	0.0459317884324422	-5.62694218007994	1.83432178353038e-08	5.02313006499461e-06	Acox3
ENSMUSG00000068417	286.991612659295	-0.919288913210684	0.164544988861796	-5.58685451054853	2.31219273503157e-08	6.23280454136948e-06	Pnp2
ENSMUSG00000028556	1868.60970332822	0.267087391379408	0.0480720448926936	5.55598148519791	2.76056134224376e-08	7.10823944423722e-06	Dock7
ENSMUSG00000058908	57.9813089006684	2.40278098229574	0.432056228607349	5.56126916637828	2.67819752121181e-08	7.10823944423722e-06	Pla2g2a
ENSMUSG00000072572	44.8914957786359	-1.043276944626	0.187705849884123	-5.55804171937133	2.72818184716069e-08	7.10823944423722e-06	Slc39a2
ENSMUSG00000031613	4125.09978323093	-0.647169758511289	0.117649642931251	-5.50082212225215	3.78024435128509e-08	9.53486210588631e-06	Hpgd
ENSMUSG00000058624	4869.43464407155	0.897100436787443	0.163130595557224	5.49927764146947	3.81350269711428e-08	9.53486210588631e-06	Gda
ENSMUSG00000055320	1190.20184766625	0.566253562456247	0.103435981483506	5.47443504992062	4.38909580516186e-08	1.08172401186646e-05	Tead1
ENSMUSG00000037242	2636.28161867437	0.380971812445595	0.069638516002422	5.47070549912845	4.48247618522581e-08	1.08788366652507e-05	Clic4
ENSMUSG00000043931	27.9534873075621	-1.43878624792668	0.263107385471263	-5.4684373277839	4.54020542486697e-08	1.08788366652507e-05	Gimap7
ENSMUSG00000060600	6476.96593337291	-0.670537306126695	0.123263411072771	-5.43987303524181	5.33185555656528e-08	1.26007085016252e-05	Eno3
ENSMUSG00000036745	582.214194294724	0.642103301004915	0.118159933935087	5.4341880502207	5.50465053284108e-08	1.2833274458456e-05	Ttll7
ENSMUSG00000038375	5247.54442544997	-0.382873777832682	0.0705087567119563	-5.43015925520861	5.63037851502719e-08	1.29513720188332e-05	Trp53inp2
ENSMUSG00000040061	76.4168028857289	-1.18711758688365	0.218838519802339	-5.4246281137155	5.80753240238134e-08	1.31830985534056e-05	Plcb2
ENSMUSG00000016024	547.217786323234	1.40028016867937	0.258620026196865	5.41443054225606	6.14840638274701e-08	1.35990137070707e-05	Lbp
ENSMUSG00000032702	1720.0758138824	0.489235910659292	0.090352322090793	5.4147574665283	6.13718356861032e-08	1.35990137070707e-05	Kank1
ENSMUSG00000018800	145.524827393032	0.610445055446006	0.113355707853719	5.38521673944959	7.23574034934458e-08	1.58013914565687e-05	Abca5
ENSMUSG00000020357	500.294751703215	0.95522674055911	0.177540938185192	5.38031819772585	7.43542953845088e-08	1.60345037996693e-05	Flt4
ENSMUSG00000031712	822.798581376017	-0.931897652443514	0.173528830817626	-5.37027563692234	7.86163872363318e-08	1.67443199086567e-05	Il15
ENSMUSG00000038816	641.055919037988	0.573258434195486	0.107029837810224	5.35606187885606	8.50553902410921e-08	1.78948242980405e-05	Ctnnal1
ENSMUSG00000040170	1776.66089958754	0.644419578207686	0.120433821874133	5.35081896579832	8.75570789254528e-08	1.81992135617098e-05	Fmo2
ENSMUSG00000023914	6371.82666482055	-0.783222159861875	0.146476830124844	-5.34707201947451	8.93884549501555e-08	1.83586860095248e-05	Mep1a
ENSMUSG00000031090	1424.6433033547	-0.342778264129477	0.0642640410766827	-5.33390459713635	9.61230393508735e-08	1.95095844103679e-05	Nadsyn1
ENSMUSG00000030787	999.074450434286	0.805046121926137	0.151065586338416	5.32911658729924	9.86916307284951e-08	1.97980001549767e-05	Lyve1
ENSMUSG00000039878	2373.19246304399	-0.58907695177866	0.110656265068963	-5.32348486017973	1.01797929277512e-07	2.01864123666165e-05	Slc39a5
ENSMUSG00000021388	675.006150906943	0.765922126341904	0.144248418842747	5.30974365255871	1.09779532621434e-07	2.05984716364675e-05	Aspn
ENSMUSG00000031309	4077.20587949818	0.410819773464239	0.0773566806868128	5.31072132124553	1.0919219101554e-07	2.05984716364675e-05	Rps6ka3
ENSMUSG00000039264	165.234105252366	-1.00507732520666	0.189132726733862	-5.31413755072094	1.07163650377925e-07	2.05984716364675e-05	Gimap3
ENSMUSG00000052698	1378.03144004088	0.710339078182687	0.133815441416497	5.30834910129524	1.10622613301788e-07	2.05984716364675e-05	Tln2
ENSMUSG00000054676	390.317470016637	-0.524470224848938	0.098812887383269	-5.3077107524918	1.11010616530934e-07	2.05984716364675e-05	1600014C10Rik
ENSMUSG00000055730	2394.50819519741	-0.760465317212915	0.143276868100035	-5.30766289979176	1.11039755517707e-07	2.05984716364675e-05	Ces2a
ENSMUSG00000020829	2369.92629634379	-0.709258328080784	0.133833300855186	-5.29956538132639	1.16078664047406e-07	2.13041394909132e-05	Slc46a1
ENSMUSG00000062526	694.877517532334	-0.385602224672551	0.072796802831027	-5.29696648309672	1.17742296568293e-07	2.1382001056802e-05	Mppe1
ENSMUSG00000063522	1432.16977219731	1.9397947074845	0.367023891961948	5.28520009178478	1.25567431845987e-07	2.25655138979892e-05	2010109I03Rik
ENSMUSG00000030287	860.422717308457	0.612707011168533	0.11681339956195	5.24517746650796	1.56131968593985e-07	2.75481141578971e-05	Itpr2
ENSMUSG00000048217	43.5698077830379	-1.55652716876694	0.29677765742014	-5.24475859233367	1.56487084829232e-07	2.75481141578971e-05	Nags
ENSMUSG00000024334	75.723302624459	-2.10251608048998	0.402948392623112	-5.21782967491949	1.81031817300821e-07	3.12316091207376e-05	H2-Oa
ENSMUSG00000039774	1356.17959754211	-0.364039449532294	0.0697678531434118	-5.21786801700764	1.80994356535866e-07	3.12316091207376e-05	Galnt12
ENSMUSG00000079174	242.828556875967	1.53003250332343	0.293520109520026	5.21270077823761	1.86110961554755e-07	3.17899634528974e-05	Gm3054
ENSMUSG00000097649	167.015627291972	-0.784935289261655	0.150934565697033	-5.20050053237795	1.98752549821132e-07	3.36164606815115e-05	Gm10561
ENSMUSG00000026163	65.4979821254345	0.796147946613526	0.153223950376124	5.19597585533591	2.03648691317014e-07	3.41101672097197e-05	Sphkap
ENSMUSG00000023122	1593.01074609039	0.625400917907672	0.120476878046209	5.19104518684325	2.09116863044158e-07	3.43354692164479e-05	Sult1c2
ENSMUSG00000026596	715.298844860207	0.429367544752716	0.0827786393668615	5.1869364855084	2.13781600223283e-07	3.43354692164479e-05	Abl2
ENSMUSG00000028664	1897.96867110141	0.531938279775481	0.102573456092287	5.18592528750212	2.1494497306842e-07	3.43354692164479e-05	Ephb2
ENSMUSG00000029727	4673.77279630127	-0.748463395397626	0.144290023627445	-5.18721514198479	2.13462079767499e-07	3.43354692164479e-05	Cyp3a13
ENSMUSG00000037487	5415.74273738013	0.386357806992122	0.0744213799714692	5.19148942333828	2.08618440415359e-07	3.43354692164479e-05	Ubr5
ENSMUSG00000061762	638.383896493482	1.1872625363951	0.229217818029806	5.17962585369658	2.22331372649051e-07	3.51895489994627e-05	Tac1
ENSMUSG00000032216	14760.0933293289	0.287910212445065	0.0557356054937932	5.16564249897898	2.39614393205092e-07	3.75802501052205e-05	Nedd4
ENSMUSG00000032666	1343.80251963913	0.243651695907248	0.0471947897704515	5.16268209038189	2.43436377642989e-07	3.78357151990706e-05	1700025G04Rik
ENSMUSG00000030155	197.522552308469	-1.46787534179025	0.284943781087167	-5.15145596857653	2.58471913904684e-07	3.98139058811036e-05	Clec2e
ENSMUSG00000036591	3695.10578156617	0.403561150238103	0.0785289951108072	5.13900820542354	2.76192339873178e-07	4.14336543260179e-05	Arhgap21
ENSMUSG00000047193	296.547738302653	0.481720250727897	0.0937209022932845	5.13994465418644	2.74819405019077e-07	4.14336543260179e-05	Dync2h1
ENSMUSG00000058979	581.245629679885	-0.30816023365087	0.059953151627633	-5.14001725155073	2.7471324519535e-07	4.14336543260179e-05	Hdhd5
ENSMUSG00000023277	488.444280068244	-0.393293329092699	0.0769008302553429	-5.1142923657235	3.14919275386828e-07	4.68360977497721e-05	Twf2
ENSMUSG00000031264	71.2824679376907	-1.23844045926934	0.242612291704878	-5.1046072338982	3.31482264073568e-07	4.85471327954608e-05	Btk
ENSMUSG00000031453	1247.15194168741	0.336702599608151	0.0659853629016108	5.10268618375564	3.34866033077894e-07	4.85471327954608e-05	Rasa3
ENSMUSG00000031934	599.431877654404	-0.518635079843136	0.10161266963377	-5.10403950326655	3.32478822811796e-07	4.85471327954608e-05	Panx1
ENSMUSG00000032093	45.1719244638694	-0.956280903656803	0.18820481322224	-5.08106507630913	3.75324502318972e-07	5.37675582537221e-05	Cd3e
ENSMUSG00000055193	172.750984294668	-1.17579879562438	0.231448966741058	-5.08016437567358	3.771084250348e-07	5.37675582537221e-05	Klk15
ENSMUSG00000059456	2397.04053623044	-0.292877758815236	0.0576947721463879	-5.07633097279808	3.84792788540521e-07	5.44134851467301e-05	Ptk2b
ENSMUSG00000019986	260.476793962526	0.535557628095603	0.1058132674569	5.06134666254161	4.16305480910421e-07	5.79201786827951e-05	Ahi1
ENSMUSG00000038371	2206.87931649988	0.368111949995756	0.0727101627714376	5.06273037997324	4.13294162951906e-07	5.79201786827951e-05	Sbf2
ENSMUSG00000059495	2040.22440217241	0.390573131285509	0.0772129768944016	5.05838716488897	4.22817314887436e-07	5.83555545315043e-05	Arhgef12
ENSMUSG00000046794	2583.16152058986	-0.65742946629809	0.130188450711857	-5.04982940271071	4.42204796018673e-07	6.05469614358265e-05	Ppp1r3b
ENSMUSG00000024646	2381.33950107301	-0.316348664901327	0.0627061128888666	-5.04494139928573	4.53660385797587e-07	6.16263698880312e-05	Cyb5a
ENSMUSG00000022619	159.226141954324	0.599461791790637	0.118869570312475	5.0430214411882	4.58237881401313e-07	6.17420117133987e-05	Mapk8ip2
ENSMUSG00000028024	309.223300499876	-0.743488340188649	0.14747087953424	-5.04159426279155	4.61669343324161e-07	6.17420117133987e-05	Enpep
ENSMUSG00000004040	5673.96036509232	0.474712594991191	0.0942533546386957	5.03655914222811	4.73974709430639e-07	6.29000899007492e-05	Stat3
ENSMUSG00000015950	158.925744657591	-1.19655175473838	0.237809662592381	-5.03155229982952	4.86524344487047e-07	6.40726564205384e-05	Ncf1
ENSMUSG00000041351	2054.75286021439	-0.486976940942745	0.0969414004761417	-5.02341557426329	5.07605438840326e-07	6.6342492658131e-05	Rap1gap
ENSMUSG00000049550	1453.05737542711	0.369458101294947	0.0735932770022017	5.02026973583326	5.15989712869932e-07	6.69312370408426e-05	Clip1
ENSMUSG00000029726	1366.46276064987	-0.311490763519835	0.0620648044262252	-5.01879876041656	5.19955820160026e-07	6.6942371711946e-05	Mepce
ENSMUSG00000055567	87.0051346231654	0.889528204089354	0.177388900062721	5.0145651941854	5.3153528134118e-07	6.79262716570225e-05	Unc80
ENSMUSG00000022770	2387.72299504791	0.216554158664291	0.0432860177722216	5.00286627898728	5.6484122992224e-07	7.14674435546009e-05	Dlg1
ENSMUSG00000072623	100.685114783856	0.576134012172218	0.115181862666766	5.00195081789082	5.67530707568997e-07	7.14674435546009e-05	Zfp9
ENSMUSG00000074218	621.430973649167	-0.700063086186322	0.140036728538144	-4.99913910796361	5.75868470635755e-07	7.19919047493337e-05	Cox7a1
ENSMUSG00000033220	341.68214629558	-1.17429482734578	0.235303905703408	-4.99054541332578	6.02090425853314e-07	7.4728518178571e-05	Rac2
ENSMUSG00000025591	363.164938440502	0.519758371401138	0.10420967191443	4.98762122414058	6.11272643758421e-07	7.53262546437162e-05	Tma16
ENSMUSG00000025557	5301.87819906593	-0.568568232386778	0.114068236675851	-4.98445710178271	6.21360290824836e-07	7.60262960092913e-05	Slc15a1
ENSMUSG00000063564	305.54666597446	0.679799408479179	0.136547677812713	4.9784765245996	6.40867146431879e-07	7.78608451425548e-05	Col23a1
ENSMUSG00000026479	2788.38028725846	0.614976107901078	0.123584503223948	4.97615875662563	6.48584594292088e-07	7.82474225225671e-05	Lamc2
ENSMUSG00000021700	324.343321829838	0.818847369189515	0.164601568799898	4.97472396623977	6.53406800960743e-07	7.82817647928801e-05	Rab3c
ENSMUSG00000047880	64.1380730716166	-2.55775069695718	0.514659361566075	-4.96979339727565	6.7024280054548e-07	7.9745026172487e-05	Cxcr5
ENSMUSG00000004508	759.835503253133	0.459606117113483	0.0925328079376665	4.96695309865762	6.80130287314187e-07	8.03671761420846e-05	Gab2
ENSMUSG00000023021	1566.55998134704	-0.331592898080898	0.0668449992666542	-4.96062385696389	7.02671404436065e-07	8.19086964143986e-05	Cers5
ENSMUSG00000024725	2271.25143475461	-0.250610111553809	0.0505167777477568	-4.96092828416668	7.01570924496177e-07	8.19086964143986e-05	Ostf1
ENSMUSG00000026335	5598.74691956941	0.366856467388699	0.0741830239025685	4.94528866699375	7.60311134671465e-07	8.80328033245108e-05	Pam
ENSMUSG00000066406	4124.66150591745	0.453252978339762	0.0918400963931378	4.93524066437749	8.00519861361467e-07	9.20704576547202e-05	Akap13
ENSMUSG00000031101	151.134633297144	-1.21548196457105	0.246382215877399	-4.9333185848766	8.08441299444786e-07	9.23657569405394e-05	Sash3
ENSMUSG00000036815	171.259171061837	0.708545934744591	0.144030202137767	4.91942609416638	8.67983336255317e-07	9.82729688942344e-05	Dpp10
ENSMUSG00000039760	120.089517815267	-1.719440826964	0.349577458731044	-4.91862614141518	8.71537458892758e-07	9.82729688942344e-05	Il22ra2
ENSMUSG00000000441	4079.30361266449	-0.198158656946563	0.0403238089813952	-4.91418499274191	8.91525406073956e-07	9.9874001984337e-05	Raf1
ENSMUSG00000024294	1955.92888099492	0.312400794058057	0.0636202950025097	4.91039524487796	9.08930021609781e-07	0.000101166843437496	Mib1
ENSMUSG00000040699	239.455012105706	-1.11795204222765	0.227739618271856	-4.908904523117	9.15865505032104e-07	0.000101285331364191	Limd2
ENSMUSG00000024030	308.967388299805	-0.86454749577111	0.176270434017844	-4.90466538298528	9.35867412570142e-07	0.000102645795628919	Abcg1
ENSMUSG00000033200	557.593199838362	-0.538795834703391	0.109873430001162	-4.90378642677935	9.40066989877645e-07	0.000102645795628919	Tpsg1
ENSMUSG00000037005	205.689474897903	-0.56125779355766	0.114511099540146	-4.90133965887642	9.51853205572339e-07	0.000103279066053673	Xpnpep2
ENSMUSG00000009246	78.8129709555749	-1.31933228201088	0.27050988247047	-4.87720548307474	1.07599330883548e-06	0.000115207652418808	Trpm5
ENSMUSG00000025809	8830.88937835351	0.348260672924109	0.0714214018829411	4.87613885673799	1.08182469811308e-06	0.000115207652418808	Itgb1
ENSMUSG00000058897	27.4805073664401	0.965485843394042	0.197995047842083	4.87631308922482	1.0808700718628e-06	0.000115207652418808	Col25a1
ENSMUSG00000037548	123.420799277006	-1.96996672899867	0.404621637631484	-4.86866382265214	1.12355357663624e-06	0.000118917461988518	H2-DMb2
ENSMUSG00000014496	1297.71876591824	0.555489940292542	0.114240694153971	4.86245242473639	1.1594025060822e-06	0.000121963488017867	Ankrd28
ENSMUSG00000034480	502.307280640698	0.437195983995753	0.090080448653753	4.85339483239284	1.21365716159537e-06	0.000126132610553273	Diaph2
ENSMUSG00000044197	227.646799839673	0.605315958464836	0.12470863495294	4.85384158597564	1.21092479962054e-06	0.000126132610553273	Gpr146
ENSMUSG00000029254	25.1571227749262	-1.73875321015315	0.358548874167383	-4.84941757017327	1.2382451166764e-06	0.000126278611575681	Stap1
ENSMUSG00000038540	92.6169805218588	0.93979058900956	0.193813135658792	4.84895198571092	1.24115455820736e-06	0.000126278611575681	Tmc3
ENSMUSG00000040543	449.566965866388	0.572119586444441	0.118015504398286	4.84783409909952	1.24816711787158e-06	0.000126278611575681	Pitpnm3
ENSMUSG00000053113	935.065389870366	1.4696055348281	0.302896431008912	4.85184170025714	1.22320240613931e-06	0.000126278611575681	Socs3
ENSMUSG00000064267	227.594051112795	-1.57229106785579	0.324365670754931	-4.84727950462952	1.25166024689552e-06	0.000126278611575681	Hvcn1
ENSMUSG00000045613	699.191724630183	0.666816030584377	0.137657037657723	4.84403879329715	1.27226075212741e-06	0.000127610712184314	Chrm2
ENSMUSG00000030096	3598.99918851763	0.443847473719216	0.0918819549692276	4.83062723107999	1.36103609372949e-06	0.000135556002245915	Slc6a6
ENSMUSG00000033147	500.394628887017	0.379471680955918	0.0785699714683497	4.82972914287974	1.36718898625024e-06	0.000135556002245915	Slc22a15
ENSMUSG00000005320	503.011739300277	0.580771098341013	0.120284544872437	4.8283102285246	1.37696466514667e-06	0.000135745110874916	Fgfr4
ENSMUSG00000015133	1348.96051411094	0.342537095191467	0.0709936496917362	4.8248976729441	1.40075165111627e-06	0.000137181083467569	Lrrk1
ENSMUSG00000052013	77.5175938968044	-1.91277715038263	0.396516866327045	-4.82394902416328	1.40743402351957e-06	0.000137181083467569	Btla
ENSMUSG00000026531	57220.4615952923	-0.935209389755613	0.194193518082578	-4.81586305758119	1.46565016645522e-06	0.000142052790290368	Mptx1
ENSMUSG00000073421	2796.04457499185	-0.915222976372919	0.190177282554702	-4.81247267853704	1.49074257678509e-06	0.000143677602987131	H2-Ab1
ENSMUSG00000010601	249.114776765263	-0.689388295981612	0.14338740618272	-4.80787200448496	1.52545378289158e-06	0.000146206270346919	Apol7a
ENSMUSG00000020689	872.066027299185	0.598300687244833	0.124519707907772	4.80486741655367	1.54854086055317e-06	0.000147426928964651	Itgb3
ENSMUSG00000052105	257.278863908008	0.481512306315855	0.100231570621137	4.8039984141914	1.55528060929553e-06	0.000147426928964651	Mtcl1
ENSMUSG00000016495	2635.94913103798	-0.35564523681633	0.0740867086749578	-4.80039190803657	1.58355429273487e-06	0.000148475427490554	Plgrkt
ENSMUSG00000028088	1068.48225298093	-0.754608911208696	0.157185432226525	-4.80075602757642	1.58067745679604e-06	0.000148475427490554	Fmo5
ENSMUSG00000040717	350.034154751222	0.696648838103355	0.145205685222844	4.79766916174268	1.60522626902528e-06	0.000149693857260671	Il17rd
ENSMUSG00000020279	49.0686828902543	-2.11038362292192	0.440484010299589	-4.79105614182584	1.65905692233225e-06	0.000153881989376753	Il9r
ENSMUSG00000020902	740.331209676752	0.547775761012117	0.11450520153046	4.78385045998458	1.71968644403892e-06	0.000156386946149253	Ntn1
ENSMUSG00000024070	864.186355450756	0.371665984169387	0.0777011492598344	4.78327525023507	1.72461705146021e-06	0.000156386946149253	Prkd3
ENSMUSG00000028370	90.1199468699393	1.64345528344963	0.343640238096693	4.78248790814538	1.73138805439992e-06	0.000156386946149253	Pappa
ENSMUSG00000033228	2801.10464004767	0.270672424506105	0.0565631273228818	4.78531575810887	1.70718727556835e-06	0.000156386946149253	Scaf11
ENSMUSG00000036197	906.994098632823	0.302590710403512	0.063248427530414	4.7841617921332	1.7170234074355e-06	0.000156386946149253	Gxylt1
ENSMUSG00000070985	130.603982085042	-0.810870786758016	0.16963275155982	-4.78015465351965	1.75160400035906e-06	0.000157388917782263	Acnat1
ENSMUSG00000067235	64.9656103808527	-1.93024005147029	0.404361550258539	-4.77354993380588	1.81006643737419e-06	0.000161799306619583	H2-Q10
ENSMUSG00000060586	2378.07203875619	-0.932635590580909	0.195463730526708	-4.77139972754932	1.82950053565314e-06	0.000162693521861278	H2-Eb1
ENSMUSG00000033781	661.537612003925	-0.280141171061109	0.0587317370929128	-4.76984310234055	1.84369464735804e-06	0.000163114974647287	Asb13
ENSMUSG00000041408	2933.47154626243	0.292598236495123	0.0613996503740951	4.76547072682635	1.88413251827791e-06	0.000165842113292503	Wapl
ENSMUSG00000025578	134.75605256838	-0.512295101692761	0.107590081339331	-4.76154581644956	1.92115669477761e-06	0.000166551735167353	Cbx8
ENSMUSG00000038421	50.5443106452086	-2.40448774541743	0.50496758599265	-4.76166750523355	1.91999836192184e-06	0.000166551735167353	Fcrla
ENSMUSG00000040899	42.8278993917017	-1.76522916059434	0.370675710847544	-4.76219269009607	1.91500691731808e-06	0.000166551735167353	Ccr6
ENSMUSG00000040152	1202.5894854565	1.09962986237757	0.231101362796167	4.75821453007809	1.95312861787163e-06	0.000168476874577607	Thbs1
ENSMUSG00000006463	500.813260481168	-0.339202542992118	0.0713183362776288	-4.75617577044516	1.97294703577709e-06	0.00016933971274242	Zdhhc24
ENSMUSG00000032226	2202.72597771368	-0.371983019376279	0.0782276949506056	-4.75513204896496	1.98316748771242e-06	0.000169374284643637	Gcnt3
ENSMUSG00000000682	378.909890616192	-1.19508912298576	0.251677662013706	-4.74849103978357	2.04939965931754e-06	0.000174168684347518	Cd52
ENSMUSG00000022912	630.011494679722	0.336885956707561	0.0710128467557668	4.74401424669267	2.09524103429792e-06	0.000177191658449547	Pros1
ENSMUSG00000062421	650.549532101244	0.489114032754791	0.103156647060165	4.74146888924685	2.12174242756273e-06	0.00017855756273323	Arf2
ENSMUSG00000024610	6632.31273901013	-0.99684008859889	0.210449076656709	-4.73672825956356	2.17196083401761e-06	0.000179121904896523	Cd74
ENSMUSG00000028843	2289.13654394009	-0.200271921452246	0.0422725211296539	-4.73763844928939	2.16223131300189e-06	0.000179121904896523	Sh3bgrl3
ENSMUSG00000030468	59.0348053464499	-2.18034505398731	0.460382208730025	-4.73594550927986	2.18036169883317e-06	0.000179121904896523	Siglecg
ENSMUSG00000042446	668.179839585007	0.370354628459415	0.0781865519650346	4.73680727889163	2.1711144888781e-06	0.000179121904896523	Zmym4
ENSMUSG00000056917	367.275970539085	-0.735351019077301	0.155219091660438	-4.7375036872782	2.16366921408866e-06	0.000179121904896523	Sipa1
ENSMUSG00000026692	397.210338799786	-0.540163670375532	0.114172889901526	-4.73110272360997	2.23303480203064e-06	0.000182579698600154	Fmo4
ENSMUSG00000030745	90.848642380085	-1.39429496156071	0.294824655424837	-4.72923460065291	2.25367847105852e-06	0.0001833984008618	Il21r
ENSMUSG00000037337	117.29306116776	-1.05838654404745	0.224118538899046	-4.72244085316031	2.33030871468581e-06	0.00018874406547305	Map4k1
ENSMUSG00000069072	168.648038070253	0.809598742325047	0.171534999391228	4.71972918178963	2.36158840588186e-06	0.000190383753169504	Slc7a14
ENSMUSG00000050914	450.39338558335	-0.922991876320715	0.195617000768172	-4.71836227268693	2.377508413116e-06	0.000190775698339894	Ankrd37
ENSMUSG00000026304	594.16965079818	-0.43837948759457	0.0929878936562872	-4.71437162793427	2.4245780201505e-06	0.00019365194446128	Rab17
ENSMUSG00000035697	401.893147419095	-1.07509529750704	0.22809465636425	-4.71337345049501	2.43649064446656e-06	0.000193706620268835	Arhgap45
ENSMUSG00000033917	3325.80583109726	-0.492108421611534	0.104636019814611	-4.70304989126525	2.56303757325732e-06	0.000202832679879978	Gde1
ENSMUSG00000042700	3440.50627119062	0.31935763121548	0.0679259668473126	4.70155444284435	2.58188402097901e-06	0.000202930997525624	Sipa1l1
ENSMUSG00000048163	188.950632548009	-0.815635897763436	0.1734994357227	-4.70108674628227	2.58780544027575e-06	0.000202930997525624	Selplg
ENSMUSG00000024131	44.4551830717033	-1.54619708230772	0.329435578263189	-4.69347327468209	2.68605095404041e-06	0.000209446274892256	Slc3a1
ENSMUSG00000051111	108.574482594907	0.756451261414917	0.161194692131598	4.69278021138164	2.69517001078604e-06	0.000209446274892256	Sv2c
ENSMUSG00000054435	268.287877619229	-0.729649127544247	0.155522467094459	-4.69159949154539	2.71077392678364e-06	0.000209714223250544	Gimap4
ENSMUSG00000024313	2047.92097986849	-0.70351142063172	0.150153504934926	-4.68528137879038	2.79575578446898e-06	0.000215323119614548	Mep1b
ENSMUSG00000021140	1183.36608001009	0.301599570915808	0.0644948702850252	4.67633425081615	2.92048444135967e-06	0.000223929767032609	Pcnx
ENSMUSG00000021870	4839.61245042447	0.275304599113634	0.0588929169235308	4.6746640087653	2.94435257217176e-06	0.000224760931748262	Slmap
ENSMUSG00000002265	402.086374081831	0.711245834826436	0.152238493840835	4.67191849368953	2.9839937685452e-06	0.000226783526409435	Peg3
ENSMUSG00000002396	493.297372399608	-0.391175547167094	0.0837960712535399	-4.6681848124302	3.03872501344055e-06	0.000229288128099448	Ocel1
ENSMUSG00000036964	332.753194416052	-0.488738114253858	0.104702819577489	-4.66786010373056	3.0435301028735e-06	0.000229288128099448	Trim17
ENSMUSG00000061232	15327.9858472503	-0.31248722613108	0.0669881779672607	-4.66481154755101	3.08899999184294e-06	0.000231701860257715	H2-K1
ENSMUSG00000015787	298.938487501397	-0.691323272157672	0.148266249762855	-4.66271503638496	3.12064731591405e-06	0.000233062370104542	Abo
ENSMUSG00000002108	816.912240647158	-0.381800411965681	0.0819160869071578	-4.66087219715959	3.14872204120914e-06	0.000234145485581638	Nr1h3
ENSMUSG00000021745	992.278588490077	0.379946780076878	0.0815799250930821	4.65735632440654	3.20295803670599e-06	0.000237129717960903	Ptprg
ENSMUSG00000027177	2098.04150189656	0.3191120863209	0.068540526735801	4.65581607726713	3.22699917865681e-06	0.000237129717960903	Hipk3
ENSMUSG00000054640	289.986239186122	0.476889070222865	0.102433011376208	4.65561896322058	3.23008832140112e-06	0.000237129717960903	Slc8a1
ENSMUSG00000039740	843.677448302719	0.320861908327796	0.068947155598655	4.65373669938684	3.25973009446917e-06	0.000238291794871958	Alg2
ENSMUSG00000038872	324.348630596786	0.55277627800959	0.118824176885062	4.65205223802467	3.28647794254878e-06	0.00023923340702469	Zfhx3
ENSMUSG00000037922	63.4397735938232	-2.00452106445786	0.43103074378292	-4.65052921020269	3.31084345823639e-06	0.000239994417401236	Bank1
ENSMUSG00000025041	411.536779390028	0.471520506912482	0.10160243788546	4.64083851456444	3.46998224248666e-06	0.000247577677058698	Nt5c2
ENSMUSG00000027074	580.84501777331	0.653718826343564	0.140856004061002	4.64104338825665	3.46654320662705e-06	0.000247577677058698	Slc43a3
ENSMUSG00000030707	662.809557731698	-1.15511584130309	0.248911589515884	-4.64066716840991	3.47286099282431e-06	0.000247577677058698	Coro1a
ENSMUSG00000049608	134.537802817357	-0.624646706734346	0.134577270515779	-4.64154685512891	3.45810582644853e-06	0.000247577677058698	Gpr55
ENSMUSG00000003226	3417.43034346741	0.356504921789449	0.0768556001166684	4.63863298508199	3.50721232334957e-06	0.000248997641985295	Ranbp2
ENSMUSG00000039914	597.468929844303	-0.346970155895442	0.0748395092477779	-4.63618961939871	3.54890431152522e-06	0.000250924988452594	Coq10a
ENSMUSG00000057561	1579.51909784468	0.446501274667375	0.0963386905389361	4.63470358761953	3.57449293392533e-06	0.000251702661616653	Eif1a
ENSMUSG00000028546	134.460963463222	0.731365345685091	0.157910226058877	4.63152617749024	3.62980093025954e-06	0.000254558234344868	Elavl4
ENSMUSG00000005949	1224.71046772872	-0.411918265920039	0.0890241723145538	-4.62703842350352	3.70931717933437e-06	0.00025908153837197	Ctns
ENSMUSG00000002413	805.467654126809	0.38756876365409	0.0838394458830211	4.62274958490129	3.78686761686157e-06	0.00026211725600758	Braf
ENSMUSG00000028518	2650.69732954898	0.545158119524414	0.117929230906415	4.62275650688366	3.78674121091296e-06	0.00026211725600758	Prkaa2
ENSMUSG00000076617	742.538624766433	-1.8911996796296	0.409162722660966	-4.6221211632631	3.7983604220899e-06	0.00026211725600758	Ighm
ENSMUSG00000025993	12419.6553730126	-0.72838877339699	0.157646503472936	-4.6203928241392	3.83014161005755e-06	0.000263257382696067	Slc40a1
ENSMUSG00000018001	747.063852823699	0.258079262916764	0.0559563220049129	4.61215558260074	3.98514521697471e-06	0.000272824306679555	Cyth3
ENSMUSG00000040350	156.469462986675	-0.765004200153849	0.165964024679717	-4.60945799326198	4.03720091530319e-06	0.000275295613402413	Trim7
ENSMUSG00000020134	1471.24920574422	-0.260872982626684	0.0566261010539769	-4.60693881039092	4.08640186333632e-06	0.000276465117436385	Peli1
ENSMUSG00000086712	69.911599303399	-0.778292899749826	0.168923460521681	-4.60737009143815	4.07793815026092e-06	0.000276465117436385	AI427809
ENSMUSG00000017724	307.756144593123	0.957767306238446	0.207978431211275	4.60512804457832	4.12212147400036e-06	0.000277792342458805	Etv4
ENSMUSG00000026305	3634.77446205343	0.285165781846198	0.0619497544474202	4.60317856607862	4.16091178407273e-06	0.000278232752321018	Lrrfip1
ENSMUSG00000046807	63.4916176232759	0.677721664448337	0.147227126842174	4.60323908361566	4.15970237559531e-06	0.000278232752321018	Lrrc75b
ENSMUSG00000048960	164.224111819908	0.752238740309609	0.163491611386076	4.60108463016639	4.20296604768997e-06	0.000278882962518259	Prex2
ENSMUSG00000090891	36.2226716048751	1.27767996964619	0.27766229055144	4.60156100818984	4.19336290911524e-06	0.000278882962518259	D6Ertd527e
ENSMUSG00000020841	9251.5938403211	0.406374868890253	0.0885529992641668	4.58905821674065	4.45250251793098e-06	0.000294308710495576	Cpd
ENSMUSG00000024292	1781.85294558699	-0.87978395163421	0.191887082568951	-4.58490451705146	4.54193947710573e-06	0.00029862155429021	Cyp4f14
ENSMUSG00000075316	29.2514748877067	1.05871685051162	0.230937749319711	4.58442525585509	4.55236892988205e-06	0.00029862155429021	Scn9a
ENSMUSG00000029413	799.570261568952	-0.482249648977959	0.105257051583784	-4.58163744586833	4.61349227284009e-06	0.000301484729890293	Naaa
ENSMUSG00000027293	1978.23383846433	0.446539573550402	0.0975250898959352	4.57871481099771	4.67841548331855e-06	0.000304573675163063	Ehd4
ENSMUSG00000066513	26.6553922444282	-1.0865343350827	0.237487992617892	-4.57511271667064	4.75963662857755e-06	0.000308696432767744	Klk1b4
ENSMUSG00000006288	667.436082982444	-0.261884924415127	0.0572807669726005	-4.57195212732393	4.83201348604688e-06	0.000312216841428018	Ttc5
ENSMUSG00000017291	1972.0020685804	0.291718680253106	0.0638521158234138	4.56866113974781	4.90849618155195e-06	0.000313634726385682	Taok1
ENSMUSG00000021379	561.886465106982	0.702681739877452	0.15379808702249	4.56885877764329	4.90387053237221e-06	0.000313634726385682	Id4
ENSMUSG00000040247	101.917464027434	-1.27817023139899	0.279740014577642	-4.56913621502736	4.89738424577441e-06	0.000313634726385682	Tbc1d10c
ENSMUSG00000024515	5107.13640048566	0.414088791260694	0.0906918927093286	4.56588542691314	4.97390391828262e-06	0.000316641292982331	Smad4
ENSMUSG00000067341	61.5162880204626	-2.25968523868096	0.495113740870732	-4.563971976837	5.01947818087631e-06	0.00031836778520764	H2-Eb2
ENSMUSG00000040345	98.3141518258109	-0.794513983538559	0.174315147145529	-4.55791706314109	5.16634293465109e-06	0.000326482594536999	Arhgap9
ENSMUSG00000022540	440.522770954833	-0.447632373693482	0.0982660280788853	-4.55531156030989	5.23079897745051e-06	0.000328151796214459	Rogdi
ENSMUSG00000042784	1079.31038421264	-0.497132600238194	0.109118309131919	-4.55590454244652	5.21606220154781e-06	0.000328151796214459	Muc1
ENSMUSG00000022210	1418.63303426819	-0.305079738297247	0.0670625237072838	-4.54918367863498	5.3854420947119e-06	0.000336629155862209	Dhrs4
ENSMUSG00000037646	1801.83243761435	0.363337810140139	0.0799523269812026	4.54443071088553	5.50839225871827e-06	0.000343071419665732	Vps13b
ENSMUSG00000061981	2159.2017380922	0.537312445924694	0.118321458040807	4.54112427975139	5.5955033194591e-06	0.00034724324916298	Flot2
ENSMUSG00000000787	10780.9492182264	0.441672894899252	0.0973504597464296	4.5369369189389	5.70771698631212e-06	0.000352937395870454	Ddx3x
ENSMUSG00000041180	74.7919171572509	0.62719283885325	0.138276133881659	4.53579964413829	5.73856389504922e-06	0.000353577515419247	Hectd2
ENSMUSG00000002324	75.3342499081297	-0.994837718697124	0.219555650618136	-4.53114149372272	5.86658276129884e-06	0.000360178953017536	Rec8
ENSMUSG00000021313	269.096835938926	0.749466621756251	0.165607417374562	4.52556192009894	6.02352412854699e-06	0.000367200841928242	Ryr2
ENSMUSG00000022681	597.239731686319	-0.232829329828293	0.0514394515335432	-4.52627940009173	6.0031201380128e-06	0.000367200841928242	Ntan1
ENSMUSG00000041134	95.2349473587926	0.924149743719545	0.204290846357838	4.52369628985135	6.07689081439945e-06	0.000369149719471899	Cyyr1
ENSMUSG00000026239	397.813883960588	-0.344287859079595	0.0761493447167205	-4.52121893314202	6.1484557268735e-06	0.000372186520000076	Pde6d
ENSMUSG00000038495	1270.20923861731	0.206862760140588	0.0458282958644485	4.51386542393917	6.36566187795646e-06	0.000383495622496919	Otud7b
ENSMUSG00000041346	357.117767844093	-0.322278167254991	0.0714047874754894	-4.5133971915485	6.37973821334429e-06	0.000383495622496919	Wrap53
ENSMUSG00000031551	101.524237216509	-1.58489744212578	0.351351553946031	-4.51085934963369	6.45655227481714e-06	0.000385747141084321	Ido1
ENSMUSG00000039195	314.546434211886	-0.483108049712983	0.107137824173284	-4.50922028182694	6.50663216180949e-06	0.000385747141084321	1110008P14Rik
ENSMUSG00000068877	61.299262983084	-0.702875675518187	0.15586894135833	-4.50940174093011	6.50106964118295e-06	0.000385747141084321	Selenbp2
ENSMUSG00000074818	376.711069962716	-1.03662620296861	0.229868393642996	-4.50965087692123	6.49343993674776e-06	0.000385747141084321	Pdzd7
ENSMUSG00000028524	92.9680070796772	0.797048328827248	0.176907329679197	4.50545678504452	6.62303172678684e-06	0.000391303230652488	Sgip1
ENSMUSG00000001281	176.422013935426	-0.869989115498025	0.193214687815082	-4.50270693877402	6.70933724869343e-06	0.00039504944100498	Itgb7
ENSMUSG00000047216	102.764036564467	0.787686363289603	0.175072171621403	4.49920941743379	6.82066419007118e-06	0.000400238430636422	Cdh19
ENSMUSG00000056952	1474.31347516478	0.314068989701772	0.0698346789880653	4.49732130587221	6.88149543697362e-06	0.000402439183995488	Tatdn2
ENSMUSG00000028307	2317.45642381909	-0.703657085948766	0.156626169683097	-4.4925895038644	7.03623309896704e-06	0.000410098288592498	Aldob
ENSMUSG00000002204	123.010015764394	-1.33512363692409	0.297352935433514	-4.49003012187385	7.12131023602809e-06	0.000413273122875922	Napsa
ENSMUSG00000021546	4634.44247820541	0.252371143734131	0.0562134773454411	4.48951311414643	7.13861526878186e-06	0.000413273122875922	Hnrnpk
ENSMUSG00000031365	354.803196817552	0.28264602898299	0.0630670232991848	4.48167701909983	7.40587666822097e-06	0.000425887280933827	Zfp275
ENSMUSG00000049470	3731.8410162187	0.234453973095706	0.0523074733242362	4.48222707379509	7.38680822439821e-06	0.000425887280933827	Aff4
ENSMUSG00000000673	24.4175530086266	-1.93183881311373	0.431392907767961	-4.47814226503888	7.52954183640937e-06	0.000427618258741157	Haao
ENSMUSG00000044359	85.0067595494017	-0.720520306093216	0.160889403246758	-4.47835775105801	7.52194677343989e-06	0.000427618258741157	P2ry4
ENSMUSG00000053141	163.509284155488	0.775472990934179	0.173145057226116	4.4787474927538	7.50822846319709e-06	0.000427618258741157	Ptprt
ENSMUSG00000063531	70.1368329831943	0.588543085901442	0.131430367161449	4.47798403529131	7.53512350204682e-06	0.000427618258741157	Sema3e
ENSMUSG00000027971	39.5995944423765	1.07529782934521	0.240177404412872	4.47709821818518	7.56644447016257e-06	0.000427987868849982	Ndst4
ENSMUSG00000058600	2755.75287011097	0.452243244716659	0.101052995846615	4.4753076435567	7.63013666334432e-06	0.000430180123254955	Rpl30
ENSMUSG00000020916	82.9959013732727	1.99435675387927	0.445972257623235	4.47193008037764	7.75167744747991e-06	0.000435608922879229	Krt36
ENSMUSG00000029865	10840.8938232151	-0.481761794611234	0.107781921590757	-4.469782942268	7.82990169922328e-06	0.000438576182191559	Sval1
ENSMUSG00000028926	317.761778850927	0.456306564667415	0.102208981315801	4.46444684990586	8.02758723480862e-06	0.000448193964320124	Cdk14
ENSMUSG00000021701	602.652374987947	0.420650658127456	0.0942820879241946	4.4616179741975	8.13431439941566e-06	0.000452687716189416	Plk2
ENSMUSG00000003762	595.45832359663	-0.244811051397225	0.0548885964334815	-4.46014413383493	8.19045518210372e-06	0.000454346407722358	Coq8b
ENSMUSG00000086596	53.8427476081724	0.635205946446417	0.142576319528866	4.4551994927728	8.38152211646402e-06	0.000463455190875761	Susd5
ENSMUSG00000002580	1489.81226557973	-0.525566081235025	0.1180760179138	-4.4510823664354	8.54385610401284e-06	0.000467932080972792	Mien1
ENSMUSG00000063870	5934.532067912	0.373358030095135	0.0838762219032513	4.45129765770557	8.53529345542173e-06	0.000467932080972792	Chd4
ENSMUSG00000071657	1377.20239712013	-0.263559181032996	0.0592120829823198	-4.45110470293187	8.54296734659083e-06	0.000467932080972792	Bscl2
ENSMUSG00000034361	843.492299847733	0.637180789662633	0.143287067964955	4.44688274184293	8.71253641474478e-06	0.000475660374136636	Cpne2
ENSMUSG00000022762	38.0615246157172	1.19676882840591	0.269193544257114	4.44575605150042	8.75832919966238e-06	0.000476652035812541	Ncam2
ENSMUSG00000053477	1527.0181062477	0.300377678348051	0.0676562348156483	4.43976344776692	9.00578108100211e-06	0.000488577783677511	Tcf4
ENSMUSG00000041193	739.225316347728	1.02702977149713	0.231366839793237	4.43896702057629	9.03916646813066e-06	0.000488851723850126	Pla2g5
ENSMUSG00000057841	6074.58226240291	0.284595660117267	0.0641444381614221	4.43679402727124	9.13085861456025e-06	0.00049226741505748	Rpl32
ENSMUSG00000028581	693.191403987024	-0.885490802157951	0.199823886083226	-4.43135612821156	9.36422835955443e-06	0.000501713253599481	Laptm5
ENSMUSG00000031173	130.5756759234	-0.80008909365154	0.180526438559662	-4.43197738810495	9.33728118098239e-06	0.000501713253599481	Otc
ENSMUSG00000033392	501.358517044986	0.405371950516863	0.0915126589255758	4.42968169951808	9.43722726792186e-06	0.000504058962310179	Clasp2
ENSMUSG00000051735	88.7392333135033	-0.623233077065345	0.140746719122082	-4.42804692679734	9.50902159852145e-06	0.000506326051289173	Rinl
ENSMUSG00000044066	596.780671681913	0.309888663751073	0.070024707762292	4.42541887933371	9.62553235749555e-06	0.000510952874558502	Cep68
ENSMUSG00000027438	249.031567909541	0.522742875106236	0.118226519559589	4.42153653049695	9.80014913044164e-06	0.000518626296927544	Napb
ENSMUSG00000026490	999.126737147371	0.325198315109689	0.073565834921879	4.42050736534185	9.84694291737788e-06	0.00051950904957371	Cdc42bpa
ENSMUSG00000040964	1958.51501336418	0.467416520141746	0.105801463395159	4.41786441455906	9.9680916089316e-06	0.000524297306211243	Arhgef10l
ENSMUSG00000056258	97.8003188808122	0.97588654248916	0.220937416511998	4.4170270382254	1.00067716868856e-05	0.000524731991313526	Kcnq3
ENSMUSG00000042608	1930.12546925171	0.425448120911141	0.0963514945770695	4.41558403197196	1.00737636148825e-05	0.000526644151163493	Stk40
ENSMUSG00000031838	2819.75960411074	-0.304514479509518	0.0689916579441155	-4.41378695024521	1.01577925988799e-05	0.000529432742948269	Ifi30
ENSMUSG00000097804	31.9758376101454	0.973568957131921	0.220611249992976	4.41305217736139	1.01923419810827e-05	0.000529633385113367	Gm16685
ENSMUSG00000029802	1728.34391721864	-0.521384848086341	0.118263816874742	-4.40865906297074	1.04012614369866e-05	0.000536091052575276	Abcg2
ENSMUSG00000091562	129.443109231723	0.71692236578965	0.162623461222326	4.40848055010666	1.04098366921352e-05	0.000536091052575276	Crybg3
ENSMUSG00000094410	919.243324200768	0.515405759551621	0.11690412951572	4.40879002039286	1.03949749013508e-05	0.000536091052575276	Gm38394
ENSMUSG00000024399	139.207392803299	-1.68129865400633	0.382265538008109	-4.39824804183804	1.09128218223571e-05	0.000555362837992049	Ltb
ENSMUSG00000028399	1385.36490939562	0.415869064072145	0.0945365328567127	4.39903021091825	1.0873569043357e-05	0.000555362837992049	Ptprd
ENSMUSG00000033032	582.980841466101	0.583244938979633	0.132592977189662	4.39876192043983	1.08870178577277e-05	0.000555362837992049	Afap1l1
ENSMUSG00000059994	43.0520113077228	-2.17734560670894	0.495010566401313	-4.39858410000835	1.0895940356638e-05	0.000555362837992049	Fcrl1
ENSMUSG00000020697	1143.73806461036	0.25915036923523	0.0589540375213815	4.39580358073425	1.10363699118151e-05	0.000557920918370413	Lig3
ENSMUSG00000026581	81.3188988399311	-1.90190230338786	0.432621985220188	-4.39622203300616	1.10151261646978e-05	0.000557920918370413	Sell
ENSMUSG00000040265	74.5120295493667	0.758404137934144	0.17254744031752	4.39533693770557	1.10601063113077e-05	0.000557920918370413	Dnm3
ENSMUSG00000003344	1459.51509255633	-0.265143531148482	0.0603397028432511	-4.39418026033813	1.11191525126493e-05	0.00055926419576742	Btbd2
ENSMUSG00000026796	3228.92601992948	0.248031621652658	0.0564774380764895	4.3916939241603	1.12470956572677e-05	0.000564054925230179	Fam129b
ENSMUSG00000025959	1005.05611574978	0.369997805053147	0.0842944582217212	4.3893491085729	1.13690431491305e-05	0.000568518064953043	Klf7
ENSMUSG00000001588	137.508004460002	-1.45003682603833	0.330674258549122	-4.38509133550511	1.15937122417217e-05	0.000578077235821339	Acap1
ENSMUSG00000026858	1124.92532631053	-0.292908162859049	0.0668120547322411	-4.38406158937815	1.16486816559825e-05	0.000579144253397725	Miga2
ENSMUSG00000022710	4334.04397156795	0.212791467251771	0.0485576242842683	4.3822462566545	1.17461932534498e-05	0.000581420673999193	Usp7
ENSMUSG00000074141	102.72640820299	-1.35190934699125	0.308517345841873	-4.3819557156574	1.17618719699582e-05	0.000581420673999193	Il4i1
ENSMUSG00000002763	1623.64874751168	-0.407595821153844	0.0930739760776961	-4.37926731327769	1.19078992084087e-05	0.000583443541698177	Pex6
ENSMUSG00000024498	1195.60652395874	0.447167056697822	0.102122877398944	4.37871579891899	1.19380692220877e-05	0.000583443541698177	Tcerg1
ENSMUSG00000027419	137.797698278884	0.703548568848763	0.160609925236288	4.38048002210143	1.18418149743528e-05	0.000583443541698177	Pcsk2
ENSMUSG00000046186	300.232055348517	0.662626981309123	0.151309074416579	4.37929439370439	1.19064196780164e-05	0.000583443541698177	Cd109
ENSMUSG00000002881	1625.3776159632	0.39277312284783	0.0897598563924539	4.37582164938546	1.20975903056346e-05	0.00058956957048816	Nab1
ENSMUSG00000040592	191.720682928657	-2.16754763559744	0.495419138848734	-4.37517945034267	1.2133262089143e-05	0.000589642359329282	Cd79b
ENSMUSG00000025163	105.951150973919	-0.813496585676162	0.185979409951496	-4.37412176911586	1.21922312766752e-05	0.000590843747149441	Cd7
ENSMUSG00000026616	142.730207139962	-2.66718913511487	0.609949259484907	-4.37280494014743	1.22660310904107e-05	0.000592755093478334	Cr2
ENSMUSG00000022438	186.213233639964	0.556466578735374	0.127356712268047	4.36935414573345	1.24614537060527e-05	0.000598844009294767	Parvb
ENSMUSG00000039936	243.569558946169	-0.725639227162861	0.166066690457711	-4.36956517386395	1.24494181346911e-05	0.000598844009294767	Pik3cd
ENSMUSG00000023092	18542.7493164604	-0.473813522365962	0.108460110983692	-4.36855096374744	1.25073632268642e-05	0.000599380639971836	Fhl1
ENSMUSG00000022390	1891.27118463886	0.367573376585919	0.0842057968236471	4.36517900728059	1.2701869807252e-05	0.000604652199752309	Zc3h7b
ENSMUSG00000022548	254.471390119135	1.21907654030429	0.279281323094845	4.36504857107929	1.27094515187933e-05	0.000604652199752309	Apod
ENSMUSG00000046826	209.219969730824	-0.408912148415323	0.0936835347543152	-4.36482408021531	1.27225103472112e-05	0.000604652199752309	Fam187b
ENSMUSG00000022359	457.865602769431	-0.32702390484538	0.0749849155228618	-4.36119588273291	1.29353495602371e-05	0.000613078710475854	Wdyhv1
ENSMUSG00000097715	175.262085627724	0.55916810863349	0.128267664200566	4.35938482327976	1.30428578214316e-05	0.00061648050174065	Gpr137b-ps
ENSMUSG00000052942	252.908352283272	0.602283518094578	0.138365540824196	4.35284330554402	1.34383201737196e-05	0.000631710898193487	Glis3
ENSMUSG00000070047	6157.80424958564	0.475248413955496	0.109166841977552	4.35341359469957	1.34033937370348e-05	0.000631710898193487	Fat1
ENSMUSG00000001985	103.154980077864	0.754032817371724	0.173418337021448	4.34805701820603	1.37348901018149e-05	0.000642719866616135	Grik3
ENSMUSG00000047638	2161.82987249661	0.322535760041885	0.0741890605598187	4.34748408468961	1.3770805979389e-05	0.000642719866616135	Nr1h4
ENSMUSG00000052373	241.496484389375	0.725165909238252	0.166809511033855	4.34726955761579	1.3784277222813e-05	0.000642719866616135	Mpp3
ENSMUSG00000019899	240.46100004397	0.627572259388847	0.144412629157089	4.34568820643924	1.38839668259664e-05	0.000645623168953024	Lama2
ENSMUSG00000020534	2004.6265575084	0.311713095456189	0.0718911282228349	4.33590490456622	1.45161695031035e-05	0.000667821216713445	Shmt1
ENSMUSG00000033769	1675.15524038898	0.404765953011835	0.093347175340467	4.33613498786143	1.45009911408898e-05	0.000667821216713445	Exoc6b
ENSMUSG00000055652	379.519779042185	-0.322633932066276	0.0743846013208717	-4.33737529457924	1.44194297114817e-05	0.000667821216713445	Klhl25
ENSMUSG00000070730	1201.80766375533	-0.332443351497287	0.0766528718133613	-4.33699799671875	1.44441940582574e-05	0.000667821216713445	Rmdn3
ENSMUSG00000031393	1253.98684114661	0.287943268281077	0.066432231742007	4.33439101367721	1.46164177997667e-05	0.000670644786919084	Mecp2
ENSMUSG00000022708	741.043589024988	0.640016356727759	0.147803884662611	4.3301727704161	1.48992398594187e-05	0.000681808185821464	Zbtb20
ENSMUSG00000029992	24733.531434061	0.525187551106845	0.121327649767191	4.32867159394086	1.50011428994404e-05	0.000682848858314369	Gfpt1
ENSMUSG00000050022	48.8146234587556	-1.10270632418581	0.2547319267807	-4.32888934701592	1.49863202627526e-05	0.000682848858314369	Amz1
ENSMUSG00000020744	606.221424213919	-0.324078282750797	0.0749291370364333	-4.32513032404495	1.52441712004275e-05	0.000691088528145581	Slc25a19
ENSMUSG00000032997	377.779624971866	-0.413596128144977	0.0956320654334805	-4.3248687171006	1.52622727349563e-05	0.000691088528145581	Chpf
ENSMUSG00000024261	96.2858490213835	0.772319584408669	0.178616699598403	4.32389348893543	1.53299330706535e-05	0.000692335092499775	Syt4
ENSMUSG00000028717	40.3761660508944	0.840574393841015	0.194517963440735	4.32132014428127	1.5509844687738e-05	0.00069863143747482	Tal1
ENSMUSG00000051079	26.7459798357894	-1.50509023198037	0.348522132916235	-4.31849254274507	1.57098529184596e-05	0.000705797871222043	Rgs13
ENSMUSG00000020075	2752.06936578091	0.434798751903484	0.100696410779648	4.31791707904012	1.57508579153485e-05	0.000705802079884655	Ddx21
ENSMUSG00000029449	422.012286137943	0.768691750002702	0.178148687890435	4.31488864220803	1.59683376570948e-05	0.000713693682021243	Rhof
ENSMUSG00000031290	111.725777096094	0.783780462616618	0.181684707776365	4.31395945321589	1.60356369198842e-05	0.000714849633441452	Lrch2
ENSMUSG00000035930	1221.02165962894	0.592212257525927	0.13731809425075	4.31270373185137	1.61270159340976e-05	0.000717070306430544	Chst4
ENSMUSG00000026179	356.04322276941	-0.262840718461234	0.0609607472902442	-4.31163872072968	1.62049057285862e-05	0.000718524245434234	Pnkd
ENSMUSG00000060470	130.964252054172	0.683062381562506	0.158441998597104	4.31111944819276	1.62430127358771e-05	0.000718524245434234	Adgrg3
ENSMUSG00000018849	1670.57031447737	0.624624799816649	0.14503175716159	4.30681398364848	1.65622774981843e-05	0.000730773430687152	Wwc1
ENSMUSG00000017316	134.793177104334	-1.2774481826714	0.296841878004168	-4.3034634845339	1.68148572306725e-05	0.000737133713627302	Ppy
ENSMUSG00000027111	5476.70785863412	0.467463343915371	0.108631475257464	4.30320349426766	1.68346095043564e-05	0.000737133713627302	Itga6
ENSMUSG00000034579	115.190649768911	-0.843396393344277	0.195976669959148	-4.30355507887795	1.68079037845115e-05	0.000737133713627302	Pla2g3
ENSMUSG00000033213	9466.49671572627	-0.357759244852533	0.0831650781634454	-4.3017965323068	1.6941884995545e-05	0.000739952911248463	AA467197
ENSMUSG00000035112	809.950057045326	0.53765074612518	0.12512308324999	4.29697488393071	1.73144804524242e-05	0.000754316709003086	Wnk4
ENSMUSG00000033313	521.94825750502	-0.398566781225083	0.0927710643509906	-4.29624025565928	1.73719302012755e-05	0.000754913198570289	Fbxl8
ENSMUSG00000032511	64.0365154908251	0.697808389471335	0.16255365278651	4.29278811954968	1.76443365864557e-05	0.000764824358767671	Scn5a
ENSMUSG00000035711	83.4617803474809	-1.46108026458266	0.340921163228202	-4.28568367756232	1.82178054920893e-05	0.000787703208896052	Dok3
ENSMUSG00000040151	932.065580434585	0.233951747930031	0.0546068359797064	4.28429414985652	1.83320247043019e-05	0.000790660225496541	Hs2st1
ENSMUSG00000038369	1948.52408247306	0.355878232212786	0.0831044205173493	4.28230207246907	1.84969642020844e-05	0.000795784604524587	Ncoa6
ENSMUSG00000030341	2727.31892148027	0.270748140304634	0.0632610701505415	4.27985393956091	1.87016006011736e-05	0.000802587098436437	Tnfrsf1a
ENSMUSG00000021596	67.1298079729557	0.650015945003907	0.151957822818423	4.27760764762091	1.88912609950397e-05	0.000808714726269042	Mctp1
ENSMUSG00000041438	644.99477006308	0.399430550222962	0.0934233952695334	4.27548740945002	1.9071957975802e-05	0.00081442925494687	Utp4
ENSMUSG00000054752	260.879947676917	0.362489553008002	0.0848112969629239	4.27407156815993	1.91935382472363e-05	0.000817597337879805	Fsd1l
ENSMUSG00000021278	25.3672522816756	-1.33035401789696	0.311348787280613	-4.27287361391882	1.92969844344572e-05	0.000819979249909497	Amn
ENSMUSG00000021208	2144.08860947068	-0.453955422551887	0.106340378488245	-4.26889041590223	1.96447744966973e-05	0.000832706755815777	Ifi27l2b
ENSMUSG00000074892	15577.0060086744	0.576605325280691	0.13509294029966	4.26821212123799	1.97045909697301e-05	0.000833195106396529	B3galt5
ENSMUSG00000068874	15349.1063734491	-0.676611940664653	0.158728061620851	-4.26271154423125	2.01961153564804e-05	0.000851890909853301	Selenbp1
ENSMUSG00000031168	2189.04361832967	-0.344762146414088	0.0808915455274865	-4.26202941439584	2.02578770435533e-05	0.00085241193842776	Ebp
ENSMUSG00000020142	266.746064889738	0.7480480531319	0.175661361021196	4.25846668147834	2.05833890946276e-05	0.000864001529587631	Slc1a4
ENSMUSG00000074217	86.8441250182416	-0.922874604523689	0.216876877500755	-4.25529275024017	2.08775670550782e-05	0.000874222783578177	2210011C24Rik
ENSMUSG00000048534	117.791689216695	-0.48254773038242	0.113425788385146	-4.25430351644452	2.09700701169845e-05	0.000875970096024738	Jaml
ENSMUSG00000038910	2476.91956572597	-0.34085917596221	0.0801564059570093	-4.2524258902654	2.11467208236843e-05	0.000881215525725127	Plcl2
ENSMUSG00000037410	1990.40015728741	0.234630453997616	0.0551964720170502	4.25082338460217	2.12986073109409e-05	0.000885406200791212	Tbc1d2b
ENSMUSG00000044749	22.1746963047062	1.32001669771933	0.31058155097857	4.2501452309716	2.1363195378694e-05	0.000885956362195261	Abca6
ENSMUSG00000022010	6158.73819697138	-0.394577884629586	0.092900080236731	-4.2473363168698	2.16327102842809e-05	0.00089478941094693	Tsc22d1
ENSMUSG00000023805	1276.95486547347	0.297003299735326	0.0699401291970585	4.2465363325039	2.17100588854563e-05	0.00089478941094693	Synj2
ENSMUSG00000071068	31.9075411989973	-2.18245986947621	0.513965957335246	-4.24631211139272	2.17317854849735e-05	0.00089478941094693	Treml2
ENSMUSG00000030353	124.562769071172	0.68457511143772	0.161322278973429	4.24352492286867	2.20035922784921e-05	0.000903823747591774	Tead4
ENSMUSG00000022831	216.357446090814	-0.924197303162343	0.217971962127118	-4.23998249198384	2.23537221037407e-05	0.000916024735709582	Hcls1
ENSMUSG00000046719	51.134123603606	0.664180480674016	0.15678588570469	4.23622622462979	2.27307769434623e-05	0.000929268634664957	Nxph3
ENSMUSG00000041538	171.114884596377	-2.14668406671349	0.506976262656335	-4.23428910747379	2.2927583041557e-05	0.000935098493222083	H2-Ob
ENSMUSG00000023043	7829.01557050534	0.345915899163396	0.0817338243136798	4.23222456636598	2.31391197328173e-05	0.000937080031996629	Krt18
ENSMUSG00000034947	699.628535945668	-0.381630922207707	0.0901698634807454	-4.23235555069016	2.31256438447152e-05	0.000937080031996629	Tmem106a
ENSMUSG00000040254	105.282197916085	0.92569712272283	0.21869568913354	4.2328091897485	2.30790303928004e-05	0.000937080031996629	Sema3d
ENSMUSG00000022555	1081.34792289851	-0.248958202067607	0.0588609598204863	-4.22959807021289	2.34109205391388e-05	0.000945866981595369	Dgat1
ENSMUSG00000034445	592.039609053144	-0.347432772903089	0.08215470021202	-4.22900664242526	2.34725416520802e-05	0.000946140861172167	Cyb561a3
ENSMUSG00000014453	68.5870115184905	-2.10335648779074	0.497519703241162	-4.22768480140209	2.36108232459729e-05	0.000947288192184942	Blk
ENSMUSG00000024013	156.958095341513	-0.588815902421905	0.13926052376153	-4.22816090674911	2.35609274174403e-05	0.000947288192184942	Fgd2
ENSMUSG00000030317	437.305655957579	-0.624113894474174	0.147644614133824	-4.22713620903557	2.36684403813132e-05	0.000947396597351312	Timp4
ENSMUSG00000062232	441.426431635998	0.345266824541409	0.0817358766465888	4.22417717539485	2.39815335647805e-05	0.000957706983934242	Rapgef2
ENSMUSG00000041057	1254.64178819029	0.50290954026087	0.119208596056739	4.21873553499032	2.45676237278966e-05	0.000978846754165523	Wdr43
ENSMUSG00000038745	7024.15634123049	-0.617189068102339	0.14634446859451	-4.21737202662878	2.47166008442897e-05	0.000982513358907111	Nlrp6
ENSMUSG00000018168	92.8624684787908	-1.31853310859107	0.31281940683633	-4.21499779034149	2.49780634768786e-05	0.000990624255409447	Ikzf3
ENSMUSG00000030954	176.222519077834	-2.84433042520396	0.675077821357538	-4.21333709272836	2.51625092082842e-05	0.000995650479039723	Gp2
ENSMUSG00000031284	44.2016463285774	0.666216322454905	0.158164576914052	4.21217149537176	2.5292739517245e-05	0.000998513368767758	Pak3
ENSMUSG00000041957	1139.51680660869	0.355064710115728	0.0843294873251785	4.2104454963254	2.54867607691873e-05	0.00100387579175803	Pkp2
ENSMUSG00000032454	596.181678393202	-0.561321396970221	0.133398620393732	-4.20785009105383	2.57811797922552e-05	0.00101315925689291	Rbp2
ENSMUSG00000069833	18888.0758730538	0.38530886307366	0.0916401792370319	4.20458434587998	2.61562386419226e-05	0.00102556233875102	Ahnak
ENSMUSG00000000409	144.936113887076	-0.639500109248535	0.152139687816465	-4.20337466460428	2.6296478649982e-05	0.00102639558748753	Lck
ENSMUSG00000055850	1777.78955215186	-0.211311346474074	0.0502667500949663	-4.2037996503624	2.62471281836873e-05	0.00102639558748753	Rnf181
ENSMUSG00000002409	516.140113721549	-0.491175182077602	0.11707040572334	-4.19555376991129	2.72205697916293e-05	0.00104823497777944	Dyrk1b
ENSMUSG00000002668	68.5978368917061	-1.07754622044584	0.256693784463038	-4.19778851560389	2.69534156612032e-05	0.00104823497777944	Dennd1c
ENSMUSG00000021306	497.348439598029	0.405358509805997	0.0966011582921565	4.19620755043173	2.71421537386068e-05	0.00104823497777944	Gpr137b
ENSMUSG00000022516	805.82224722822	-0.205030302227054	0.0488535415631817	-4.19683600546935	2.70669778033707e-05	0.00104823497777944	Nudt16l1
ENSMUSG00000028273	2431.83019358956	0.305972939441148	0.0729250519867978	4.19571781034234	2.72008741567499e-05	0.00104823497777944	Pdlim5
ENSMUSG00000052062	1149.22534713137	0.29018210594083	0.0691544558421274	4.19614473727168	2.71496783669539e-05	0.00104823497777944	Pard3b
ENSMUSG00000062373	618.007187470761	0.37231046154422	0.088765366182554	4.19432124888135	2.73689876394195e-05	0.00105160306181574	Tmem65
ENSMUSG00000025777	55.0994842263357	0.708154022970033	0.169025404592197	4.18963069296345	2.79408819687676e-05	0.00107119132383373	Gdap1
ENSMUSG00000024083	2159.7808174175	0.295134262935028	0.0704558632485904	4.18892409129531	2.80280126288674e-05	0.00107214916601601	Pja2
ENSMUSG00000060743	302.733423476185	-0.320050424029063	0.0764553475248475	-4.18610907399314	2.83777020904323e-05	0.00108312415146933	H3f3a
ENSMUSG00000030536	11550.5054746454	0.265927228585858	0.0636196980233945	4.17995112909951	2.91571750178986e-05	0.00111041850642116	Iqgap1
ENSMUSG00000037362	111.372371900814	0.666341293638635	0.159592987144584	4.1752542236393	2.97653460509055e-05	0.00113108314993441	Nov
ENSMUSG00000051452	65.0271592891133	-0.706029534176781	0.169118915764772	-4.17475201389535	2.98310826889796e-05	0.00113108975505555	Gm11437
ENSMUSG00000000056	1598.12118454871	-0.348321149288995	0.0834828350829988	-4.17236847482113	3.01449614890725e-05	0.0011355040952172	Narf
ENSMUSG00000031570	1731.86152127899	-0.445147637317517	0.10666923846173	-4.17315848258561	3.00405823746098e-05	0.0011355040952172	Plpp5
ENSMUSG00000062939	16.8248802404083	-1.25336611836626	0.30036356480276	-4.17283008073667	3.00839304094773e-05	0.0011355040952172	Stat4
ENSMUSG00000009828	3583.21574902077	0.25105689664184	0.0601984401300133	4.17048840633779	3.03947518992215e-05	0.00114241886659122	Ick
ENSMUSG00000054342	1333.83605276483	0.450307769040299	0.108152713079452	4.16362896702822	3.13228968739054e-05	0.0011747448192796	Kcnn4
ENSMUSG00000035864	323.721610377685	0.599763906763666	0.144072207280725	4.16293966812783	3.14176401701869e-05	0.00117574214363571	Syt1
ENSMUSG00000021279	3983.18370699252	0.338748548859658	0.0814406995350067	4.15945038284021	3.19014308767108e-05	0.00119059707701761	Cdc42bpb
ENSMUSG00000031558	90.4709672771582	0.617229328591162	0.148405105397021	4.15908419686722	3.19526110977946e-05	0.00119059707701761	Slit2
ENSMUSG00000003379	145.998211033686	-2.0194794987824	0.485935589083875	-4.15585839800228	3.24068499205343e-05	0.00120232897812701	Cd79a
ENSMUSG00000063317	383.822291067005	0.424174974667177	0.102064121000033	4.15596558821134	3.2391657956623e-05	0.00120232897812701	Usp31
ENSMUSG00000039046	1395.6295506316	0.343434483909436	0.0827042202040473	4.15256298967714	3.2877221699052e-05	0.00121716272264387	Usp6nl
ENSMUSG00000020190	6029.83768302613	-0.252746102580581	0.0608820208069607	-4.1514079071384	3.30436226643972e-05	0.00122070359358925	Mknk2
ENSMUSG00000001751	709.274517081726	-0.294122134809308	0.0709206611613255	-4.14719956065073	3.36566688313307e-05	0.00124069412538059	Naglu
ENSMUSG00000031530	111.916151775472	0.656242136096931	0.158283068587232	4.14600337202376	3.383288450589e-05	0.00124453075372199	Dusp4
ENSMUSG00000025494	1112.33869886677	-0.286466649359442	0.069128282693182	-4.1439861978185	3.41320295906132e-05	0.00125286334999417	Sigirr
ENSMUSG00000025261	7717.15423745357	0.39836647618305	0.0961528064858151	4.14305614929522	3.42707995247246e-05	0.00125528627048949	Huwe1
ENSMUSG00000032409	666.978371036942	0.397498870082639	0.0959673236187501	4.14202308758536	3.4425567893718e-05	0.00125828368072547	Atr
ENSMUSG00000026116	4285.49625533363	0.314143836134471	0.0758767584616912	4.14018524912442	3.47025463541547e-05	0.0012603964835829	Tmem131
ENSMUSG00000027408	68.2554410837467	-1.55720017619523	0.37609082934209	-4.14048962299691	3.46565287631796e-05	0.0012603964835829	Cpxm1
ENSMUSG00000075010	2548.87340263713	-0.461325663043669	0.111407598503346	-4.14088149498899	3.45973678652293e-05	0.0012603964835829	AW112010
ENSMUSG00000021240	509.580071255197	-0.28925825991214	0.0698961131752473	-4.13840264889832	3.49732209220674e-05	0.00126755883896535	Abcd4
ENSMUSG00000050002	580.101777170661	-0.34086655991902	0.0824250925188763	-4.13547075899197	3.54227720381004e-05	0.00127848046694834	Idnk
ENSMUSG00000053714	313.585089147703	0.582420944186491	0.140825991418471	4.1357489361165	3.53798842287139e-05	0.00127848046694834	4732471J01Rik
ENSMUSG00000035284	1627.20202817876	0.502195923868848	0.121461731494512	4.13460204864229	3.55570230347599e-05	0.00128064668349828	Vps13c
ENSMUSG00000045573	502.983300438554	0.527405836959771	0.127810716112868	4.12646022962603	3.6838967660128e-05	0.00132130118518197	Penk
ENSMUSG00000090272	90.2486963429523	-0.919845584401649	0.222891514126942	-4.12687574941851	3.67724943881135e-05	0.00132130118518197	Mndal
ENSMUSG00000040596	580.921805925651	0.332558356172541	0.0806031151697739	4.12587473166607	3.69328270504584e-05	0.00132191936156537	Pogk
ENSMUSG00000063663	619.983336934772	0.407532504946847	0.0987922590951291	4.12514612662543	3.70499445772371e-05	0.00132336572224947	Brwd3
ENSMUSG00000037996	13.6746310328236	1.196564708306	0.290135257627023	4.1241616689145	3.72087485597111e-05	0.00132629200444656	Slc24a2
ENSMUSG00000052749	10.3524542031743	-2.54805102929659	0.618015948793645	-4.12295351644295	3.74045201997791e-05	0.00133052120100327	Trim30b
ENSMUSG00000042354	811.5718812138	0.547744283196132	0.132871982496856	4.12234598222459	3.75033354744415e-05	0.00133129124198573	Gnl3
ENSMUSG00000051497	21.7093739737335	-3.11945596501734	0.757195942719808	-4.1197473322591	3.79288091134321e-05	0.00134363000990746	Kcnj16
ENSMUSG00000036594	3002.31459829981	-0.843399387770184	0.205096113736487	-4.11221535310907	3.91880489613611e-05	0.00138539389483894	H2-Aa
ENSMUSG00000009376	1887.20399661681	0.459602999908319	0.111875426606788	4.10816757395436	3.9881070789076e-05	0.00140494590704908	Met
ENSMUSG00000039294	1111.64106649846	-0.256030580750092	0.0623243441326482	-4.108034898934	3.99039818255304e-05	0.00140494590704908	BC017643
ENSMUSG00000020516	1050.37068589061	0.269338548075876	0.0655730109075381	4.10746043758247	4.0003327110926e-05	0.00140557515135987	Rps6kb1
ENSMUSG00000034993	1664.81506763595	0.350245897050688	0.0853239586601235	4.10489506758407	4.04498445262906e-05	0.001418375442617	Vat1
ENSMUSG00000021009	645.798464252566	0.302283624631119	0.0736547617368328	4.10406085775111	4.05960597515471e-05	0.00142061505645779	Ptpn21
ENSMUSG00000022307	1431.43930918104	0.265378357118219	0.0647009085498789	4.10161716529274	4.10272672312585e-05	0.00142128998850135	Oxr1
ENSMUSG00000026269	3642.86547962991	-0.214692200164351	0.0523427134130433	-4.10166355859672	4.10190404714158e-05	0.00142128998850135	Rnpepl1
ENSMUSG00000036916	342.92648126621	0.446312618100594	0.108794013133356	4.10236377210865	4.08950640373278e-05	0.00142128998850135	Zfp280c
ENSMUSG00000041817	18.1392775683694	1.01439224989822	0.247217438123287	4.10323906597699	4.0740588713197e-05	0.00142128998850135	Fam169a
ENSMUSG00000056492	499.212131978804	0.542358246883642	0.132207881751337	4.10231402015604	4.0903861131242e-05	0.00142128998850135	Adgrf5
ENSMUSG00000058454	2968.26534788816	-0.39629241716118	0.0967736829384269	-4.09504325068752	4.22089584029195e-05	0.00145929649372178	Dhcr7
ENSMUSG00000018585	1500.68845162518	-0.342153649174589	0.0835684696636192	-4.09429119082628	4.23461845669468e-05	0.00146111275229793	Atox1
ENSMUSG00000032289	853.014317999488	0.298776372325426	0.0729939050914146	4.09316876458727	4.25517778975772e-05	0.00146527599259282	Thsd4
ENSMUSG00000032064	208.784577900351	0.544064566229964	0.132957863185394	4.09200744653462	4.27654915405094e-05	0.00146970171326069	Dixdc1
ENSMUSG00000044309	32.4285129408832	-1.31408511867503	0.321319828205355	-4.08964839180481	4.32027599965598e-05	0.00148177736672097	Apol7c
ENSMUSG00000014444	1224.58140014078	0.516345377289563	0.126329939220239	4.08727638496989	4.36467033187558e-05	0.00149107510030728	Piezo1
ENSMUSG00000018076	1403.51657943566	0.428212033827025	0.104755797459544	4.08771680624548	4.35639485569472e-05	0.00149107510030728	Med13l
ENSMUSG00000022914	1347.36847126659	0.297079534972755	0.0727065791624623	4.08600622385126	4.38862014089692e-05	0.00149455375997637	Brwd1
ENSMUSG00000034863	590.814522831394	-0.367078073768046	0.0898420024627061	-4.08581803283405	4.39217920419674e-05	0.00149455375997637	Ano8
ENSMUSG00000020150	42.9403559102821	-0.767634785620207	0.188047750481533	-4.0821269260309	4.46254123385242e-05	0.0015115357387373	Gamt
ENSMUSG00000044534	69.0892359594415	0.780348623484026	0.191173692545211	4.08188288406617	4.46723078581203e-05	0.0015115357387373	Ackr2
ENSMUSG00000047040	6331.18340581477	-0.482514942895953	0.118210630119534	-4.08182362625117	4.46837019914227e-05	0.0015115357387373	Prr15l
ENSMUSG00000002033	67.9433937597797	-0.877470356735334	0.215082449785786	-4.07969296243957	4.50952236357993e-05	0.00152247122928534	Cd3g
ENSMUSG00000023087	1328.90566095859	-0.659297340443525	0.161633025088442	-4.07897668241236	4.5234373171868e-05	0.00152418633976771	Noct
ENSMUSG00000027222	872.471668569148	-0.252475689909531	0.0619118953966572	-4.07798353276005	4.54279831928591e-05	0.00152475401953931	Pex16
ENSMUSG00000096326	41.2735928628076	2.26543895757318	0.555496924035975	4.07822052571163	4.53817112272636e-05	0.00152475401953931	Ighv1-78
ENSMUSG00000005699	153.405502077227	-0.457740292858097	0.112316810403561	-4.07543885205972	4.59276500182107e-05	0.00153168061658806	Pard6a
ENSMUSG00000025608	789.1033221227	0.40610703852261	0.0996572013506122	4.07503956581975	4.60065243049652e-05	0.00153168061658806	Podxl
ENSMUSG00000047714	1255.27107001068	0.251449451086426	0.0617102788909294	4.07467695180657	4.6078265708857e-05	0.00153168061658806	Ppp1r2
ENSMUSG00000061143	776.500093952942	0.400472667301575	0.0982421698751584	4.07638255354576	4.57417423076486e-05	0.00153168061658806	Maml3
ENSMUSG00000063919	33.957643394095	0.788873468066225	0.193592341065621	4.07492085546311	4.60299988965071e-05	0.00153168061658806	Srrm4
ENSMUSG00000015396	259.618485360161	-0.782795778008495	0.192194761998152	-4.07292982321766	4.64254160003383e-05	0.00154025245545738	Cd83
ENSMUSG00000046460	33.8749391389227	-1.09967132964616	0.270061751802647	-4.07192548484159	4.66260967537935e-05	0.00154394130747878	Sh2d7
ENSMUSG00000025352	34.9504557112571	-1.08024538804018	0.265413763312128	-4.07004284389654	4.70044926609597e-05	0.00154550231801592	Gdf11
ENSMUSG00000027288	4919.22497411301	0.284213810984481	0.0698329704598242	4.06990865651337	4.70315741339182e-05	0.00154550231801592	Zfp106
ENSMUSG00000039585	432.831457304613	0.359610502231256	0.0883450786660044	4.07052104838564	4.69081024204856e-05	0.00154550231801592	Myo9a
ENSMUSG00000050075	21.2084240776459	-1.39602474253157	0.342977209406589	-4.0703134326241	4.69499278605939e-05	0.00154550231801592	Gpr171
ENSMUSG00000008193	286.729937544093	-1.62688384206002	0.400161861108597	-4.06556446322233	4.79163471627312e-05	0.00156563034327924	Spib
ENSMUSG00000038900	390.15685089566	0.415976319893805	0.102302232275176	4.066150959198	4.77959819582842e-05	0.00156563034327924	Rpl12
ENSMUSG00000042524	5392.3255487317	-0.495316713162124	0.121821811141608	-4.06591158447283	4.78450736114367e-05	0.00156563034327924	Sun2
ENSMUSG00000030724	178.743732433375	-2.60996747378371	0.642137461141598	-4.06449963087917	4.81356151196567e-05	0.00156982161066979	Cd19
ENSMUSG00000023947	141.490225541468	-0.62704275414105	0.154326608485377	-4.06308905700123	4.84275424445213e-05	0.00157339352589996	Nfkbie
ENSMUSG00000028555	3766.72499095557	0.39122118255079	0.0962774957053908	4.06347485136015	4.83475335042732e-05	0.00157339352589996	Ttc39a
ENSMUSG00000035798	940.80879080873	0.245690565907807	0.060483872246559	4.06208393712399	4.86365817189324e-05	0.00157721486431395	Zdhhc17
ENSMUSG00000013483	1446.5555903716	0.517143797518147	0.127375428908421	4.05999651541867	4.90734482942732e-05	0.00158839611627167	Card14
ENSMUSG00000025558	1337.24982801409	0.376754739367914	0.0928081009263264	4.05950273313956	4.91773323332465e-05	0.00158877778541792	Dock9
ENSMUSG00000022957	1663.87505443299	0.24171317981012	0.0595501492150268	4.0589852921666	4.92864174623769e-05	0.00158932574590827	Itsn1
ENSMUSG00000015143	5327.85127045791	0.376177164192215	0.0927093940463181	4.05759489706378	4.95806731745975e-05	0.00159583166717939	Actn1
ENSMUSG00000008683	4204.54889062888	0.320001722538259	0.0788780941758185	4.05691498865297	4.97251708597299e-05	0.00159750213719192	Rps15a
ENSMUSG00000074064	933.944953389052	-0.339191745116157	0.0836964695676396	-4.05264101184146	5.06426807630356e-05	0.00162395451398492	Mlycd
ENSMUSG00000053483	836.403168633368	-0.262293496590625	0.064729267985051	-4.05216225604777	5.07464505869104e-05	0.00162426301581703	Usp21
ENSMUSG00000053641	568.65913234014	0.389849650712524	0.0962220759516264	4.05156142035963	5.08769662809037e-05	0.00162542485607065	Dennd4a
ENSMUSG00000003283	102.953211911348	-0.829705388107876	0.204930730188187	-4.04871142237166	5.15003985885715e-05	0.00164230106552687	Hck
ENSMUSG00000028973	1823.31201223173	-0.243608375002904	0.0602669537562401	-4.04215510855617	5.29621785145649e-05	0.00168579982238612	Abcb8
ENSMUSG00000062991	85.9513979152171	1.09436611169319	0.270800357455514	4.04122846061224	5.31719254946661e-05	0.00168935922400364	Nrg1
ENSMUSG00000029767	5558.61535676312	0.2365521120201	0.0585505588086187	4.04013414787903	5.34206370453972e-05	0.00169414123218234	Calu
ENSMUSG00000037999	2138.91688044099	0.246378984368981	0.0610560918813716	4.03528913785836	5.45350976801048e-05	0.0017263110186737	Arap2
ENSMUSG00000022801	912.245943518843	0.259588964986122	0.064340920006527	4.03458584303408	5.46986904369227e-05	0.00172831832860401	Lrch3
ENSMUSG00000002897	697.35842336424	-0.31557831886805	0.078229636563491	-4.0339995522276	5.48354222287799e-05	0.00172947112301812	Il17ra
ENSMUSG00000062075	1888.89515634475	-0.304373277867655	0.0754776762648326	-4.0326265053482	5.51569055552025e-05	0.00173643601211378	Lmnb2
ENSMUSG00000034973	1106.70599299922	0.334284086536241	0.0829057697905144	4.0320967693914	5.52814138831954e-05	0.00173718570548795	Dopey1
ENSMUSG00000029817	1354.08073325014	-0.465640695181637	0.115531516871769	-4.0304213758265	5.56769508437506e-05	0.00174643410173888	Tra2a
ENSMUSG00000026851	694.541910809162	-0.214813776967625	0.0533366174405977	-4.02751031609509	5.63705948528061e-05	0.00176466140254835	BC005624
ENSMUSG00000050711	713.122256576755	0.434684886247221	0.107939213787306	4.02712666690129	5.64626184909976e-05	0.00176466140254835	Scg2
ENSMUSG00000040524	1288.72907404149	0.302093710727709	0.0750713984227821	4.02408529845677	5.71971852355225e-05	0.00178438669020476	Zfp609
ENSMUSG00000068105	57.8538595582964	-2.10453526648306	0.523231185114908	-4.0221900497404	5.76595033364855e-05	0.00179556272844955	Tnfrsf13c
ENSMUSG00000033685	11210.7672769851	-0.301935387483763	0.0750880095186419	-4.02108658119113	5.79303061824229e-05	0.00179764695579139	Ucp2
ENSMUSG00000090700	1164.49490648527	-0.435756996530888	0.108368467422645	-4.02106818426621	5.79348311743573e-05	0.00179764695579139	Cyp4f40
ENSMUSG00000028633	817.437800620631	0.575613607863836	0.143189100806093	4.01995406510258	5.82094898762045e-05	0.00180292660564503	Ctps
ENSMUSG00000019802	3182.91157000362	0.153986862737569	0.0383140354362927	4.01907188799294	5.84278433030124e-05	0.00180373424644205	Sec63
ENSMUSG00000027368	39.2140382554171	-1.16863364354364	0.290807403221932	-4.01858285104177	5.85492220036835e-05	0.00180373424644205	Dusp2
ENSMUSG00000028423	2668.89807811369	0.241872719818957	0.0601842015396353	4.01887395082692	5.84769424629108e-05	0.00180373424644205	Nfx1
ENSMUSG00000028862	489.553828195545	0.773247568060973	0.192478184997455	4.01732574562254	5.88623317081324e-05	0.00181014785495312	Map3k6
ENSMUSG00000056342	3659.56420593073	0.321705573383564	0.0800889138140033	4.0168552432948	5.89799279351799e-05	0.00181053686252264	Usp34
ENSMUSG00000022244	313.626438622243	-0.405860826209258	0.101076096985815	-4.01539867795069	5.93453904886365e-05	0.00181851985206031	Amacr
ENSMUSG00000022416	19.3952067226086	-2.00879003730045	0.500341357155462	-4.01483908650049	5.94863653052277e-05	0.00181960775575494	Cacna1i
ENSMUSG00000027130	1886.84276433603	-0.325771188764198	0.0811576901567101	-4.01405200339186	5.96851876417164e-05	0.00182245815432724	Slc12a6
ENSMUSG00000052516	879.41459922774	0.609251599290294	0.151814896276252	4.01312133548254	5.99210923642695e-05	0.00182642877291233	Robo2
ENSMUSG00000063524	2761.15737976756	-0.276919363921875	0.0690193651317037	-4.01219807503957	6.01559916550318e-05	0.0018303547937083	Eno1
ENSMUSG00000021423	110.187281854281	-0.894991414806215	0.223168702705994	-4.01038050566297	6.06209744934096e-05	0.00183776957499127	Ly86
ENSMUSG00000022935	24.2164905155394	0.848765276923131	0.211662268757345	4.00999801195638	6.07192590856145e-05	0.00183776957499127	Grik1
ENSMUSG00000040957	1484.62446737067	-0.751189460676293	0.187327024855268	-4.01004319188154	6.07076419157075e-05	0.00183776957499127	Cables1
ENSMUSG00000022488	249.022849173672	-0.900920675109762	0.225003612293614	-4.00402760616183	6.22730929837647e-05	0.00188149807382821	Nckap1l
ENSMUSG00000027433	2312.47608633632	0.278551022979562	0.069675266558961	3.99784653487971	6.39213703112535e-05	0.00192538237665735	Xrn2
ENSMUSG00000030844	283.665816828419	-0.500915950861539	0.125312564696497	-3.9973322074665	6.40603688964364e-05	0.00192538237665735	Rgs10
ENSMUSG00000055204	3618.11651010515	0.350557710900523	0.0876923282771506	3.99758699293044	6.3991476610435e-05	0.00192538237665735	Ankrd17
ENSMUSG00000026222	769.840442361908	-0.518041906947661	0.12962749582048	-3.99638906598252	6.43159994658673e-05	0.00192970369180025	Sp100
ENSMUSG00000030798	235.963277971058	-1.63579573985794	0.40957469373214	-3.9938886969607	6.4998384518061e-05	0.00194341790243603	Cd37
ENSMUSG00000042474	108.575521572514	-2.48331709218572	0.621765509620464	-3.99397691535121	6.49741923305331e-05	0.00194341790243603	Fcmr
ENSMUSG00000021375	4036.28445657341	0.26603642973253	0.0666233310578557	3.99314212466356	6.52034591694026e-05	0.00194617660482791	Kif13a
ENSMUSG00000033569	46.2941160078046	0.795052982473744	0.199189081475747	3.99144861045282	6.56709200297871e-05	0.0019567438900758	Adgrb3
ENSMUSG00000046733	4291.22959497234	0.66601065835891	0.166917827707948	3.99005107785259	6.60590679536366e-05	0.00196275401992889	Gprc5a
ENSMUSG00000051606	31.0480275537011	-0.768570331005442	0.192628799297117	-3.98990355445228	6.61001672605311e-05	0.00196275401992889	2010001K21Rik
ENSMUSG00000060181	429.066316938862	0.330131588187396	0.0827530877603731	3.98935673727793	6.62527190703685e-05	0.00196390362440206	Slc35e3
ENSMUSG00000010376	1797.81775942521	-0.257016391566664	0.0645134718989342	-3.98391814920923	6.77882292803483e-05	0.00199119248210357	Nedd8
ENSMUSG00000024991	6789.16110464886	0.261345224128043	0.0655895916763361	3.98455330256817	6.7607181043713e-05	0.00199119248210357	Eif3a
ENSMUSG00000032782	442.789977773567	-0.366339714684559	0.0919491618582414	-3.98415501871944	6.7720656880757e-05	0.00199119248210357	Cntrob
ENSMUSG00000033416	2824.5726082799	-0.368711133300306	0.0925357827987738	-3.9845249280713	6.76152593213828e-05	0.00199119248210357	Gucd1
ENSMUSG00000041415	1452.64057023962	0.312255615842571	0.0783844647006638	3.98364161871895	6.78671965911033e-05	0.00199119248210357	Dicer1
ENSMUSG00000076928	61.5731877761423	-0.974079169952783	0.244544262350537	-3.98324279044629	6.79812411290865e-05	0.00199119248210357	Trac
ENSMUSG00000079620	793.915715995062	0.524457658770876	0.131644190466283	3.9839027982416	6.77926106926048e-05	0.00199119248210357	Muc4
ENSMUSG00000042284	1041.66032888875	0.469800608357231	0.117965566277012	3.98252323270356	6.81874567824342e-05	0.00199384746510264	Itga1
ENSMUSG00000030727	757.288821806415	-0.30252865120029	0.0760110743453722	-3.98006019261994	6.8897820773284e-05	0.00200781284456198	Rabep2
ENSMUSG00000034098	51.5334614456178	0.767321464551274	0.192779795367715	3.98030023368195	6.88282839323287e-05	0.00200781284456198	Fstl5
ENSMUSG00000045826	94.5378588357378	-1.34402027038883	0.337808531247804	-3.9786451378959	6.93090969001316e-05	0.00201639214118224	Ptprcap
ENSMUSG00000032053	148.437642062077	-1.22337970373582	0.30751835292221	-3.97823314319484	6.94292762875234e-05	0.00201648800422955	Pou2af1
ENSMUSG00000006850	468.448207448259	-0.37912663042173	0.0953238837293252	-3.97724699822629	6.97177372782239e-05	0.00202146286306541	Tmco6
ENSMUSG00000030654	4164.80636497172	-0.257660821845195	0.064809685918114	-3.97565299376308	7.01864044533032e-05	0.00203163733159125	Arl6ip1
ENSMUSG00000056427	231.935070330144	0.818575521164012	0.205945655420643	3.97471614291681	7.04632451888294e-05	0.00203623434840483	Slit3
ENSMUSG00000035184	1369.66423937604	0.525179170421282	0.132262209579147	3.97074245237835	7.16490004058146e-05	0.00206368150177066	Fam124a
ENSMUSG00000043263	42.1162080504016	-1.51282209517304	0.380993296321228	-3.97073153197302	7.16522849270011e-05	0.00206368150177066	Ifi209
ENSMUSG00000024799	581.548309919195	-0.451281145633538	0.113715297437582	-3.96851748008	7.23211531955965e-05	0.00207947422488405	Tm7sf2
ENSMUSG00000086290	485.241088773408	0.502939705840868	0.126747476037025	3.96804513640928	7.24646112414866e-05	0.00208013223483881	Snhg12
ENSMUSG00000053253	5121.53810323706	-0.319071603851211	0.0804188030519885	-3.96762438313015	7.25926271218086e-05	0.00208034552010871	Ndfip2
ENSMUSG00000100658	12.470641193545	-1.94518735346135	0.49048578585336	-3.96583837812355	7.31384112491513e-05	0.00209251056529081	F730311O21Rik
ENSMUSG00000026083	2746.24056995116	0.219391677489562	0.0553283779085275	3.96526494690075	7.33144672512346e-05	0.00209407481625546	Eif5b
ENSMUSG00000028494	3760.85238911877	-0.481833554438629	0.121571547506868	-3.96337436118768	7.38977621681598e-05	0.00210673390893041	Plin2
ENSMUSG00000038965	2079.54217669645	-0.243068769508825	0.0613412707074738	-3.9625649535038	7.4148824891307e-05	0.00210673390893041	Ube2l3
ENSMUSG00000040978	63.710291960063	-0.651167498694772	0.164359051327273	-3.96185968120588	7.43682442927556e-05	0.00210673390893041	Gm11992
ENSMUSG00000042323	2233.17700495856	0.283577328376976	0.0715713740848461	3.96216129706833	7.4274332623368e-05	0.00210673390893041	Pbrm1
ENSMUSG00000100127	129.152434364382	0.758350760838181	0.191390029339272	3.9623315982353	7.42213568910323e-05	0.00210673390893041	Gsdmcl-ps
ENSMUSG00000067336	1283.41380470671	0.382020048707612	0.0964845752182005	3.95938985940158	7.51414882962635e-05	0.00212514910833957	Bmpr2
ENSMUSG00000025742	1456.53451289259	0.287538811654252	0.0726456852209725	3.95809896733193	7.55486559658039e-05	0.0021331676149297	Prps2
ENSMUSG00000030986	4753.17548497832	-0.298894078304729	0.0755707593867106	-3.95515515168014	7.64849993134304e-05	0.00215605916412368	Dhx32
ENSMUSG00000051506	277.686449280281	-1.12866871055418	0.285394503675682	-3.95476680881274	7.66093361701725e-05	0.00215605916412368	Wdfy4
ENSMUSG00000043008	64.4172629622897	-1.07594515405785	0.272214166090752	-3.95256855846048	7.73167669765198e-05	0.00217242485973766	Klhl6
ENSMUSG00000024109	52.3288643951834	0.838797335456491	0.212538717442792	3.94656251599083	7.92812280468679e-05	0.00222399958742206	Nrxn1
ENSMUSG00000016349	296.237894538266	0.548263490956657	0.138966322030343	3.94529755804392	7.9700943557577e-05	0.00222864512699836	Eef1a2
ENSMUSG00000071715	93.1499872311807	-1.07876656251184	0.273431862178893	-3.94528477374758	7.97051961139573e-05	0.00222864512699836	Ncf4
ENSMUSG00000036775	1294.64026986707	-0.300504740433569	0.0761850141011311	-3.94440749245864	7.99975270687506e-05	0.00223319957441761	Decr2
ENSMUSG00000022214	4631.25079410885	-0.166909423163956	0.0423266135697409	-3.94336822833563	8.03451460579258e-05	0.00223928022583414	Dcaf11
ENSMUSG00000004038	413.421324283403	-0.744080941761925	0.188796734543028	-3.94117484904032	8.10834924567751e-05	0.00225621356752304	Gstm3
ENSMUSG00000015647	1561.84944075292	0.691702013436673	0.17556573293131	3.93984635775878	8.15338096865461e-05	0.00225736803630464	Lama5
ENSMUSG00000023176	329.647697678388	0.989397190351835	0.251171799726342	3.9391252976242	8.17792153194065e-05	0.00225736803630464	Cpn2
ENSMUSG00000026219	5151.15991640214	0.237923802363082	0.0603780135695246	3.94057022245549	8.12881497886031e-05	0.00225736803630464	Trip12
ENSMUSG00000034235	566.573584253436	0.432435713216176	0.109776219730314	3.93924762829816	8.17375321781438e-05	0.00225736803630464	Usp54
ENSMUSG00000043885	370.766400420189	0.352499689483107	0.0894630805802777	3.94016936591848	8.14241029692283e-05	0.00225736803630464	Slc36a4
ENSMUSG00000102918	355.618040104914	0.372872031322161	0.0946722508685174	3.93855673548961	8.19732118834686e-05	0.00225910838883962	Pcdhgc3
ENSMUSG00000025466	889.523769817184	-0.272860995394262	0.0693419536803379	-3.93500587901135	8.31946596491905e-05	0.00228621575745424	Fuom
ENSMUSG00000096472	365.7089630088	-0.323189403004159	0.0821335115945153	-3.93492737288175	8.32218580849328e-05	0.00228621575745424	Cdkn2d
ENSMUSG00000026131	4885.49555279691	0.487899706876166	0.124025696292409	3.93385984889672	8.35925366495581e-05	0.002292747920951	Dst
ENSMUSG00000038527	176.583088793133	0.674070096468155	0.171426231341659	3.93212923828856	8.41967771328465e-05	0.00230565523666011	C1rl
ENSMUSG00000031782	2920.65169243632	-0.210219976986147	0.0534738375092078	-3.93126782699949	8.44990740717118e-05	0.00231026628507951	Coq9
ENSMUSG00000071356	179.644946615552	3.69944448616414	0.941147653303578	3.93078012060966	8.46706803705428e-05	0.00231129521796298	Reg3b
ENSMUSG00000032357	1069.73910153777	-0.459944421789188	0.117065744513805	-3.92894115780341	8.53207117509041e-05	0.00232536006181137	Tinag
ENSMUSG00000064215	1720.74021834348	-0.35331426549815	0.0899365547700926	-3.92848343369764	8.54832381613515e-05	0.00232611486555148	Ifi27
ENSMUSG00000018861	475.581365333242	-0.303854809020912	0.0773629064616863	-3.92765503415251	8.57781262624616e-05	0.00232989772618822	Fdxr
ENSMUSG00000026970	1034.5992261212	0.327211003795155	0.0833162986088555	3.92733485834879	8.58923576313303e-05	0.00232989772618822	Rbms1
ENSMUSG00000104213	241.755862314173	-2.33971249343829	0.595946426511879	-3.92604500899991	8.63540037935411e-05	0.00233874297244297	Ighd
ENSMUSG00000021500	2243.80550885702	0.273512669548752	0.0697140844740107	3.92334879834385	8.7326579579731e-05	0.00235768098733884	Ddx46
ENSMUSG00000027208	103.000894650746	0.634458294231599	0.161705183796081	3.92354950742758	8.72538248557889e-05	0.00235768098733884	Fgf7
ENSMUSG00000029684	2841.4881484114	0.236424635584372	0.0603129426691121	3.91996518693244	8.85617606881759e-05	0.00238414308798837	Wasl
ENSMUSG00000059970	277.438155304779	0.437677537105626	0.111655078729642	3.91990711112571	8.85831045328396e-05	0.00238414308798837	Hspa2
ENSMUSG00000038179	68.1062381994018	-0.742736916954092	0.18955600986734	-3.91829790822191	8.91764504004465e-05	0.00239637402228739	Slamf7
ENSMUSG00000026870	2785.703193691	-0.429934438386409	0.109741531935621	-3.91770035284933	8.93977356297509e-05	0.00239858434694318	Cutal
ENSMUSG00000017774	3797.14396714198	0.323284083311221	0.0825725492441284	3.91515202413603	9.03472624511995e-05	0.00241654414233813	Myo1c
ENSMUSG00000022439	82.3280380398205	-1.20217057024527	0.30704714577865	-3.91526378529477	9.03054204123501e-05	0.00241654414233813	Parvg
ENSMUSG00000026234	12172.2940146192	0.345685258235322	0.0883183582469685	3.91408156918709	9.07489567308488e-05	0.00242181231290027	Ncl
ENSMUSG00000034371	514.461929221213	-0.268662653668522	0.0686435683568644	-3.9138794806208	9.08249806658052e-05	0.00242181231290027	Tkfc
ENSMUSG00000035578	59.3467069630395	-0.630811622439953	0.161191658267925	-3.91342597512986	9.09958044612467e-05	0.00242262286815652	Iqcg
ENSMUSG00000022179	251.169243452796	-0.346611132473383	0.0886070075616237	-3.91178014032722	9.16183004663909e-05	0.00243375496990236	4931414P19Rik
ENSMUSG00000074623	38.4327848060878	-1.03284831672966	0.264049200585246	-3.91157524597849	9.16960775815287e-05	0.00243375496990236	Gm826
ENSMUSG00000024360	3709.59288715012	0.291019140977455	0.0744418392636045	3.90934914903074	9.25451246813226e-05	0.00245251688325987	Etf1
ENSMUSG00000030259	215.301264448091	0.387958851530987	0.0992813378178122	3.90767147238605	9.31899015660477e-05	0.00246204009466685	Rassf8
ENSMUSG00000039013	20.8973943104588	-1.29184754394444	0.330567141019872	-3.90797324851711	9.30736087095389e-05	0.00246204009466685	Siglecf
ENSMUSG00000030557	1235.2796021198	0.340357560532413	0.0871525856351434	3.90530651560116	9.41060277838697e-05	0.00248244218857388	Mef2a
ENSMUSG00000031932	59.7070072885836	-1.17219694816703	0.300244855020398	-3.90413666901101	9.45623354469224e-05	0.00249067085668749	Gpr83
ENSMUSG00000037331	3515.75861324841	0.306608235306492	0.0785542045439127	3.90314225809637	9.49518551690562e-05	0.00249711799600085	Larp1
ENSMUSG00000055114	248.420860465779	-0.483730010582223	0.124035257651948	-3.89993957959603	9.62166965514212e-05	0.00252653036363032	Anxa13
ENSMUSG00000052727	685.205629677035	0.609523824963556	0.156307606288547	3.89951480568618	9.63856435411035e-05	0.00252712024676462	Map1b
ENSMUSG00000001280	3349.80334800676	0.211003173937578	0.0541336325333458	3.89782033946461	9.70623815847728e-05	0.00254100183171548	Sp1
ENSMUSG00000076937	214.422312155336	-1.56324934761076	0.401103340876149	-3.89737304156101	9.72417709893099e-05	0.0025418409592539	Iglc2
ENSMUSG00000021796	2337.14397963667	0.23501291700192	0.0603280658267516	3.89558182880954	9.79632806768654e-05	0.00255602703855159	Bmpr1a
ENSMUSG00000034785	2932.0690311971	-0.618585615055852	0.158803430315427	-3.89529126560535	9.80807964016435e-05	0.00255602703855159	Dio1
ENSMUSG00000027395	729.700424080004	0.402550597628788	0.103361528847418	3.89458826816536	9.83656682928182e-05	0.0025587917188189	Polr1b
ENSMUSG00000041268	137.578823740703	0.491072359248657	0.126100354817121	3.8942979975024	9.84835208263245e-05	0.0025587917188189	Dmxl2
ENSMUSG00000039661	96.3268401276845	0.647935245069473	0.16664315150725	3.88816005463797	0.000101007013961064	0.00262041053361847	Dusp26
ENSMUSG00000020935	588.057480609848	-0.194331872072452	0.049996281962061	-3.88692647625114	0.000101521486913377	0.00262586010829022	Dcakd
ENSMUSG00000032596	1366.65587795756	-0.39418079017924	0.101411480934656	-3.88694442233051	0.000101513984670659	0.00262586010829022	Uba7
ENSMUSG00000013539	1008.97605023592	-0.263990507858745	0.0679376277896906	-3.88577753518212	0.000102002885087989	0.00263042417569206	Tango2
ENSMUSG00000030691	1886.5260688579	-0.39581555185064	0.101862268276916	-3.88579165324103	0.000101996956668072	0.00263042417569206	Fchsd2
ENSMUSG00000030471	3333.05831901214	0.486421969840588	0.125272088850389	3.88292375663598	0.00010320793701456	0.00265356680979909	Zdhhc13
ENSMUSG00000031389	231.153703420495	-0.674420419243429	0.173683036988093	-3.88305289301029	0.000103153118182704	0.00265356680979909	Arhgap4
ENSMUSG00000064210	2132.45706930296	0.289861808463682	0.0746986583000358	3.88041519165469	0.000104278301820656	0.00267709711757433	Ano6
ENSMUSG00000020154	563.521614866219	0.679035446851837	0.175153503740054	3.87680196143604	0.000105838435470155	0.00271311246468219	Ptprb
ENSMUSG00000032826	427.352994813331	0.683881891969374	0.176437026601265	3.87606788179954	0.000106158079480806	0.00271726882374313	Ank2
ENSMUSG00000058216	252.500266576766	0.610572993856982	0.157663202219046	3.87264108088262	0.000107662317704987	0.00274791323922564	Gstp3
ENSMUSG00000102185	206.681079749049	-0.893127147835667	0.23062637370523	-3.87261497237605	0.000107673855188763	0.00274791323922564	5033404E19Rik
ENSMUSG00000040225	3449.35212367298	0.379642402403457	0.0980558458714701	3.87169575693718	0.000108080805607757	0.00275422460612263	Prrc2c
ENSMUSG00000027273	474.440725052984	0.519825009750771	0.134307761035693	3.87040187210497	0.000108656087351198	0.00276480061796883	Snap25
ENSMUSG00000026768	234.527423397726	0.52598746418981	0.135946287397236	3.86908296107322	0.000109245468716267	0.0027757037206083	Itga8
ENSMUSG00000026946	867.995410706026	-0.262553298991702	0.0678873937612119	-3.86748237699639	0.000109964772590324	0.00278987096577686	Nmi
ENSMUSG00000037709	861.880853889203	-0.642961884341631	0.166284779433918	-3.86663100814436	0.000110349196580406	0.00279551298003694	Fam13a
ENSMUSG00000045045	858.089187461749	0.517183713141275	0.13377251727091	3.86614323847922	0.000110570013219046	0.00279699980653222	Lrfn4
ENSMUSG00000018377	1752.20137215665	0.209826036467333	0.054299872832633	3.86420861636405	0.000111449941954985	0.00281101520264239	Vezf1
ENSMUSG00000053286	832.870728913794	-0.354323087808972	0.0916886039096388	-3.86441796145316	0.000111354407268698	0.00281101520264239	Trmt1l
ENSMUSG00000005371	1588.78680277818	0.179276669514951	0.046407433199611	3.86310246343152	0.00011195602006186	0.00281343023811102	Fbxo11
ENSMUSG00000005540	66.929202638294	-2.70979111712138	0.701380720731462	-3.86350955625837	0.00011176951869	0.00281343023811102	Fcer2a
ENSMUSG00000028943	1036.97813262617	-0.541990238581357	0.14030546244291	-3.86293041728075	0.000112034927752276	0.00281343023811102	Espn
ENSMUSG00000003970	25658.0056661022	0.185412178099748	0.0480057419080954	3.86229169116292	0.000112328333905249	0.00281669827984499	Rpl8
ENSMUSG00000024114	131.884084662911	0.471887464384321	0.122233749626802	3.86053332917516	0.000113139806323218	0.00283292879345161	Prss41
ENSMUSG00000036499	2214.34381729916	0.3428099829066	0.0888342274490382	3.85898535677885	0.000113858758932257	0.00284679899869464	Eea1
ENSMUSG00000027863	35.3046039048917	-1.32893719950338	0.344612068786864	-3.85632808561125	0.000115102980441464	0.00287296518324313	Cd2
ENSMUSG00000039783	32.4985654624467	-1.38444684204563	0.359033261268706	-3.85604062741553	0.000115238343774881	0.00287296518324313	Kmo
ENSMUSG00000028071	42.4267100211747	-1.03037259728686	0.267417676137517	-3.85304596229085	0.000116657481586563	0.00290064475204297	Sh2d2a
ENSMUSG00000063077	3274.82147897256	0.266902981475959	0.0692716787890525	3.85298849604522	0.000116684874676433	0.00290064475204297	Kif1b
ENSMUSG00000049176	21.944833252011	0.930933306187851	0.241663657624491	3.85218578307866	0.000117068147727681	0.00290598515769489	Frmpd4
ENSMUSG00000038112	240.204534296532	0.306726207359893	0.0796846444195429	3.84925112729333	0.000118479492155458	0.00293679338888788	AW551984
ENSMUSG00000032105	831.386622280264	-0.343730709775426	0.0893581440420235	-3.84666348501795	0.000119737245671763	0.00296364382840732	Pdzd3
ENSMUSG00000035247	4297.93218559577	0.30688159354546	0.0797858163698886	3.84631764777277	0.000119906294471847	0.00296364382840732	Hectd1
ENSMUSG00000038304	31.4233270629495	-0.768827675295162	0.199912626022827	-3.84581849876442	0.000120150680466958	0.00296543567870667	Cd160
ENSMUSG00000049281	61.1768111351422	0.492124202019401	0.128030204417246	3.8438132959281	0.000121137179251167	0.00298551230920162	Scn3b
ENSMUSG00000032312	2480.76582152285	-0.297684931543492	0.0774685754981068	-3.84265400040519	0.000121710995976815	0.00299262963944616	Csk
ENSMUSG00000041670	1023.99215222748	0.610249152073415	0.158814445486735	3.84252924979916	0.000121772896295572	0.00299262963944616	Rims1
ENSMUSG00000020676	84.4103335508201	0.829584955462157	0.2159504447302	3.84155242883898	0.000122258614654976	0.00299905215586924	Ccl11
ENSMUSG00000042390	1297.51091524018	0.247374803216917	0.0644003995443746	3.84119982122882	0.000122434394895828	0.00299905215586924	Gatad2b
ENSMUSG00000073420	3788.75906885563	-0.313206830876477	0.0815439636000881	-3.84095666985874	0.000122555748312533	0.00299905215586924	Btnl5-ps
ENSMUSG00000045103	818.236232061149	0.373227108947911	0.097181623830101	3.84051114025847	0.000122778400145191	0.00300024498485105	Dmd
ENSMUSG00000002043	1319.83772088324	-0.2654981458797	0.0691609268829729	-3.83884597626849	0.000123613940534842	0.00300788110311297	Trappc6a
ENSMUSG00000025786	3337.09657835425	0.249822539174089	0.0650715794041378	3.83919587416997	0.000123437926353759	0.00300788110311297	Zdhhc3
ENSMUSG00000044294	100.653850711886	1.51611978309855	0.39490899177163	3.83916247714942	0.000123454716333197	0.00300788110311297	Krt84
ENSMUSG00000030516	4222.07128145789	0.276775468515978	0.0721120906094726	3.83812847716304	0.000123975614742221	0.00300967557204534	Tjp1
ENSMUSG00000033960	286.76573718869	0.464588639720314	0.121049428841529	3.83800769790104	0.000124036594697672	0.00300967557204534	Jcad
ENSMUSG00000024696	101.723781666834	-0.888575000778665	0.231564443542234	-3.83726874120293	0.000124410300928823	0.0030114892960985	Lpxn
ENSMUSG00000030770	4918.62457581241	0.183197440334392	0.0477434792545992	3.83711960658469	0.000124485850102494	0.0030114892960985	Parva
ENSMUSG00000034135	1962.38035803543	0.246384772035535	0.0642197327822206	3.83658980443076	0.00012475458912003	0.0030114892960985	Sik3
ENSMUSG00000046223	157.586712207653	0.970407286163702	0.252941993544335	3.83648152908866	0.000124809578408905	0.0030114892960985	Plaur
ENSMUSG00000026395	539.300088660608	-0.991836270928158	0.258614953434941	-3.83518531219686	0.000125469658441136	0.00301897147479286	Ptprc
ENSMUSG00000050592	37.2691720548429	-0.896184222201645	0.233668363899895	-3.83528265120893	0.000125419975882446	0.00301897147479286	Fam78a
ENSMUSG00000044860	1229.06035689917	-0.670832142233744	0.174997206250941	-3.83338772432624	0.000126390502028196	0.00303689267547415	Gm1123
ENSMUSG00000004565	1612.08035871623	-0.332239356459321	0.0866784352400938	-3.83301054684524	0.000126584524124205	0.00303732435353377	Pnpla6
ENSMUSG00000034401	424.055889457391	0.423596675508562	0.110654299331304	3.82810860552553	0.000129131777311156	0.00309091885948955	Spata6
ENSMUSG00000047881	1087.42577275426	0.29064671111641	0.0759260537155961	3.82802341084544	0.000129176472159284	0.00309091885948955	Rell1
ENSMUSG00000034620	925.668375799452	0.234744407253744	0.0613456596899093	3.82658542495642	0.000129933071827681	0.0031047165584088	Tmem5
ENSMUSG00000026313	877.708834416099	0.485346353785661	0.126949911477679	3.82313266812318	0.000131766835172218	0.00314417903235285	Hdac4
ENSMUSG00000032094	46.2435093367218	-0.887477836702936	0.232160323009859	-3.82269384017547	0.000132001636226668	0.00314543125439569	Cd3d
ENSMUSG00000046230	1032.13447605158	0.387586171654311	0.101405501046104	3.82214147808505	0.000132297745783744	0.00314813891070503	Vps13a
ENSMUSG00000047603	251.968066667494	-0.293749307811991	0.0768787490566179	-3.82094286674277	0.000132942449852801	0.00315912278906408	Zfp235
ENSMUSG00000034449	2507.0565270149	-0.444751998200241	0.116446221462928	-3.81937681285634	0.000133789253630869	0.00317487235713859	Dhrs11
ENSMUSG00000000617	3.29881088462271	-3.38525903394585	0.886474565153519	-3.81878867935663	0.000134108582520545	0.00317807866159951	Grm6
ENSMUSG00000036478	4437.40112532617	-0.524976791699028	0.137506668971383	-3.81782785974025	0.000134631807799646	0.00318610143780453	Btg1
ENSMUSG00000028053	2563.65121959469	0.328080749921925	0.0859859371812695	3.81551635856789	0.000135898452104622	0.00321167136398484	Ash1l
ENSMUSG00000051251	3.55893099477296	-3.10758124213773	0.81481840855873	-3.81383288533514	0.000136828009570399	0.00322921589754928	Nhlh1
ENSMUSG00000054321	229.800186768579	0.604136502663105	0.158643945805663	3.80812831901675	0.000140022612018362	0.00330009576849833	Taf4b
ENSMUSG00000029552	5812.13504544071	0.248198638663875	0.0651928270881531	3.80714642622053	0.00014057951743751	0.00330870100249921	Tes
ENSMUSG00000021196	7032.46692867375	-0.285569765036849	0.0750166324467618	-3.80675265901217	0.00014080343803118	0.00330945628462387	Pfkp
ENSMUSG00000021809	445.695180720398	-0.222449902499101	0.0584430996090876	-3.80626462297546	0.000141081431964833	0.00331147872688069	Nudt13
ENSMUSG00000096594	60.0571947319608	-2.61929685733714	0.688386168582921	-3.8049818210745	0.000141814605739123	0.00332416518778715	Igkv8-19
ENSMUSG00000024327	202.614973512116	0.397822416943534	0.104756608181498	3.79758779755715	0.000146111031698031	0.00341767969076865	Slc39a7
ENSMUSG00000026450	422.83587383961	0.969438270164322	0.255310137900051	3.79710057006761	0.000146398405487945	0.00341767969076865	Chit1
ENSMUSG00000035969	1138.01943387744	0.506714165575901	0.133444535524831	3.79718932351196	0.000146346017816052	0.00341767969076865	Rusc2
ENSMUSG00000026361	1026.86098333884	0.233512003290032	0.0615929128686867	3.79121545668523	0.000149911831907362	0.00349497151900786	Cdc73
ENSMUSG00000031753	1882.34176485525	-0.259201399680305	0.0683777135873959	-3.79072926077019	0.000150205614497881	0.0034970948195917	Cog4
ENSMUSG00000038658	607.92992144867	0.198611013248288	0.0524097152536659	3.78958390227843	0.000150899838140969	0.00350852292130458	Ric1
ENSMUSG00000032083	6.25088198349956	2.45181884171112	0.647054912700573	3.78919747549419	0.000151134739465484	0.00350925508110166	Apoa1
ENSMUSG00000028544	758.02294020966	0.819350240925325	0.216274206269935	3.78847877912303	0.000151572536762728	0.00351469005944971	Slc5a9
ENSMUSG00000042672	26.8715433701736	-0.740939717135856	0.19562142120356	-3.78762056106754	0.000152096888333322	0.00352211478862614	Dcst1
ENSMUSG00000019876	19.7183865883545	-1.0427093515937	0.275343664788355	-3.78693787051604	0.000152515215549749	0.00352706769257946	Pkib
ENSMUSG00000008140	2597.61728823479	-0.247418268452063	0.0654004281488538	-3.78312918516267	0.000154868981683989	0.00356239956268291	Emc10
ENSMUSG00000031304	116.466060784767	-0.800490236693875	0.211577277891527	-3.78344141994433	0.000154674741481513	0.00356239956268291	Il2rg
ENSMUSG00000058297	579.216821085735	0.432394037787211	0.114268400512939	3.78402109285015	0.000154314736815885	0.00356239956268291	Spock2
ENSMUSG00000087107	49.6056464246072	-0.753670003443135	0.199198563976744	-3.78351122817895	0.000154631345390896	0.00356239956268291	AI662270
ENSMUSG00000073008	17.2472246312475	-1.73739818698207	0.45934085923784	-3.78237239740625	0.000155340729855838	0.00356849303791333	Gpr174
ENSMUSG00000025020	37.1940704094522	0.791224514184055	0.209275768861896	3.78077461374038	0.000156341163662109	0.00358669914295042	Slit1
ENSMUSG00000013465	2514.48935828209	-0.179605653301217	0.0475455909779504	-3.77754592186076	0.000158381308072844	0.00362867772493054	Nelfb
ENSMUSG00000020440	2459.22507236525	-0.185910023181582	0.0492263842408723	-3.77663373104748	0.000158962226183277	0.00363715693118554	Arf5
ENSMUSG00000048031	8.24858059158369	-2.65834343241429	0.703992173924587	-3.77609798926409	0.00015930434114557	0.0036401569449581	Fcrl5
ENSMUSG00000036613	520.913039686195	-0.262089093097793	0.0694455261202404	-3.77402415591183	0.000160635196695079	0.00366224088763	Tssc1
ENSMUSG00000036934	188.47551834851	-0.327160782962332	0.0866896616238724	-3.77393078752357	0.000160695360070479	0.00366224088763	4921524J17Rik
ENSMUSG00000027984	8397.07022133916	-0.259717876946999	0.0688262149685369	-3.77353130730385	0.000160953010890291	0.00366327354073787	Hadh
ENSMUSG00000021661	732.406049643038	-0.223069027213692	0.059123922500324	-3.77290642738511	0.000161356816392767	0.00366762555521478	Ankra2
ENSMUSG00000079507	421.074973298544	-0.610131512489157	0.161756819338117	-3.77190596962599	0.000162005310649992	0.00367752055175482	H2-Q1
ENSMUSG00000024483	2783.21928060439	0.26023756045869	0.0690030811960977	3.77139043572749	0.000162340435131768	0.00368028539670598	Ankhd1
ENSMUSG00000070565	362.511764874029	0.397684898090543	0.105464513630081	3.77079345840851	0.00016272931715174	0.00368426007808638	Rasal2
ENSMUSG00000052142	118.594856738577	-1.16290821164656	0.308455115187419	-3.77010512839112	0.000163178795933882	0.00368959447896635	Rasal3
ENSMUSG00000059554	566.583716184321	-0.485636457574068	0.128870947636329	-3.76839362541606	0.000164301474068886	0.00371011653224662	Ccdc28a
ENSMUSG00000033581	626.813318575984	0.43322501834339	0.115014267120268	3.76670676769498	0.000165415093779668	0.00373038065083246	Igf2bp2
ENSMUSG00000026107	370.667988576101	-0.348594045608949	0.0925740874845795	-3.76556826084855	0.00016617071608046	0.00374252897365548	Nabp1
ENSMUSG00000030970	1590.50149649005	0.210469325671478	0.05593443973054	3.76278598096984	0.000168030990784209	0.00377949237680465	Ctbp2
ENSMUSG00000034165	1434.81576492404	-0.279966533394514	0.0744245395439673	-3.76175029244379	0.000168728457975567	0.00379023874608656	Ccnd3
ENSMUSG00000075486	694.651086385231	-0.300629857403015	0.0799262695367493	-3.76133978409675	0.000169005660879642	0.00379152881858984	Commd6
ENSMUSG00000061577	46.9125750506318	-0.770731097827015	0.205014016155102	-3.75940685559724	0.000170316671662714	0.0038159782071755	Adgrg5
ENSMUSG00000092618	1802.50309340789	-0.469602668715485	0.12494284266243	-3.75853997482878	0.000170907736201825	0.00382425455895446	Btnl6
ENSMUSG00000022892	13589.1218456228	0.160266575598018	0.0426476478686159	3.75792297131485	0.000171329601874012	0.00382872835690474	App
ENSMUSG00000086040	98.9729985375151	0.774620409957457	0.206170892995564	3.75717638267262	0.000171841378778776	0.00383519724022179	Wipf3
ENSMUSG00000023473	90.2596360734408	0.587233614297293	0.156329623639762	3.75638091249093	0.000172388245288519	0.00384243153451878	Celsr3
ENSMUSG00000001123	1209.06026988879	-0.459910891605652	0.122490135518606	-3.75467697589242	0.000173565173585808	0.00384293568999916	Lgals9
ENSMUSG00000021662	1532.52445269797	0.317876270526714	0.0846312477591336	3.75601540735181	0.000172640069691389	0.00384293568999916	Arhgef28
ENSMUSG00000027799	240.369559976213	0.498324361771248	0.132686397200264	3.75565523132808	0.000172888560881078	0.00384293568999916	Nbea
ENSMUSG00000050144	985.810599355701	-0.239223970473365	0.0637019501148555	-3.75536337650638	0.000173090162869553	0.00384293568999916	Slc25a44
ENSMUSG00000072825	5159.65607245737	0.297625558094409	0.0792735021397433	3.75441414925449	0.00017374738222811	0.00384293568999916	Cep170b
ENSMUSG00000078619	2714.72708957496	-0.210717019289651	0.0561160671596311	-3.75502115446246	0.000173326838201015	0.00384293568999916	Smarcd2
ENSMUSG00000024818	121.857776242777	-0.492752137726224	0.131274437587196	-3.75360311407867	0.000174310779666325	0.00384794881863319	Slc25a45
ENSMUSG00000026399	1562.41840731534	0.80907403094935	0.215554994588703	3.75344599410991	0.000174420123821653	0.00384794881863319	Cd55
ENSMUSG00000026442	116.245054967339	0.470275684222316	0.125417776486215	3.74967327118898	0.000177065117942036	0.00389821956979506	Nfasc
ENSMUSG00000029467	8028.41228900818	0.284214606029922	0.0757996158130505	3.74955206542074	0.000177150715437012	0.00389821956979506	Atp2a2
ENSMUSG00000001785	925.767691995909	0.306041572006419	0.0816305544514086	3.74910563897485	0.000177466324803133	0.00390018985414478	Pwp1
ENSMUSG00000040726	10.7528349391208	1.63324188469588	0.435784521707242	3.74781985899234	0.000178378287547307	0.00391524455059306	Hesx1
ENSMUSG00000001098	5295.98954615515	0.286136192922345	0.0763626380998004	3.74707055757275	0.000178911773515434	0.00392196431599525	Kctd10
ENSMUSG00000042595	305.553477999032	0.375777169454663	0.100312949111489	3.7460484691465	0.000179641897009646	0.00393297209036855	Fam199x
ENSMUSG00000000628	4343.12068254968	0.644821252861635	0.172162098057992	3.74543096381429	0.000180084365310406	0.00393766219307367	Hk2
ENSMUSG00000002781	613.949440517794	-0.297113590492365	0.0793829672349361	-3.74278766392102	0.000181990006501899	0.00394497303496036	Tmem143
ENSMUSG00000021062	4068.30991873568	0.273254949309266	0.0730091938794807	3.74274710881398	0.000182019391133112	0.00394497303496036	Rab15
ENSMUSG00000026600	1830.63181355519	0.267627104645752	0.071481915945477	3.74398337126114	0.000181125645644571	0.00394497303496036	Soat1
ENSMUSG00000028737	665.582162709571	-0.252141272948463	0.0673620783494735	-3.74307442891471	0.000181782355124193	0.00394497303496036	Aldh4a1
ENSMUSG00000040852	495.075200956259	0.502340310654059	0.134207119359208	3.74302282213162	0.000181819708023738	0.00394497303496036	Plekhh2
ENSMUSG00000046259	7.06232465034935	2.86300938223772	0.764585182204032	3.74452637701487	0.000180734389783899	0.00394497303496036	Sprr2h
ENSMUSG00000062585	42.2160345700576	-1.64651879207807	0.439786481003049	-3.74390497025454	0.000181182202233982	0.00394497303496036	Cnr2
ENSMUSG00000034959	34.6764570531613	-1.08351035834973	0.289566509587888	-3.74183589080032	0.000182680801002626	0.00395434024955747	Rubcnl
ENSMUSG00000026709	735.093802064689	-0.348992419490764	0.0932904464555259	-3.74092345733535	0.000183345356646202	0.00396375199606552	Dars2
ENSMUSG00000029126	249.902653224424	0.434783107309947	0.116254652414681	3.73992006581441	0.000184078783635901	0.00396583708535223	Nsg1
ENSMUSG00000038302	699.118263552332	-0.472287636999703	0.126283741529293	-3.7398926518989	0.000184098860435308	0.00396583708535223	Afg1l
ENSMUSG00000069769	2026.01757551861	0.269500108810969	0.0720617778738634	3.73984817974795	0.000184131434347735	0.00396583708535223	Msi2
ENSMUSG00000031845	147.342524807054	-0.425130724698946	0.113699303462623	-3.73907941167556	0.000184695380534822	0.00396859649808874	Bco1
ENSMUSG00000032423	1750.89452597523	0.402679052624616	0.107695655116863	3.73904640988217	0.000184719626012361	0.00396859649808874	Syncrip
ENSMUSG00000097769	363.659997063144	0.513010818680912	0.137230569810775	3.73831296764485	0.000185259237900093	0.00397523926897065	Snhg4
ENSMUSG00000014030	100.883655857507	-2.21451194844728	0.592481113007273	-3.73769205436275	0.000185717217287954	0.00397744519872189	Pax5
ENSMUSG00000045211	385.939376509991	-0.308492470155969	0.0825387169330469	-3.73754865133425	0.000185823141094937	0.00397744519872189	Nudt18
ENSMUSG00000010057	453.00195109571	-0.375667463181517	0.100524912300906	-3.73705835282912	0.000186185726382497	0.00398026784578791	Nprl2
ENSMUSG00000028514	2016.47363850482	0.359584556142031	0.0962471684664279	3.73605334963654	0.000186931025512313	0.0039912550150228	Usp24
ENSMUSG00000020492	214.676636466454	-0.417880876217736	0.111895714179331	-3.73455658496459	0.000188046209529737	0.00400487820778554	Ska2
ENSMUSG00000023904	1646.00161459048	-0.24303631599474	0.0650780334642592	-3.73453687914856	0.00018806093322475	0.00400487820778554	Hcfc1r1
ENSMUSG00000034164	162.906976113848	-0.619699307828044	0.165949550241765	-3.73426325606324	0.000188265489596225	0.00400487820778554	Emid1
ENSMUSG00000019979	1043.13999939989	0.327965413950316	0.0878775209694476	3.73207403135939	0.000189909666527315	0.00403487877700644	Apaf1
ENSMUSG00000026788	1163.57630784128	-0.207977110932667	0.0557430202338615	-3.73099824982806	0.000190722548763075	0.00404716532750377	Zbtb43
ENSMUSG00000026154	348.87066243567	-0.329149120052072	0.0882489317572502	-3.72978021940793	0.000191646864044685	0.00406178341338933	Sdhaf4
ENSMUSG00000010142	63.398015558882	-1.14497464206475	0.3070856985618	-3.72851828472348	0.000192608935760758	0.00407716485858233	Tnfrsf13b
ENSMUSG00000063550	1630.99499637717	0.223583565830645	0.0599834069169544	3.72742358799644	0.000193447183393632	0.00408989069596439	Nup98
ENSMUSG00000090019	101.86379475153	-0.72927025119783	0.195754015343833	-3.72544210608861	0.00019497319899387	0.00411710848107985	Gimap1
ENSMUSG00000015533	237.622261430459	0.419056473400206	0.112549282736631	3.72331536204288	0.000196623668947579	0.00414182116811188	Itga2
ENSMUSG00000055485	225.082226096422	0.487278804014918	0.130865525274507	3.7235077992679	0.0001964737886374	0.00414182116811188	Soga1
ENSMUSG00000033799	872.626827422365	0.343475585521696	0.0922637707194085	3.72275686158839	0.000197059267287848	0.00414593473079262	Fam208b
ENSMUSG00000074196	16.0632571313523	2.3166100980384	0.622538439922579	3.7212322155183	0.000198253024669857	0.00416596977052907	Clca4c-ps
ENSMUSG00000025555	1460.61634002641	0.33784281226573	0.0908208861031395	3.71988015930679	0.000199317329970027	0.00418323914433443	Farp1
ENSMUSG00000029269	5968.42850338753	-0.353992216793116	0.0951885207715313	-3.7188540584926	0.000200128631612845	0.00419516300435578	Sult1b1
ENSMUSG00000044288	148.778002421344	0.751654376075662	0.202141032983634	3.71846509825899	0.000200436978864537	0.00419652762059586	Cnr1
ENSMUSG00000048473	4.14160863218579	3.16056693289285	0.850217635826786	3.71736223728103	0.000201313697861505	0.0042097744430384	Sult6b2
ENSMUSG00000039754	282.251943786635	-0.293604029481871	0.0789978849693411	-3.71660620529042	0.000201916785227519	0.00421727406627742	Alkbh4
ENSMUSG00000020859	2771.18225646477	0.224503283349014	0.0604206497371538	3.71567145215526	0.000202664785216607	0.00421757885953787	Spag9
ENSMUSG00000024421	2329.72655017138	-0.724232603564567	0.194887269717647	-3.71616167958963	0.000202272175697636	0.00421757885953787	Lama3
ENSMUSG00000027843	63.6490194610326	-0.787779091346673	0.212011574945539	-3.71573623538731	0.000202612861107797	0.00421757885953787	Ptpn22
ENSMUSG00000026623	1006.13677262893	0.297401571870101	0.0800782943202382	3.713884947159	0.000204101613764277	0.00424236269959194	Lpgat1
ENSMUSG00000078532	52.0874750352729	0.576472589098629	0.155461582670702	3.70813534247694	0.00020879105985922	0.00433461295390045	Nkain1
ENSMUSG00000028969	920.669177577618	-0.246828078555961	0.0666020639580462	-3.70601245498102	0.000210547949616004	0.00436583320525878	Cdk5
ENSMUSG00000020716	899.476581250977	0.379235301521933	0.102348122176277	3.70534694196701	0.000211101576707654	0.00436751370358932	Nf1
ENSMUSG00000090290	730.711144730353	0.409388490276481	0.110487080325652	3.70530644008185	0.000211135313516896	0.00436751370358932	Tarbp1
ENSMUSG00000084796	30.7052543672979	-1.50494364476293	0.40625588443552	-3.70442300633751	0.000211872447247386	0.00437751312564299	Mir142hg
ENSMUSG00000028453	298.291502724614	-0.382888803144968	0.103459670067873	-3.70085080392949	0.000214877794095066	0.00442087122642256	Fancg
ENSMUSG00000030199	1835.73162187203	0.194306022893291	0.0525050480674316	3.7007112657767	0.000214995998085354	0.00442087122642256	Etv6
ENSMUSG00000030323	345.037960591548	-0.283435761663518	0.0765733653655303	-3.70149281425089	0.000214334727397105	0.00442087122642256	Ift122
ENSMUSG00000099083	1294.18761538341	0.295186167769155	0.0797554045423079	3.70114313209417	0.000214630358156159	0.00442087122642256	Atf7
ENSMUSG00000025076	4583.99037871521	-0.341083499430896	0.0921776592251041	-3.70028380301942	0.000215358485657171	0.00442305308875894	Casp7
ENSMUSG00000021998	1073.53467652456	-0.64793487655723	0.175191723660694	-3.69843313952507	0.000216934475280926	0.00445012314809338	Lcp1
ENSMUSG00000037318	60.3402383364149	-1.28065523135128	0.346368222204367	-3.69738084862662	0.000217835408663091	0.0044632974706124	Traf3ip3
ENSMUSG00000027997	577.232771150478	-0.24459596246604	0.0661628887093159	-3.69687550283155	0.000218269314968619	0.00446391386374009	Casp6
ENSMUSG00000044791	2297.33832341848	0.249003599505281	0.0673575580620862	3.69674327082589	0.000218382987537482	0.00446391386374009	Setd2
ENSMUSG00000046589	591.817723075957	0.44148525387139	0.119457924029607	3.6957385410613	0.000219248515718889	0.0044763022404524	Lrrc8e
ENSMUSG00000024319	1360.74522067892	-0.204134721742721	0.0552528021917771	-3.69455871277242	0.000220268994471782	0.00449182114967752	Vps52
ENSMUSG00000050552	1140.57184701668	-0.261497539276918	0.0708134859641621	-3.69276467210298	0.000221829278237567	0.00450765454435159	Lamtor4
ENSMUSG00000058260	164.329484775363	-0.769532992884922	0.208376721068287	-3.69298925973953	0.000221633386958942	0.00450765454435159	Serpina9
ENSMUSG00000075254	798.648304123123	0.411835086674375	0.111518101722316	3.69298867460869	0.000221633897114474	0.00450765454435159	Heg1
ENSMUSG00000001569	1145.55449691731	0.256773581019166	0.0695440477669678	3.69224382623769	0.000222284199524431	0.00451158471787704	Nom1
ENSMUSG00000013707	52.4156455106931	-0.748549866004564	0.202925838736829	-3.68878537432261	0.000225327194664503	0.00456261122341785	Tnfaip8l2
ENSMUSG00000087687	442.593056551387	-0.351299908243023	0.0952271886988878	-3.68907150408322	0.000225073960940915	0.00456261122341785	Pet100
ENSMUSG00000000568	3409.98759126369	0.3513112864689	0.0953134127599177	3.68585360964682	0.000227937351839145	0.00459926923266542	Hnrnpd
ENSMUSG00000098112	91.2138568345811	-0.851990741232145	0.231136187602887	-3.68609844294889	0.000227718294853631	0.00459926923266542	Bin2
ENSMUSG00000100291	19.1690373201776	1.48131263836468	0.401886488409488	3.68589808586783	0.000227897543427739	0.00459926923266542	2310069B03Rik
ENSMUSG00000019978	1495.47402695492	0.291186451295039	0.0790364442053764	3.68420485287003	0.000229417684256464	0.00461295325034093	Epb41l2
ENSMUSG00000025995	709.703471482084	0.400712341412763	0.108763454760789	3.68425536219016	0.000229372200918456	0.00461295325034093	Wdr75
ENSMUSG00000030577	150.392636557965	-2.14604418357123	0.582460208367198	-3.68444771461248	0.00022919906619515	0.00461295325034093	Cd22
ENSMUSG00000024673	136.578112754107	-2.33755027398662	0.634613834265793	-3.6834215514558	0.000230124126863595	0.00462177117188678	Ms4a1
ENSMUSG00000021624	52.4640794857981	-1.32516746803629	0.359990973523619	-3.68111304310065	0.000232218013708136	0.00465755249879114	Cd180
ENSMUSG00000079659	483.491663582055	-0.304520881936109	0.0827308331921947	-3.68086323062487	0.000232445670151818	0.00465755249879114	Tmem243
ENSMUSG00000024081	1047.41880935691	0.284340644086713	0.0772744517364823	3.67962033630932	0.000233581447979093	0.00467488067347484	Cebpz
ENSMUSG00000043004	432.906808450953	0.370933487389462	0.100846163827443	3.67821118138082	0.000234875456222186	0.00469533183168616	Gng2
ENSMUSG00000002825	510.519390693661	0.292801509219334	0.0796173742745547	3.67760820910307	0.000235431210069031	0.00469555981053286	Qtrt1
ENSMUSG00000033060	6722.3699410377	0.302765127881389	0.0823219766947434	3.67781654471281	0.000235239049739522	0.00469555981053286	Lmo7
ENSMUSG00000015355	82.1510868715788	-0.707598598782999	0.192593794312403	-3.67404672258139	0.000238739047988802	0.00475054908408628	Cd48
ENSMUSG00000029369	45.4631646235158	-0.735231651605636	0.200108621701695	-3.67416278895597	0.000238630563925804	0.00475054908408628	Afm
ENSMUSG00000020256	307.829334781292	1.87801952076285	0.511419806574537	3.67216814174978	0.000240501354156768	0.00477460225766692	Aldh1l2
ENSMUSG00000052085	621.171469961897	-0.344970856148618	0.0939395150340779	-3.67226567034623	0.000240409562531933	0.00477460225766692	Dock8
ENSMUSG00000020721	1082.33015641421	0.279269701580807	0.0760779362771334	3.67083697648548	0.00024175750734302	0.00477875436376304	Helz
ENSMUSG00000021559	671.864247554377	0.342525448449883	0.0932934196650304	3.67148561688187	0.000241144651350224	0.00477875436376304	Dapk1
ENSMUSG00000035429	2116.20632988809	-0.298509737933122	0.0813206855946485	-3.6707725193203	0.000241818488266006	0.00477875436376304	Ptprh
ENSMUSG00000045691	709.410534710547	-0.210749755055468	0.0574127785066328	-3.67078132320526	0.000241810158332947	0.00477875436376304	Thtpa
ENSMUSG00000046157	125.914372244544	-0.507541428097835	0.138329416313532	-3.66907807192263	0.000243426737650878	0.00480503212580429	Tmem229b
ENSMUSG00000045180	654.36459281884	0.285222968679301	0.0777499006954295	3.66846730514303	0.000244008890350298	0.0048110187157981	Shroom2
ENSMUSG00000010025	2937.05907488968	-0.226333310938188	0.061715089849425	-3.6673901227464	0.000245038791414216	0.00482580962269185	Aldh3a2
ENSMUSG00000009621	585.727224531784	-0.862234343804287	0.235144817729929	-3.66682265051909	0.000245582993836491	0.0048310123257322	Vav2
ENSMUSG00000026027	648.816115686687	-0.355227694277011	0.0968949165604533	-3.66611280433254	0.000246265328125341	0.00483891735856308	Stradb
ENSMUSG00000016427	2833.57504531614	-0.405826274816976	0.110709035500596	-3.66570147578235	0.000246661527961843	0.00484118848736942	Ndufa1
ENSMUSG00000056144	190.068635609259	-0.410503711560447	0.11200619602861	-3.66500895589376	0.000247329927899416	0.00484879081377355	Trim34a
ENSMUSG00000025047	933.568558698805	0.399936447860408	0.109152133444849	3.66402776783546	0.000248279851113906	0.00485637640750239	Pdcd11
ENSMUSG00000029020	4347.0893525667	-0.185315913045711	0.0505769391128536	-3.66403970458178	0.000248268274189009	0.00485637640750239	Mfn2
ENSMUSG00000028874	99.0729190828839	-0.781944395721849	0.213467500695598	-3.66306062128349	0.000249219528316611	0.00486923590319158	Fgr
ENSMUSG00000026504	226.868724429814	-0.3324971628831	0.0908218742415458	-3.66098107597742	0.000251251318120915	0.00490337979663125	Sdccag8
ENSMUSG00000037622	4215.95967174836	-0.388852780275013	0.106223862361352	-3.66069140803989	0.000251535563591593	0.00490338027466911	Wdtc1
ENSMUSG00000006021	502.846647512924	-0.23297355087037	0.0636770953125788	-3.65867113954785	0.000253526416094673	0.00493661143393374	Kptn
ENSMUSG00000021906	811.823640627761	-0.264145570916553	0.0722380801260641	-3.65659733004515	0.000255585393186452	0.0049710926755949	Oxnad1
ENSMUSG00000003873	822.743790506456	-0.260158750341769	0.0711691656218693	-3.65549810888645	0.000256683100755348	0.00498682078179196	Bax
ENSMUSG00000031376	29.989697106816	0.787669489129395	0.215530844045583	3.65455576726091	0.000257627662722539	0.00499954154925674	Atp2b3
ENSMUSG00000036902	69.2151396596313	0.565411277305748	0.154844724554922	3.65147265385333	0.000260740866462253	0.00504859868485611	Neto2
ENSMUSG00000055026	24.5058555140159	0.901124883192397	0.246783013401135	3.65148666747033	0.000260726636616533	0.00504859868485611	Gabrg3
ENSMUSG00000029616	2248.60823601758	-0.185028518111283	0.0507033880139688	-3.64923381570296	0.000263023624047888	0.00508708919515041	Erp29
ENSMUSG00000030301	1336.50051505555	-0.300303229715404	0.082316395677065	-3.64815814936215	0.000264127043173384	0.00509130698192985	Ccdc91
ENSMUSG00000035048	878.982853252026	-0.294799026534363	0.0807962314640476	-3.64867297883246	0.000263598390460796	0.00509130698192985	Anapc13
ENSMUSG00000035168	970.345783443042	0.28198067697986	0.0772900873981854	3.64834206393303	0.000263938076459139	0.00509130698192985	Tanc1
ENSMUSG00000036199	3298.97354075934	-0.326080114449697	0.0893979220732455	-3.6475133525199	0.000264790554948467	0.00509840028344972	Ndufa13
ENSMUSG00000021550	1882.56790114405	-0.283083822156524	0.0776463973352564	-3.64580755671436	0.000266553403386809	0.00512662131017752	2210016F16Rik
ENSMUSG00000018199	490.729418067519	0.345069858872057	0.0946784341834836	3.6446510955528	0.000267754795297775	0.00513827111065319	Trove2
ENSMUSG00000097099	332.851907734532	-0.367055869874008	0.100707846029555	-3.64475941394166	0.000267642053450192	0.00513827111065319	Gm9917
ENSMUSG00000026436	1053.08614436594	0.246904439808025	0.0677608878349032	3.64376040068421	0.000268683553543481	0.00514464890758284	Elk4
ENSMUSG00000026565	682.975868687472	0.435474469460675	0.119509106909848	3.64386012682011	0.000268579415735339	0.00514464890758284	Pou2f1
ENSMUSG00000068547	611.193387268775	1.11343470560089	0.305639215082366	3.64297070093191	0.000269509525473326	0.00515474316348761	Clca4a
ENSMUSG00000030562	11.8343952570073	1.15352170222459	0.316710205486052	3.64219934262709	0.000270318610815993	0.00515957645394179	Nox4
ENSMUSG00000036699	169.014753053077	0.52803380539345	0.144978217599165	3.64215958878288	0.000270360370644759	0.00515957645394179	Zcchc12
ENSMUSG00000033149	470.654918645641	0.475291664733775	0.130564156445991	3.64029208070121	0.000272328941614492	0.0051914021002577	Phldb2
ENSMUSG00000048376	497.230296568123	0.3626628205006	0.0996509297688607	3.63933202973412	0.000273346167897547	0.00520504204036255	F2r
ENSMUSG00000037773	361.717538335063	-0.3441092218742	0.0945966411072542	-3.63764736090415	0.000275139778611131	0.00523341947144348	Pced1a
ENSMUSG00000003546	3825.5489270589	-0.240089704626251	0.066018374939754	-3.63671030747649	0.00027614219598764	0.00524253734809985	Klc4
ENSMUSG00000030605	2650.22364728005	-0.847324237656153	0.232997016666344	-3.6366312744233	0.000276226898297169	0.00524253734809985	Mfge8
ENSMUSG00000061576	130.016458833635	0.576311078606267	0.158492690572727	3.63619972961351	0.00027668982860569	0.00524555266275315	Dpp6
ENSMUSG00000048911	225.135711945534	0.501327474043991	0.137899284205676	3.63546103180829	0.000277483938485155	0.00525483304801964	Rnf24
ENSMUSG00000021773	469.732862499367	-0.326665491867781	0.0898763611670034	-3.63460967518243	0.000278401807221996	0.00526643418661609	Comtd1
ENSMUSG00000005677	160.098315393428	-0.698396036901999	0.192178368776726	-3.63410326223239	0.00027894913236065	0.00526815569489504	Nr1i3
ENSMUSG00000020848	82.7935835876884	0.584454836667242	0.160831364711135	3.63396056308398	0.000279103541915956	0.00526815569489504	Doc2b
ENSMUSG00000049804	120.464543854414	0.595432782460805	0.16395505862141	3.63168289815153	0.000281578987627772	0.00530907179732713	Armcx4
ENSMUSG00000001741	177.397077376001	-0.833362483917017	0.229495868980962	-3.63127444348964	0.000282025080098528	0.00531167760028362	Il16
ENSMUSG00000024965	184.859304128345	-0.638527956086125	0.175959561004779	-3.62883353675099	0.000284704741779849	0.00535629902419406	Fermt3
ENSMUSG00000009378	306.067865261918	-0.45459390925519	0.125300843070832	-3.62801955768335	0.000285603630556769	0.00536274645471725	Slc16a12
ENSMUSG00000071335	55.1807043293333	-0.730548701509052	0.201366231959619	-3.62796033078452	0.000285669139339506	0.00536274645471725	Mfsd4b3
ENSMUSG00000066176	80.5094871950524	-0.528096521177286	0.145615168688784	-3.62665871922973	0.000287112365134587	0.00538398100358902	Gm12511
ENSMUSG00000032046	1053.77778996954	-0.222234137345232	0.061284973393766	-3.62624188342779	0.000287575994524406	0.0053868198235994	Abhd12
ENSMUSG00000022037	1962.41590329489	-1.39564570485649	0.384935719706062	-3.62565912543063	0.000288225348229825	0.00539312766557585	Clu
ENSMUSG00000003847	2059.44662990841	0.395943064937572	0.109229301376251	3.62487958770062	0.000289096116917088	0.00540356035650444	Nfat5
ENSMUSG00000034297	1731.4652396423	0.259977769393628	0.0717410630312485	3.623834919764	0.000290266909332585	0.00541957220758199	Med13
ENSMUSG00000029408	185.462986060226	-0.365578722217524	0.100947108997595	-3.62148778551186	0.000292913637406684	0.00546307683517849	Abcb9
ENSMUSG00000039753	1634.47308053001	0.238179427963259	0.0657867652632821	3.6204763528052	0.00029406112714142	0.00547855568622438	Fbxl5
ENSMUSG00000022686	3580.5222651954	0.548749276788163	0.151590676647154	3.61994080985233	0.000294670414544295	0.00548398488858488	B3gnt5
ENSMUSG00000002699	94.1075028052033	-0.561290229127497	0.155098879191967	-3.61891866692849	0.000295836590482249	0.00549756299533858	Lcp2
ENSMUSG00000035878	268.183233830034	-0.631327871415665	0.174464965955019	-3.61865127453977	0.000296142374439451	0.00549756299533858	Hykk
ENSMUSG00000092203	1412.0929479238	0.382934067942266	0.105827777006696	3.61846462973551	0.000296355992677074	0.00549756299533858	1110038B12Rik
ENSMUSG00000061758	343.401748923813	-0.393181441800935	0.108672985035168	-3.61802375883662	0.000296861150340743	0.00550101886753867	Akr1b10
ENSMUSG00000032399	33785.7124621389	0.170585456726739	0.0471754217399664	3.61598159454759	0.000299211636106886	0.00553465950405885	Rpl4
ENSMUSG00000053110	2233.82578933553	0.189893655385815	0.0525164449140985	3.61588937896358	0.00029931818440105	0.00553465950405885	Yap1
ENSMUSG00000035725	735.291937561284	0.278402674228318	0.0770297555561618	3.6142224808871	0.000301250299087081	0.00556442201268771	Prkx
ENSMUSG00000032392	458.360829181648	-0.304107238702881	0.0841554143854232	-3.61363842034098	0.000301930047058461	0.00557101301802415	Parp16
ENSMUSG00000058388	408.174253986829	-0.306483957053932	0.0848332050153719	-3.61278295448576	0.000302928258120106	0.0055834597319317	Phtf1
ENSMUSG00000021395	1417.37708253318	0.190145882489845	0.0526396041672043	3.61222097882549	0.000303585687528871	0.00558960542289016	Spin1
ENSMUSG00000005871	3037.16290640137	0.285812527555905	0.0793012503980112	3.60413645587451	0.000313192488828088	0.00576033775827523	Apc
ENSMUSG00000024858	3322.6300239593	-0.150052025777593	0.0416383403063426	-3.60369853057607	0.000313720914268416	0.00576391183488681	Grk2
ENSMUSG00000042626	1581.55529081625	0.174932659197193	0.0485753442479808	3.60126442551077	0.000316673288417009	0.00581196550188323	Shc1
ENSMUSG00000001482	680.970310687029	-0.254749033497506	0.0707591972782846	-3.60022503499607	0.000317941893144222	0.00582285938484513	Def8
ENSMUSG00000034653	466.348667384731	0.384365722748127	0.106759399364417	3.60029866256661	0.000317851872340637	0.00582285938484513	Ythdc2
ENSMUSG00000002028	1905.60165805506	0.432710674951702	0.12020973925804	3.5996307588926	0.000318669359464435	0.00582417599470904	Kmt2a
ENSMUSG00000020437	146.354521781377	-0.967539874767672	0.268805281900619	-3.59940797266545	0.000318942478248717	0.00582417599470904	Myo1g
ENSMUSG00000021360	845.489191575795	0.346615194178199	0.0962996689087224	3.59933941732176	0.000319026565905405	0.00582417599470904	Gcnt2
ENSMUSG00000058914	56.1211425427546	0.759876589554834	0.211188661164339	3.59809369198817	0.00032055814951064	0.00583977739742087	C1qtnf3
ENSMUSG00000061751	1025.39948486678	0.570313097604827	0.158494221199623	3.59832108254925	0.000320278066836716	0.00583977739742087	Kalrn
ENSMUSG00000109265	16.2699272333211	-1.19175488490017	0.331358704098099	-3.59657033348173	0.000322440429339591	0.00586787161072429	NA
ENSMUSG00000005951	671.168408814111	-0.280109901015671	0.0779230338091661	-3.59469963273839	0.000324766041477558	0.00590396601430014	Shpk
ENSMUSG00000000244	34.6834784555673	-1.23284357606818	0.342988134977513	-3.59442047798244	0.000325114423372771	0.00590407792844952	Tspan32
ENSMUSG00000022664	702.655825620921	-0.315873427818908	0.0879126083455211	-3.5930389708998	0.00032684368273034	0.00592923997314808	Slc35a5
ENSMUSG00000041852	1660.25709438894	0.174163292370068	0.0484790656248128	3.59254639348755	0.000327462330480897	0.0059342228208576	Tcf20
ENSMUSG00000023010	21138.1231781649	-0.210033757614101	0.0584759035642797	-3.59180012298948	0.000328401689714449	0.00594500099785275	Tmbim6
ENSMUSG00000030979	350.894200063349	-0.442335485256067	0.123204797078137	-3.59024563772087	0.000330366482789129	0.00596959226587995	Uros
ENSMUSG00000033256	154.44009103774	0.405140873189863	0.112847014087347	3.59017805182043	0.00033045215707833	0.00596959226587995	Shf
ENSMUSG00000084786	2409.55963014383	-0.28162656148775	0.0785305220994489	-3.58620513347798	0.00033552505992302	0.00605489365459408	Ubl5
ENSMUSG00000030035	1466.49749436744	-0.26724949134221	0.07454907660794	-3.5848799676983	0.000337233267587088	0.00607936084891583	Wbp1
ENSMUSG00000046814	94.0666138090482	-0.592421165747589	0.165353630247487	-3.58275270316657	0.000339992446922846	0.00612270322997175	Gchfr
ENSMUSG00000036006	114.614634566865	-0.774235962725485	0.216123198018914	-3.58238250138112	0.00034047477131697	0.00612499557326419	Ripor2
ENSMUSG00000022961	8108.39990548676	0.256471687065503	0.0716103496660403	3.58148910404119	0.000341641388687229	0.00613958045586675	Son
ENSMUSG00000018654	136.907494741678	-1.01318253606637	0.282935675200618	-3.5809642433672	0.000342328505741473	0.00614552693137553	Ikzf1
ENSMUSG00000041828	317.308367736449	0.53491866290539	0.149492424047815	3.57823258477832	0.000345925556092755	0.0062036462512601	Abca8a
ENSMUSG00000021457	1209.69058061058	-0.422195663086394	0.118012808643599	-3.57754101388633	0.000346841809390253	0.00621361879086256	Syk
ENSMUSG00000028809	3093.71556840413	0.30946424319723	0.0865204659839067	3.57677504019445	0.000347859287358084	0.00622538218413035	Srrm1
ENSMUSG00000024736	209.229165881981	-0.712505410189253	0.1992327647827	-3.57624616094833	0.000348563450569265	0.00623151984375228	Tmem132a
ENSMUSG00000028580	2201.83102427465	0.253698963643669	0.0709523193269443	3.57562608312547	0.000349390735798325	0.00623984365837754	Pum1
ENSMUSG00000002550	360.635126047523	-0.27344916415609	0.0764959479020707	-3.57468822408942	0.000350645483350824	0.00625577650337995	Uck1
ENSMUSG00000024300	120.522951245901	-0.748932569980431	0.209526129312542	-3.57441132730169	0.000351016744508416	0.00625593065729255	Myo1f
ENSMUSG00000034786	60.817748980779	-0.686368422851986	0.192176532408734	-3.57155170950931	0.000354872463300855	0.00631812150347405	Gpsm3
ENSMUSG00000033805	69.4915909731496	0.488345391270136	0.136792360600883	3.5699756121248	0.000357014464139519	0.00634970467560308	Ephx4
ENSMUSG00000053054	45.4087014950255	-0.92723709642884	0.259757570214262	-3.56962492243828	0.000357492711821214	0.00635166247614787	Adh6a
ENSMUSG00000018411	486.724851993589	0.309750682858382	0.0868057106053512	3.56832149288675	0.000359275500454001	0.00637677050805804	Mapt
ENSMUSG00000036352	1108.06712911155	-0.252644885945768	0.0708228285617589	-3.5672803681578	0.00036070548596934	0.00639557147373386	Ubac1
ENSMUSG00000026614	72.6958286885033	-1.38262246978476	0.387616537494214	-3.56698524454829	0.000361111805561874	0.0063962021247982	Slc30a10
ENSMUSG00000090254	52.4588523346006	-0.756117760243782	0.212072559100183	-3.56537292449323	0.000363339178271555	0.00642905384978551	Gm1965
ENSMUSG00000046709	113.229553961764	0.519500945846524	0.145752799736431	3.56426049301249	0.000364883451796446	0.00644976363769701	Mapk10
ENSMUSG00000008734	243.614898269471	0.469564226567921	0.13178854750411	3.56301238203781	0.000366623379468028	0.00647388591871282	Gprc5b
ENSMUSG00000064090	261.49184452628	-0.324583210498255	0.091111803447974	-3.56247158123257	0.00036737968835145	0.00647398813425864	Vrk2
ENSMUSG00000072999	2372.53034330839	-0.579587740984464	0.162681054055189	-3.56272427880779	0.000367026109906236	0.00647398813425864	Gm15401
ENSMUSG00000025612	1601.31963441912	0.377351354679757	0.105949703438676	3.56160840882549	0.000368589856111533	0.0064754706696906	Bach1
ENSMUSG00000036412	34.4731157129893	-1.01240509594608	0.284227696421466	-3.56195088899725	0.000368109253569249	0.0064754706696906	Arsi
ENSMUSG00000068227	86.5906728750197	-0.538135458958181	0.151090130111217	-3.56168505885899	0.000368482242166157	0.0064754706696906	Il2rb
ENSMUSG00000039899	1180.01204831546	0.523826911992055	0.147108880299565	3.56081095121764	0.000369711202887343	0.00648856324741855	Fgl2
ENSMUSG00000027531	1850.09818635023	-0.306237948883741	0.0860813024372991	-3.5575431622541	0.000374339606679729	0.00655645369993776	Impa1
ENSMUSG00000079017	287.527888340133	-0.978061046999571	0.274918501253209	-3.55763996435709	0.000374201723916208	0.00655645369993776	Ifi27l2a
ENSMUSG00000031028	88.3546012382003	0.569808586070171	0.160348679906828	3.55355957031429	0.000380055112350515	0.0066498081118368	Tub
ENSMUSG00000074766	79.0274920125164	0.649903375329431	0.182956357864699	3.55223170659121	0.000381978335493787	0.00667668717724297	Ism1
ENSMUSG00000021611	49.2587665653876	-0.595401676443832	0.167768319212213	-3.54895178803513	0.000386767887319843	0.0067486894820436	Tert
ENSMUSG00000022504	204.239757097616	-1.10875384542624	0.312480972491066	-3.54822834999319	0.00038783182632897	0.0067486894820436	Ciita
ENSMUSG00000023030	2030.03239327025	-0.414627842709278	0.116849977704903	-3.54837759367309	0.00038761211438282	0.0067486894820436	Slc11a2
ENSMUSG00000032175	1462.68565195314	-0.205871648542307	0.0580231547722647	-3.54809471064326	0.00038802866482306	0.0067486894820436	Tyk2
ENSMUSG00000068739	3296.27116135206	0.199577927963156	0.0562495915714009	3.54807781510413	0.000388053557047719	0.0067486894820436	Sars
ENSMUSG00000040329	330.802068693321	0.321508353019824	0.0906732881993834	3.54578905656153	0.000391439415924335	0.0068007178283249	Il7
ENSMUSG00000068036	5378.74881480024	0.241240032098979	0.0680512349301639	3.54497655107282	0.000392648015147656	0.00681485267336757	Afdn
ENSMUSG00000038982	403.03438905057	-0.266437037963962	0.0751728767479711	-3.54432408988729	0.000393621072316674	0.00682487511518317	Bloc1s5
ENSMUSG00000032763	1903.498795129	-0.219205410352277	0.0618582716675328	-3.54367175873311	0.000394596187719352	0.00683491308286572	Ilvbl
ENSMUSG00000039670	282.026800244494	-0.33050888867614	0.0932785344244497	-3.54324701514081	0.000395232314239374	0.00683906508049917	Oxld1
ENSMUSG00000096001	14556.9263658853	-0.521513951278114	0.147203510068723	-3.54280921042332	0.000395889004771068	0.00684356423878804	2610528A11Rik
ENSMUSG00000022420	665.25669230854	-0.196448986889361	0.0554544492859298	-3.54252885780989	0.000396310058381423	0.00684398511230862	Dnal4
ENSMUSG00000029361	751.647564804865	0.608149809188557	0.171707081098648	3.54178642661317	0.000397427116705268	0.00685641261739928	Nos1
ENSMUSG00000051177	320.252202106666	0.468808025550508	0.132417209238197	3.54038593810868	0.000399542297522133	0.00687484048322462	Plcb1
ENSMUSG00000066438	80.5874212971743	-0.597991981312694	0.168887378337795	-3.54077366348029	0.000398955659120264	0.00687484048322462	Plekhd1
ENSMUSG00000094091	46.9422253092322	-1.16729382200339	0.329717202469505	-3.54028789902567	0.00039969076076248	0.00687484048322462	Gm21885
ENSMUSG00000019916	814.725157791888	-0.518930880261184	0.146649574386164	-3.53857747240855	0.000402289213810077	0.00689890011595571	P4ha1
ENSMUSG00000023262	1549.96211893841	-0.255360851084042	0.0721593524486662	-3.53884621214837	0.000401879906349506	0.00689890011595571	Acy1
ENSMUSG00000104960	531.330071748636	0.399497974066122	0.112893277028471	3.53872245169541	0.000402068352920937	0.00689890011595571	Snhg8
ENSMUSG00000086841	1656.53038651514	0.448080559761693	0.126645548781485	3.53806797059101	0.000403066286291854	0.00690536203684912	2410006H16Rik
ENSMUSG00000021185	1104.02430053958	-0.304433403876879	0.0861012114555853	-3.53576214237031	0.000406600611330995	0.00695900173281976	Dglucy
ENSMUSG00000027351	888.63446178611	0.332714615901873	0.0941175877505376	3.53509502159943	0.000407628546733213	0.00696968056317283	Spred1
ENSMUSG00000000957	2144.11977309726	0.237566470258326	0.0672412540166912	3.53304639737022	0.00041080036974717	0.00699036372459294	Mmp14
ENSMUSG00000015189	3667.68315415603	0.328114398027085	0.0928582666680349	3.53349690663603	0.00041010088891977	0.00699036372459294	Casd1
ENSMUSG00000028826	1269.85263971032	0.201097884333611	0.056910617927867	3.53357407906726	0.000409981179216289	0.00699036372459294	Tmem57
ENSMUSG00000049225	562.727996918501	0.481987147659444	0.136424121063375	3.53300533587854	0.000410864179036473	0.00699036372459294	Pdp1
ENSMUSG00000055067	345.396732503952	0.331603319683151	0.0938435362251073	3.53357655755552	0.000409977335131826	0.00699036372459294	Smyd3
ENSMUSG00000021149	1022.42230476721	0.27511869498602	0.0778894474985333	3.53216903985871	0.00041216579364847	0.00699167762888176	Gtpbp4
ENSMUSG00000028940	129.644957573913	-0.63921131499914	0.181001835418655	-3.5315184153832	0.000413181090896472	0.00699167762888176	Hes2
ENSMUSG00000058325	2021.51754226566	0.249397113392736	0.0706106971206031	3.53200185754809	0.000412426458380128	0.00699167762888176	Dock1
ENSMUSG00000058470	12.7986707754911	-2.01731541482735	0.571217034821144	-3.53160933909997	0.000413039064476213	0.00699167762888176	Gm8369
ENSMUSG00000073598	402.21944636805	0.499110426305404	0.141316835430263	3.53185397044717	0.000412657167037954	0.00699167762888176	1700066B19Rik
ENSMUSG00000092607	584.064100475758	-0.228879054369665	0.0648126351451881	-3.53139559681454	0.000413373010750023	0.00699167762888176	Scnm1
ENSMUSG00000028080	4014.90789311333	0.281662178631803	0.0797741178767771	3.530746389034	0.00041438886561611	0.00699514355147665	Lrba
ENSMUSG00000046688	1840.05632691402	0.682422520432313	0.193275459293473	3.53082860559193	0.00041426008755444	0.00699514355147665	Tifa
ENSMUSG00000026843	1137.33997045398	0.301286311443997	0.0853592740123468	3.52962598300001	0.000416147519050019	0.00701796383054832	Fubp3
ENSMUSG00000024767	2390.207026385	-0.285192153905277	0.0808161337149292	-3.52890123290559	0.000417288838481231	0.00703033890769356	Otub1
ENSMUSG00000013275	681.636976708708	0.22227945945887	0.0630102346296534	3.5276723022114	0.000419230813151528	0.00705258494917173	Slc41a1
ENSMUSG00000073802	1300.14152033941	-0.668672163782315	0.189557183139555	-3.5275485355257	0.000419426858210653	0.00705258494917173	Cdkn2b
ENSMUSG00000000374	4350.09357100426	0.28984743297269	0.0822068362643907	3.52583125861325	0.000422155855811288	0.00709156068593606	Trappc10
ENSMUSG00000037221	669.272980823873	-0.261753557826008	0.0742780565848181	-3.52396885245795	0.00042513422131196	0.00713464551174508	Mospd3
ENSMUSG00000036707	6049.60240297282	0.220795798113276	0.0626663505338779	3.52335497810603	0.000426120222665763	0.00714424303345941	Cab39
ENSMUSG00000042507	1003.29401216375	0.2012949804347	0.0571500842527718	3.52221668728227	0.00042795419151911	0.00716802496319192	Elmsan1
ENSMUSG00000024169	696.713031145024	-0.232664423844578	0.0660628291638661	-3.52186587812435	0.00042852088522259	0.00717055510364707	Ift140
ENSMUSG00000030265	3541.52920998125	0.34140649949975	0.0969611471950215	3.52106497681042	0.000429817280188997	0.00717832305694151	Kras
ENSMUSG00000095442	18.4584564927093	-2.92303637283752	0.830119757551665	-3.521222505845	0.000429562003732142	0.00717832305694151	Ighv1-4
ENSMUSG00000038665	26.023101797761	0.880937119940007	0.250315770682405	3.51930330853073	0.000432681736166751	0.00721917341619805	Dgki
ENSMUSG00000015134	352.730341199973	1.36305347385443	0.387553029193639	3.51707604167218	0.000436328762720834	0.00727298919271482	Aldh1a3
ENSMUSG00000042118	3.80885927233241	-2.26300810805476	0.64355245951376	-3.51643144952719	0.000437389589064589	0.00728363435380529	Bhmt2
ENSMUSG00000004933	46.7131051867035	-0.817863377884954	0.232620002139035	-3.51587726921317	0.000438303545989873	0.00729181559828089	Matk
ENSMUSG00000094910	93.1512161749566	0.568403185484884	0.161684134723653	3.51551614174382	0.000438900078249936	0.00729470534678988	D430019H16Rik
ENSMUSG00000027272	881.358380711798	0.284833896988683	0.0810397534587058	3.51474288645043	0.000440179937917265	0.00730482389572868	Ubr1
ENSMUSG00000038637	269.838801513612	-0.347819817409226	0.0989632307311014	-3.51463684885457	0.000440355718267901	0.00730482389572868	Lrrc56
ENSMUSG00000030738	7883.09944958645	0.187825623386423	0.0534534006971085	3.51381990550477	0.000441712178006937	0.00731326151149298	Eif3c
ENSMUSG00000078964	23.5426351636914	-0.915029480515827	0.260399368307872	-3.51394662153704	0.00044150152236834	0.00731326151149298	Ces1b
ENSMUSG00000015501	887.160950710117	0.254416344720531	0.0724194864378674	3.51309236276908	0.000442923478578427	0.00732521203135743	Hivep2
ENSMUSG00000033014	1227.9028426978	0.215562201201945	0.0613634411708334	3.51287667524754	0.00044328317648604	0.00732521203135743	Trim33
ENSMUSG00000019947	553.574464095659	0.536109366406035	0.152671233393486	3.51152836385554	0.000445537916119909	0.0073554259606705	Arid5b
ENSMUSG00000061244	1423.50113897655	0.324838248038203	0.0925608030311672	3.50945797141392	0.000449021017100613	0.00740584186139557	Exoc5
ENSMUSG00000040565	1073.80220280494	0.294150911634882	0.0838313761798596	3.5088403058514	0.000450065051186904	0.00741597159797179	Btaf1
ENSMUSG00000031725	176.556388938714	-0.905190543140173	0.258037738790165	-3.50797735007386	0.000451527491069333	0.00743296972893906	Ces1f
ENSMUSG00000040481	2070.76769213495	0.22384989950844	0.0638279524201887	3.50708257151669	0.000453048542881104	0.00745089939159657	Bptf
ENSMUSG00000029490	200.310072414065	-0.461455653788658	0.131601394300255	-3.50646477753743	0.000454101532168646	0.00745900097071353	Mfsd7a
ENSMUSG00000067599	9.11071136228336	-1.40818442664812	0.401617049263512	-3.50628647172838	0.000454405867158586	0.00745900097071353	Klra7
ENSMUSG00000000154	1675.57184110449	-0.308427639083362	0.0880314168415256	-3.50360871322331	0.000458999258247702	0.00752723878639672	Slc22a18
ENSMUSG00000036330	140.189853115631	-0.392532560415716	0.112140160969581	-3.50037450474315	0.000464604938671808	0.0076047100587913	Slc18a1
ENSMUSG00000049038	215.65800480568	-0.393524195474194	0.112416121251355	-3.5006028592136	0.000464207057832766	0.0076047100587913	Mterf2
ENSMUSG00000025239	2114.89978137106	0.215057461086659	0.061465626691327	3.4988248337018	0.000467313476131296	0.00764179345044277	Limd1
ENSMUSG00000034254	4736.96392583172	-0.299319073670652	0.0855733273887683	-3.49780805309598	0.000469098616068473	0.00766372095114896	Agpat1
ENSMUSG00000021262	216.690335649774	-0.520502630092447	0.148854324405751	-3.49672495018449	0.000471007193132026	0.00768762166122395	Evl
ENSMUSG00000021044	457.776302591942	-0.290662001928591	0.0831320060790235	-3.49639104886142	0.000471597032690951	0.00768997354251823	Adck1
ENSMUSG00000024308	5030.4372939393	-0.242567198078651	0.0693836959492192	-3.49602590003539	0.000472242860005636	0.00769323306970466	Tapbp
ENSMUSG00000019189	3140.9082104542	-0.200481118879993	0.0573745764489071	-3.49425008929738	0.000475395460517743	0.00773492956463768	Rnf145
ENSMUSG00000020230	553.082387634959	-0.405554056846363	0.116075236883429	-3.49388954729121	0.000476037924342551	0.00773492956463768	Prmt2
ENSMUSG00000026765	155.201300766518	0.568427931659825	0.16269487438073	3.49382814808055	0.000476147414655994	0.00773492956463768	Lypd6b
ENSMUSG00000000686	18.8887293125696	-0.987973188574122	0.282853628637976	-3.49287790060006	0.000477844943969592	0.00774791444864981	Abhd15
ENSMUSG00000018008	194.109809597583	-0.581157022578659	0.166381086041481	-3.49292720948924	0.000477756719516494	0.00774791444864981	Cyth4
ENSMUSG00000106951	79.1417794158875	0.772551900758347	0.221202583436921	3.49250849042931	0.000478506383595923	0.00775135411248532	5930430L01Rik
ENSMUSG00000023886	1269.26040946383	-0.541187126623332	0.154996380598721	-3.49161138171634	0.000480116239662042	0.00776290849509463	Smoc2
ENSMUSG00000025058	25.2706851212677	-0.873964940853967	0.250335472767035	-3.49117498688366	0.00048090117256842	0.00776290849509463	5430427O19Rik
ENSMUSG00000036067	40.5605443763674	-1.06327158880295	0.304526505097467	-3.49155679720765	0.000480214354079211	0.00776290849509463	Slc2a6
ENSMUSG00000046093	120.814469994962	0.400160877480586	0.114622846397266	3.49110923396272	0.000481019544473461	0.00776290849509463	Hpcal4
ENSMUSG00000000486	164.901806478873	-0.679919586814729	0.194785092205482	-3.49061408712671	0.000481911807383243	0.00777003972053805	Sept1
ENSMUSG00000074882	2124.14306859147	-0.536099364406142	0.153617835926146	-3.48982500094508	0.00048333694480941	0.00778574133692991	Cyp2c68
ENSMUSG00000075595	1497.9688767027	0.262256405994273	0.075159331253297	3.48933926927095	0.00048421615910081	0.00779262796343954	Zfp652
ENSMUSG00000027534	305.837449729877	-0.30759314566889	0.088202948930077	-3.48733403361303	0.000487861613748605	0.00784397815507076	Snx16
ENSMUSG00000029470	3205.11201950209	-0.283923723088436	0.0814369569200799	-3.48642353332371	0.000489525309400911	0.00784979823017685	P2rx4
ENSMUSG00000046844	253.296121264566	0.487306361035187	0.139773952145499	3.48638894125224	0.00048958862135812	0.00784979823017685	Vat1l
ENSMUSG00000050350	26.9659827311103	-1.48491843759006	0.425865133681754	-3.48682791838914	0.000488785751865305	0.00784979823017685	Gpr18
ENSMUSG00000015484	52.1264648323388	0.66573527882983	0.190969345931364	3.4860845104905	0.000490146133561672	0.00785144020074835	Fam163a
ENSMUSG00000016940	1009.66169255154	-0.224122426990157	0.0643266710419746	-3.48412910787677	0.000493741252514831	0.00790169210425404	Kctd2
ENSMUSG00000045095	1729.42433440064	0.255198087837265	0.0732614923048492	3.48338642591878	0.000495113147131026	0.00791630399842861	Magi1
ENSMUSG00000050747	323.770625249259	0.928550033976578	0.266628390325044	3.48256250148228	0.000496639272717424	0.0079333525304824	Trim15
ENSMUSG00000024912	13.3687302764814	1.98392150135347	0.569766734629882	3.48198899790494	0.00049770414064059	0.00794300817236953	Fosl1
ENSMUSG00000027170	1745.90371785973	0.206613046097964	0.05941034001746	3.47772872596324	0.000505681412434994	0.00806286111583043	Eif3m
ENSMUSG00000003526	356.759223154989	0.508308436030764	0.146251067632772	3.47558786584106	0.000509734979559504	0.00811998879719351	Prodh
ENSMUSG00000020123	85.8013196416187	0.585519221151585	0.1685403612059	3.47405937048084	0.000512647588557948	0.00814524531206618	Avpr1a
ENSMUSG00000026385	3442.79440353183	-0.453099730397055	0.130417247522364	-3.47423166034352	0.000512318509271041	0.00814524531206618	Dbi
ENSMUSG00000027011	915.704769418277	0.191335651328619	0.0550762679264599	3.47401264704606	0.000512736865807087	0.00814524531206618	Ube2e3
ENSMUSG00000051359	1297.69084113948	0.360999735418041	0.103944026694429	3.47302049861217	0.000514636047560608	0.00816789428934279	Ncald
ENSMUSG00000020143	183.394510319582	-0.965369546903228	0.278234425338245	-3.4696265414664	0.000521182493382482	0.00826419152190679	Dock2
ENSMUSG00000008496	53.1698721684302	-1.07035583402609	0.308632961671556	-3.46805418393759	0.000524241574050961	0.00828665031576511	Pou2f2
ENSMUSG00000025197	19.3987499869988	-0.936535518919689	0.270076667204572	-3.46766541742868	0.000525000509803574	0.00828665031576511	Cyp2c44
ENSMUSG00000048865	196.249510214526	-0.825015658638826	0.237868318683664	-3.46837133757184	0.000523623195753033	0.00828665031576511	Arhgap30
ENSMUSG00000048930	750.063841855653	-0.284398130609006	0.0819923517884738	-3.46859340420804	0.000523190620429229	0.00828665031576511	Tada3
ENSMUSG00000052397	15208.1870400812	0.292420841885666	0.0843269696615856	3.46770248070322	0.000524928112104628	0.00828665031576511	Ezr
ENSMUSG00000031391	2613.08474325733	0.302509140197573	0.0872789511121042	3.4660033873347	0.000528256624296453	0.0083304234756512	L1cam
ENSMUSG00000005465	43.7168218057513	-0.9625767428953	0.277857895720641	-3.46427709170834	0.000531658560392743	0.00837641414054392	Il27ra
ENSMUSG00000043311	683.403881575378	-0.233493085144408	0.0674367287591367	-3.46240230569864	0.00053537623782438	0.00841960880122716	D17H6S53E
ENSMUSG00000059602	52.7292596913533	0.544354299835698	0.157216266739934	3.46245532427103	0.000535270770671965	0.00841960880122716	Syn3
ENSMUSG00000109336	1723.55948103151	0.241845134199998	0.0698751890822585	3.4611016782408	0.00053796958161392	0.00845268781603219	Samd4b
ENSMUSG00000021900	410.027706846774	-0.242424402590159	0.0700607478870806	-3.46020289393546	0.000539768516882726	0.00847323608122	Btd
ENSMUSG00000003863	368.667396662558	-0.559944041966256	0.161880314536675	-3.45900020993225	0.000542184482060651	0.0084896349792689	Ppfia3
ENSMUSG00000030880	822.264175592623	0.33195124492737	0.0959688433289012	3.45894806494352	0.00054228945902819	0.0084896349792689	Polr3e
ENSMUSG00000047126	9905.79588910755	0.27304808562716	0.0789341359718969	3.45918888279685	0.000541804808799991	0.0084896349792689	Cltc
ENSMUSG00000049858	312.63580051396	-0.529432467810845	0.153073915986254	-3.45867200430404	0.000542845532863742	0.00849063565998665	Suox
ENSMUSG00000035239	411.803629342942	-0.754774600632813	0.218275641418037	-3.45789661058553	0.000544410265031573	0.00850739664159845	Neu3
ENSMUSG00000065952	32.3472819202681	-0.81273409851895	0.23505913688514	-3.45757288692882	0.000545064776703328	0.0085099163146478	C330021F23Rik
ENSMUSG00000000903	12.2247428828012	-1.88909445087338	0.546458418388723	-3.45697748868712	0.000546270480478756	0.00852102923075904	Vpreb3
ENSMUSG00000054728	111.187521937431	0.53534061362167	0.154953384261711	3.45484944502728	0.000550600188612535	0.00858080799814223	Phactr1
ENSMUSG00000003402	2827.93419179428	-0.259572024808647	0.0751423909782668	-3.45440198840255	0.000551514639901585	0.00858730195630157	Prkcsh
ENSMUSG00000021356	73.5730935997411	-0.716495303854622	0.207569614508005	-3.45183135572567	0.00055679561947138	0.00866171147621303	Irf4
ENSMUSG00000029060	1037.97639988456	-0.347412544888646	0.100661348512799	-3.45130032551146	0.000557892394761259	0.00867095458956868	Mib2
ENSMUSG00000026839	78.7457454433312	-0.484836611726605	0.140547376548531	-3.44963117514465	0.000561352928994492	0.00871688634654633	Upp2
ENSMUSG00000026866	18.4740620525833	-1.65187599441816	0.478928547104661	-3.44910739692694	0.000562442956447626	0.00872595852934752	Kynu
ENSMUSG00000051586	1075.95418635032	0.267265774641225	0.0775095823735014	3.44816429732946	0.000564410599374837	0.00874861784403836	Mical3
ENSMUSG00000028003	27.0409407891349	-1.34569106627745	0.390300788080861	-3.44783076891624	0.000565107991987432	0.00875156470176586	Lrat
ENSMUSG00000019256	618.047728600558	0.311925693810915	0.0904830947380519	3.44733670652997	0.000566142528736378	0.00875972278543497	Ahr
ENSMUSG00000022533	5205.89636869939	0.286721426537414	0.0832049287549997	3.44596685349826	0.000569020149959316	0.00879635808879761	Atp13a3
ENSMUSG00000038843	1772.57920925729	-0.37395765983236	0.108545766524521	-3.44516116847247	0.000570718990772328	0.00881472160143617	Gcnt1
ENSMUSG00000028788	12041.2983529845	0.214313818559981	0.0622127637754076	3.44485288153519	0.000571370282869822	0.00881688740614505	Ptp4a2
ENSMUSG00000024002	2078.92548176714	0.251418964745959	0.0730211481946424	3.44309793754251	0.000575091009398929	0.00886637184463837	Brd4
ENSMUSG00000022659	23.2404898249115	-0.81787124443905	0.237602592823155	-3.44218147925592	0.000577042984043844	0.00888059372053916	Gcsam
ENSMUSG00000024785	504.71240901913	0.378127363721255	0.10984454583053	3.44238633663829	0.000576606121441255	0.00888059372053916	Rcl1
ENSMUSG00000006333	13926.4432509807	0.239574964427612	0.069630251586207	3.44067354303613	0.000580268185033172	0.00890722785122281	Rps9
ENSMUSG00000020262	242.188551178337	0.415827992985466	0.120857457109057	3.44064820601214	0.000580322519404964	0.00890722785122281	Adarb1
ENSMUSG00000069520	1128.92045869968	-0.223384739618272	0.0649230337831836	-3.44076249369809	0.000580077470914694	0.00890722785122281	Tmem19
ENSMUSG00000052387	13.1832396361303	1.10551131870459	0.321430040365751	3.43935282914641	0.00058310673052276	0.00894200650220326	Trpm3
ENSMUSG00000027416	8.87199279169236	-1.55812521757726	0.453154356030548	-3.4383984107001	0.000585166056001837	0.00896480070751915	Otor
ENSMUSG00000028059	1678.6145696246	-0.245373292458554	0.0713671475391151	-3.43818270618241	0.000585632413480993	0.00896480070751915	Arhgef2
ENSMUSG00000031824	1629.82596312341	0.480021115929507	0.139642840842918	3.43749176851447	0.000587128564826815	0.00897973581595054	6430548M08Rik
ENSMUSG00000022623	233.947391448193	0.560000793502426	0.162945205084262	3.4367430033479	0.000588753952479292	0.00898865768864845	Shank3
ENSMUSG00000090164	27.1420923240785	-0.754265929333453	0.219463079298651	-3.43686934378164	0.000588479404587538	0.00898865768864845	BC035044
ENSMUSG00000045664	114.584175436015	-0.485066657681186	0.141205438696177	-3.43518395721906	0.000592151713461905	0.00903253878041095	Cdc42ep2
ENSMUSG00000023456	12266.379894124	-0.206602194341669	0.0601474028750965	-3.43493125996984	0.000592704153940556	0.00903297885493151	Tpi1
ENSMUSG00000000792	25.8326491923446	-0.866616985133755	0.252331210555087	-3.43444230789897	0.000593774451361286	0.00904130347297874	Slc5a5
ENSMUSG00000034330	269.534393549224	-0.646675667318987	0.188321500660773	-3.43389185541728	0.000594981523425094	0.00905169421704561	Plcg2
ENSMUSG00000021366	1754.88714116554	0.227203825036976	0.0661712314985572	3.43357407579653	0.000595679413118725	0.00905432707940462	Hivep1
ENSMUSG00000030830	165.471533700618	-0.814599853092629	0.237308877643955	-3.43265646519474	0.000597698896880131	0.00907702585297185	Itgal
ENSMUSG00000032827	1120.92598956034	0.419753845084496	0.122302750318068	3.4320883544553	0.000598952391035548	0.00908806213733093	Ppp1r9a
ENSMUSG00000041477	1075.0714772771	-0.278967616984436	0.0813167360894324	-3.43062978668532	0.00060218182642711	0.00912903415599341	Dcp1b
ENSMUSG00000022415	269.966750414083	0.428732551628587	0.125060542004882	3.42820001221369	0.000607597632562399	0.00920305035730159	Syngr1
ENSMUSG00000020612	4090.09811139463	0.13025408582432	0.0380039649779921	3.42738148242556	0.000609432264777105	0.00922274160696018	Prkar1a
ENSMUSG00000005125	3820.49192587338	-0.274130959580812	0.0800513367566902	-3.4244394995428	0.000616069000643564	0.00930684973651731	Ndrg1
ENSMUSG00000026491	1468.53644155073	0.269178095654288	0.0786038277029041	3.42449093791832	0.000615952386868117	0.00930684973651731	Ahctf1
ENSMUSG00000102976	162.906385129111	0.420022533547543	0.122687938049077	3.42350307802491	0.00061819551685813	0.00933080407422262	Zc3h11a
ENSMUSG00000024254	642.232165584605	-0.582010433015305	0.170019752505017	-3.42319303751564	0.000618901090374822	0.0093332881216315	Abcg8
ENSMUSG00000029415	763.218282659596	0.354130439933634	0.103465444939827	3.42269286271941	0.000620040940938095	0.00934231119044892	Sdad1
ENSMUSG00000022354	5438.7105699375	-0.272039629888406	0.0795220732164324	-3.42093231332143	0.000624068620962481	0.00939479218921878	Ndufb9
ENSMUSG00000028599	924.714510695934	0.542956868987195	0.158728226328302	3.42066991830541	0.00062467099277482	0.00939566169777785	Tnfrsf1b
ENSMUSG00000020246	540.086660411491	0.231242450809811	0.0676153811830004	3.41996816055737	0.000626284654495695	0.00941172722940744	Hcfc2
ENSMUSG00000039201	380.754462401778	-0.274815915566283	0.0803790742605033	-3.41899826658394	0.000628521268467082	0.00943711829729687	Tbc1d25
ENSMUSG00000039623	684.076219773956	-0.354014392933283	0.103553340061968	-3.41866706299801	0.00062928673755277	0.00944039547500903	Ap5z1
ENSMUSG00000028755	343.716297918595	-0.393965623781055	0.115280563957699	-3.41745052466622	0.000632105818759684	0.00944981766485447	Cda
ENSMUSG00000034994	87949.0527945553	0.220940172891954	0.0646494028366425	3.41751297301586	0.000631960821769399	0.00944981766485447	Eef2
ENSMUSG00000055805	209.385753541124	-0.782535592513773	0.228980654669714	-3.4174746929714	0.000632049699410592	0.00944981766485447	Fmnl1
ENSMUSG00000055932	1641.52768525322	0.125019852779603	0.0365823446288386	3.41749152625519	0.000632010614884818	0.00944981766485447	Fto
ENSMUSG00000025279	150.426526741305	-0.917081588626855	0.268433548028156	-3.41641942806143	0.000634504370188066	0.00947746267920737	Dnase1l3
ENSMUSG00000040865	1324.22012499397	0.290818370691541	0.0851391443473177	3.41580095643401	0.000635947126965532	0.00949079570450636	Ino80d
ENSMUSG00000032298	310.524849717455	-0.352526144160568	0.103222212698714	-3.41521592052599	0.000637314693734071	0.00950298452575643	Neil1
ENSMUSG00000024397	82.221438750877	-0.600573981954424	0.175951158709829	-3.41329938579639	0.000641813925319152	0.00956180815164596	Aif1
ENSMUSG00000036931	97.9916425075786	-0.560625924911119	0.164272440977058	-3.41278136233098	0.000643035092381768	0.00957173547348599	Nfkbid
ENSMUSG00000055491	979.111848501544	0.509341324580994	0.14931931289215	3.4110880549583	0.000647041919201707	0.0096230751638516	Pprc1
ENSMUSG00000038172	1620.49477052648	0.344250787916387	0.100931878597039	3.41072407153716	0.000647906229822663	0.00962762986813142	Ttc39b
ENSMUSG00000020515	1260.83273330313	-0.222294752889545	0.0651976200438135	-3.4095531821585	0.000650693897864649	0.00965104616549271	Cnot8
ENSMUSG00000032890	92.8115028324086	0.573276812118437	0.168126200236913	3.40980056237881	0.000650104004210593	0.00965104616549271	Rims3
ENSMUSG00000050866	3713.63683399662	-0.332560940445548	0.097543574663279	-3.4093577315938	0.000651160313971338	0.00965104616549271	Clrn3
ENSMUSG00000037649	265.641597878507	-0.628372460358874	0.184346391756112	-3.40865071658252	0.000652850106684852	0.0096677854425125	H2-DMa
ENSMUSG00000058392	384.970866137905	0.569324006707538	0.167051454538153	3.40807572302527	0.000654227369015602	0.00967987184413136	Rrp1b
ENSMUSG00000019943	3769.67316978944	0.35649237874192	0.104635762680123	3.406984090437	0.000656849556228687	0.00970202786306276	Atp2b1
ENSMUSG00000021719	150.995338785298	0.498772228224418	0.14639184375553	3.4071039439694	0.000656561181752779	0.00970202786306276	Rgs7bp
ENSMUSG00000020121	755.539844961518	0.342636696460826	0.100586132031857	3.40640095746308	0.000658254288973129	0.00970460780403889	Srgap1
ENSMUSG00000027286	439.361820252504	-0.226159307415107	0.0664000984740687	-3.40600861463224	0.000659200991098478	0.00970460780403889	Lrrc57
ENSMUSG00000027459	314.555564701362	-0.277785870374952	0.0815467581200171	-3.40646123499009	0.000658108954634898	0.00970460780403889	Fam110a
ENSMUSG00000034810	329.315316377932	0.621969420788667	0.182611095773474	3.40597825205655	0.000659274307114165	0.00970460780403889	Scn7a
ENSMUSG00000068040	6779.2964542299	0.222301769012664	0.065290174068919	3.40482732942336	0.000662059018783199	0.00973729087131095	Tm9sf4
ENSMUSG00000029613	2636.88388971415	-0.216776283726304	0.0636824645286008	-3.4040184426114	0.000664022698930473	0.00975785315327813	Eif2ak1
ENSMUSG00000024158	1416.93395963041	-0.356374295977218	0.104712608745136	-3.40335610245954	0.000665634648831402	0.0097732161375654	Hagh
ENSMUSG00000091705	738.338892703813	-0.447833676176339	0.1315992475825	-3.40301091687922	0.000666476175045703	0.00977725082643577	H2-Q2
ENSMUSG00000073664	1371.63126100737	0.382640318367406	0.11244952444447	3.40277400244908	0.000667054319886393	0.00977741811952425	Nbeal1
ENSMUSG00000038751	980.010637820349	0.421271106383394	0.123841796697292	3.40168761773629	0.000669711412732427	0.00980803165743619	Ptk6
ENSMUSG00000003484	56.2281136979477	-1.09601234297927	0.322317091600109	-3.40041645802348	0.000672832922545106	0.0098453889565294	Cyp4f18
ENSMUSG00000015335	382.677796420992	-0.249701422853926	0.0734918248456059	-3.39767618205845	0.000679608115981919	0.00992595282162938	Zdhhc12
ENSMUSG00000024592	366.842124039997	-0.342372666736852	0.10076132702335	-3.39785785728599	0.000679156977562173	0.00992595282162938	C330018D20Rik
ENSMUSG00000024639	1963.81534899895	0.16315413508618	0.0480219275183911	3.39749242726037	0.000680064701783325	0.00992595282162938	Gnaq
ENSMUSG00000081769	63.457117146675	-0.567287335958603	0.166992572282941	-3.39708124860446	0.000681087413451539	0.00993247680208449	Gm12216
ENSMUSG00000015478	1673.75522344074	-0.2502967877926	0.0737058194756775	-3.39588908410681	0.000684060734029957	0.00994456220824179	Rnf5
ENSMUSG00000029513	3036.69003030865	0.217139087624037	0.063942962841737	3.39582462203809	0.000684221849129551	0.00994456220824179	Prkab1
ENSMUSG00000048612	2370.2241059379	0.378122127699844	0.111335081916996	3.3962531952125	0.000683151344572751	0.00994456220824179	Myof
ENSMUSG00000050097	265.883483145371	-0.682398434307681	0.200917330143265	-3.39641400680117	0.000682750065793431	0.00994456220824179	Ces2b
ENSMUSG00000070866	22.4498399071084	0.957453913921088	0.282016936144737	3.39502274937738	0.000686228982950708	0.00996533873221012	Zfp804a
ENSMUSG00000046006	7.33470211487758	-1.77068317754687	0.521868328860099	-3.39296922159373	0.000691394062913498	0.0100319010709703	Gapt
ENSMUSG00000060950	240.983057158163	0.61583322972165	0.181656214303555	3.39010273930165	0.000698664344071173	0.0101288716503495	Trmt61a
ENSMUSG00000079111	3609.07308701827	-0.239037478447214	0.0705179511041105	-3.38973941676647	0.00069959089822398	0.0101337885610076	Kdelr2
ENSMUSG00000025503	4110.14314494465	-0.339438274334612	0.100199765282389	-3.38761546374871	0.000705030345669473	0.0102040130230619	Taldo1
ENSMUSG00000014602	448.119841458222	0.468630197632883	0.138385697254051	3.38640630449376	0.000708144533803616	0.0102404941300754	Kif1a
ENSMUSG00000038011	28.8706065997164	0.939622557465328	0.277575598766407	3.38510503675817	0.000711510223502086	0.0102805480534824	Dnah10
ENSMUSG00000038384	1068.53918391622	0.346932329427447	0.102501489341081	3.38465647336114	0.00071267385986444	0.0102887442932061	Setd1b
ENSMUSG00000020354	71.2643698339389	0.605484086864937	0.178930809127012	3.38390068104561	0.000714638491521006	0.0102979569946629	Sgcd
ENSMUSG00000041187	821.971701089692	-0.239511146851633	0.0707873663147257	-3.38352956637416	0.000715605020294867	0.0102979569946629	Prkd2
ENSMUSG00000041837	461.065178279867	-0.255235860651328	0.075435604981925	-3.38349325510791	0.000715699654335777	0.0102979569946629	Pdcd7
ENSMUSG00000051969	11.0679702688551	-1.26352235389861	0.373401834219273	-3.38381399904058	0.000714864136976968	0.0102979569946629	Tlr11
ENSMUSG00000037944	34.9377278038208	-1.49126206463339	0.440894795081109	-3.38235352576355	0.000718675921767752	0.0103321641686144	Ccr7
ENSMUSG00000051343	671.580212379945	0.295606161003823	0.0874090321441146	3.38187203030056	0.000719936741556114	0.0103416724940267	Rab11fip5
ENSMUSG00000022125	1065.425508982	-0.326420350245041	0.0965410628769968	-3.38115554684678	0.000721816693610001	0.0103600512463891	Cln5
ENSMUSG00000018862	6.26946187726266	2.87354631595049	0.850246213280053	3.37966376217662	0.00072574556947476	0.0103991383426732	Otop3
ENSMUSG00000052920	128.035651141917	0.579064180963809	0.171335865336513	3.37970208296141	0.000725644396868494	0.0103991383426732	Prkg1
ENSMUSG00000022807	730.390782565054	-0.19711974934658	0.0583486498504103	-3.37830866441538	0.000729331666418741	0.0104408290792151	Osbpl11
ENSMUSG00000033350	83.834059218831	-0.756447951880014	0.223926550469145	-3.37810746557383	0.00072986551527553	0.0104408290792151	Chst2
ENSMUSG00000028369	806.80092564916	0.492730602693825	0.145878311878848	3.37768237339516	0.000730994623025023	0.0104483175115391	Svep1
ENSMUSG00000024781	1257.5289678203	-0.390785448373187	0.115745604261844	-3.37624440137819	0.000734826128353955	0.0104943877204987	Lipa
ENSMUSG00000043463	15.2008367521308	0.854897757775013	0.253280214402124	3.37530414601482	0.000737341535200189	0.0105216014601105	Rab9b
ENSMUSG00000026270	637.180098042894	-0.193372588890403	0.0573084286633637	-3.37424342981545	0.000740188802503424	0.0105535018353629	Capn10
ENSMUSG00000038168	260.226002476616	0.443077152805661	0.131335187468934	3.3736362763442	0.00074182316911461	0.0105680704488565	P3h2
ENSMUSG00000022452	2488.34414876491	-0.251716891471343	0.0746196725688428	-3.37333149296673	0.00074264486346793	0.0105710471819709	Smdt1
ENSMUSG00000059474	966.948240209051	0.258086885821455	0.0765337797668142	3.37219573641605	0.000745714306974841	0.0106059878185737	Mbtd1
ENSMUSG00000028348	22.809470916694	1.13067940997329	0.33533920270455	3.37174836957392	0.00074692657124029	0.0106144787537376	Cavin4
ENSMUSG00000025024	697.653066186067	0.203002823119302	0.0602217753649099	3.37092059955422	0.000749174470688784	0.0106376608792781	Smndc1
ENSMUSG00000026712	359.389968977743	0.40525079720447	0.120231148926211	3.37059739363534	0.000750053875655641	0.0106413893608644	Mrc1
ENSMUSG00000027508	1653.90391831051	0.311942569431202	0.0925877837049607	3.36915473023131	0.000753990893243823	0.0106709195161956	Pag1
ENSMUSG00000031691	2702.61452000557	0.21717664228936	0.0644529080300537	3.36953985362605	0.000752938020985906	0.0106709195161956	Tnpo2
ENSMUSG00000053977	50.5508373800578	-0.912407689003184	0.270802061019797	-3.36927896917477	0.000753651092459435	0.0106709195161956	Cd8a
ENSMUSG00000029648	332.950138369501	0.433296384408849	0.128633950684533	3.36844497197698	0.000755934853130445	0.0106809075235106	Flt1
ENSMUSG00000041734	358.305468872976	0.448110011116378	0.133031678394121	3.36844589593767	0.000755932319468032	0.0106809075235106	Kirrel
ENSMUSG00000050357	76.7120235026805	-0.81782601449886	0.242810962688428	-3.36815935097743	0.000756718454153449	0.0106832297635477	Carmil2
ENSMUSG00000072571	455.53315841062	-0.356025401450063	0.105725056419688	-3.36746475723577	0.000758627220171935	0.0107014201164401	Tmem253
ENSMUSG00000000266	1544.36488686482	0.263333631066068	0.0782452112060978	3.36549198355982	0.000764072873862948	0.0107694323691859	Mid2
ENSMUSG00000043456	64.4616255002508	0.558588902856737	0.165994538204782	3.36510411064022	0.000765147820476297	0.010775779754169	Zfp536
ENSMUSG00000056758	200.402459280102	0.660467259232265	0.196294806359809	3.36467006682606	0.00076635238926563	0.0107839407990299	Hmga2
ENSMUSG00000055421	44.3259607114453	0.654905333283533	0.194692692311067	3.36379000931976	0.000768800151807783	0.010809568230634	Pcdh9
ENSMUSG00000048371	1115.20542106332	-0.35832000885703	0.106546114942476	-3.36305091040142	0.000770861462530203	0.0108297247162631	Pdp2
ENSMUSG00000009739	422.795139116023	0.494936147443524	0.147213933667159	3.36201971589553	0.000773745987876244	0.0108522628904215	Pou6f1
ENSMUSG00000015755	2817.44127666682	0.151912338299572	0.0451907687960468	3.36157897612181	0.000774981908242481	0.0108522628904215	Tab2
ENSMUSG00000018750	1564.30375898664	0.268462606885255	0.0798589319390088	3.36171046076962	0.000774613007939706	0.0108522628904215	Zbtb4
ENSMUSG00000022263	1654.63858064997	0.321089312515857	0.095503249349018	3.3620773607653	0.000773584475787281	0.0108522628904215	Trio
ENSMUSG00000031229	2089.91377533838	0.32019232498668	0.095271299582073	3.36084766756903	0.000777036684257472	0.010863401034692	Atrx
ENSMUSG00000031662	128.767489083646	-0.529645041040188	0.157589274176667	-3.36092061980324	0.000776831481671349	0.010863401034692	Snx20
ENSMUSG00000056493	1917.89728814003	0.255927993262557	0.07617073225129	3.35992560000922	0.000779634648991407	0.0108908963274492	Foxk1
ENSMUSG00000024737	62.3995387890673	-0.795244587869994	0.236753043675641	-3.35896246791025	0.00078235692286245	0.0109200822275267	Slc15a3
ENSMUSG00000032018	1881.92557746585	-0.243721326198955	0.0726427929026431	-3.35506547119676	0.000793462031185645	0.0110661333565196	Sc5d
ENSMUSG00000037742	64378.6122526421	0.213996678431237	0.0637951206826644	3.35443645440722	0.000795268167180723	0.0110823638289191	Eef1a1
ENSMUSG00000019699	435.212559628472	0.44138327744889	0.131664769811611	3.35232635184364	0.000801354945707743	0.01115817233523	Akt3
ENSMUSG00000055817	1055.82158128721	0.205609544828308	0.0613376981516483	3.35209098195973	0.00080203656462383	0.0111586571071696	Mta3
ENSMUSG00000032590	2032.65834279455	-0.238226836149008	0.0710867868978606	-3.35121119612986	0.000804589145533476	0.0111743049978383	Apeh
ENSMUSG00000036639	440.884987898219	-0.269446597377253	0.0804070038708642	-3.35103392000518	0.000805104400203627	0.0111743049978383	Nudt1
ENSMUSG00000057143	570.786884288182	-0.291427362997868	0.0869603987825381	-3.35126525496554	0.000804432083929798	0.0111743049978383	Trim12c
ENSMUSG00000021496	378.538933696498	-0.269564963333291	0.0804596876942128	-3.3503108333924	0.000807209231234451	0.0111945125862193	Pcbd2
ENSMUSG00000036160	769.151626172053	0.210900569458261	0.0629606456529575	3.34972056387027	0.000808931229596802	0.0112003864951878	Surf6
ENSMUSG00000097636	177.607422866784	-0.448117112818652	0.133774716196945	-3.34978929918959	0.000808730532246322	0.0112003864951878	Mirt1
ENSMUSG00000023393	897.823512178414	0.307654805004461	0.0918602123723784	3.34916278831694	0.000810561564826945	0.0112139599971086	Slc17a9
ENSMUSG00000060509	23.7542666772652	-1.13634134696474	0.339462614410976	-3.34747126406388	0.000815524422591867	0.011273579598201	Xcr1
ENSMUSG00000087060	150.408477639918	-0.469922280500529	0.140396696817807	-3.34710353698952	0.000816607041749573	0.0112795073532935	Eldr
ENSMUSG00000035673	2450.26968032273	0.341924098069394	0.102196603763855	3.34574815088254	0.0008206089371782	0.0113257163073586	Sbno2
ENSMUSG00000040746	2279.8330627655	-0.310282564784338	0.0927573012856207	-3.34510125331167	0.000822525366208737	0.0113361076928676	Rnf167
ENSMUSG00000041126	1740.47577966743	-0.249027045499096	0.0744464242784791	-3.34505045625253	0.000822676027792155	0.0113361076928676	H2afv
ENSMUSG00000031976	657.901434923024	0.311966976886565	0.0932790359139164	3.34444898395463	0.000824461912514421	0.0113516495727844	Urb2
ENSMUSG00000022201	2127.90008696542	0.189975761905437	0.0568262572265366	3.34309826438337	0.000828485569317381	0.0113979529839421	Zfr
ENSMUSG00000014704	58.7124187224614	0.559136358563029	0.167273076118191	3.34265604207552	0.000829806858104334	0.0114070341960287	Hoxa2
ENSMUSG00000028173	3761.14314909219	0.19931285089765	0.0596316511432251	3.3424003373466	0.000830571754183747	0.0114084585216385	Wls
ENSMUSG00000029426	3122.60483927189	0.26873073795234	0.0804170858136102	3.34171196622569	0.000832634147886243	0.0114276884004244	Scarb2
ENSMUSG00000033760	197.370342975752	-0.323792753313247	0.0969096895092073	-3.34118038096164	0.000834230053100982	0.0114322061235635	Rbm4b
ENSMUSG00000041313	1124.34365869595	0.587816612202741	0.175931848911902	3.34116088609453	0.000834288633756459	0.0114322061235635	Slc7a1
ENSMUSG00000039385	26.0799067025076	0.70669651662479	0.211604021552041	3.33971212570262	0.000838652747267644	0.0114828866633821	Cdh6
ENSMUSG00000044715	603.489869151217	-0.238024754944855	0.0713018499340494	-3.33826899533485	0.000843020944738997	0.0115335426951921	Gskip
ENSMUSG00000002007	55.2221915109904	-0.987216996615191	0.295783809183993	-3.3376302757704	0.000844961007700184	0.0115465837840998	Srpk3
ENSMUSG00000008658	40.3101101668706	0.662164588087732	0.19841196061554	3.33732193378603	0.000845899054740542	0.0115465837840998	Rbfox1
ENSMUSG00000036390	639.946656025066	-0.403672253273139	0.120965895751073	-3.33707489013124	0.000846651315029345	0.0115465837840998	Gadd45a
ENSMUSG00000038507	2335.18865372952	-0.299714539183535	0.0898094861906057	-3.33722585326277	0.000846191551045479	0.0115465837840998	Parp12
ENSMUSG00000031163	1052.31212698563	-0.36186778950294	0.108459816614983	-3.33642265676622	0.000848640380783302	0.0115645686013219	Glod5
ENSMUSG00000020310	116.388377400924	-0.849744645589459	0.254790546407106	-3.33507132651512	0.000852775227174083	0.011601542385599	Madcam1
ENSMUSG00000060240	79.3799909233255	0.441771852840579	0.132462672930444	3.33506672534499	0.000852789337852857	0.011601542385599	Cend1
ENSMUSG00000090173	43.8436165677458	0.762599636024316	0.228673984682232	3.3348771049931	0.000853371046100456	0.011601542385599	Fbxw10
ENSMUSG00000028777	9.04515649350287	-1.34186672025988	0.402543167822515	-3.33347284843627	0.000857690424019152	0.0116510828308491	Gnat3
ENSMUSG00000029321	59.4123820134112	0.987146066068494	0.296173341675351	3.33300107458878	0.000859146105487959	0.0116616747536414	Slc10a6
ENSMUSG00000076498	63.2904971984856	-0.753732663414954	0.22622196542123	-3.3318279328512	0.000862775829767228	0.0117017363326605	Trbc2
ENSMUSG00000008845	125.994207441923	0.598351829397834	0.179610437822645	3.3313867314809	0.000864144591401714	0.0117110938655635	Cd163
ENSMUSG00000036138	2231.18622933169	-0.233282609435097	0.0700513097608882	-3.33016770466362	0.000867936915170431	0.0117532556205026	Acaa1a
ENSMUSG00000031538	244.808896124618	1.05230209138729	0.316070070741919	3.32933165394999	0.000870546736469473	0.0117793508216246	Plat
ENSMUSG00000003680	778.038131593431	-0.218108677707727	0.0655275452411451	-3.32850371404995	0.000873138407955998	0.0118051597288847	Taf6l
ENSMUSG00000037275	702.115420032271	0.264409519169566	0.079491626563081	3.32625624360249	0.000880209695821169	0.0118847565582947	Gemin5
ENSMUSG00000057967	19.2753017364819	-0.86203351357514	0.259165061889051	-3.32619492493235	0.000880403366653176	0.0118847565582947	Fgf18
ENSMUSG00000057342	2283.48200579883	-0.302953856123338	0.0911276098523725	-3.32450128576976	0.000885768250265669	0.0119478294398619	Sphk2
ENSMUSG00000050608	2654.89079537302	-0.263508695315837	0.0792775105702107	-3.32387701657793	0.000887753359071526	0.0119652507427359	Minos1
ENSMUSG00000029923	305.683971252982	-0.297420226396359	0.0894932788616659	-3.32338059549808	0.000889334867428931	0.011977209315288	Rab19
ENSMUSG00000050270	300.841595899236	-0.368267092242794	0.11082089163171	-3.32308364262807	0.000890282153893189	0.0119796646331571	Tmem220
ENSMUSG00000089847	235.528361500786	-0.313590951596953	0.0943730056069996	-3.32288825157111	0.000890905965936734	0.0119796646331571	Timm10b
ENSMUSG00000034390	2012.9904632167	0.246033554583972	0.0740727484184911	3.32151242983383	0.00089530994447582	0.0120234047956495	Cmip
ENSMUSG00000041961	488.176895052257	0.294250315739633	0.0885912741041146	3.32143677484335	0.000895552698957196	0.0120234047956495	Znrf3
ENSMUSG00000000085	1259.74456357729	0.2069220598458	0.0623114004409326	3.32077370082461	0.000897682919374784	0.0120406298516841	Scmh1
ENSMUSG00000047250	584.342905899534	0.381791215235498	0.11497646545914	3.32060316614253	0.000898231545276917	0.0120406298516841	Ptgs1
ENSMUSG00000026643	827.780700484964	0.174319045144594	0.0525030046501902	3.32017274641753	0.000899617627844957	0.0120498472947059	Nmt2
ENSMUSG00000049106	1526.28713118716	0.182472622778837	0.0549786968406197	3.31896958758071	0.000903502688617242	0.0120924968068461	Dcaf5
ENSMUSG00000061603	215.868934676914	0.566575208408061	0.170742125661179	3.31830944597921	0.000905640920079262	0.0121117187234166	Akap6
ENSMUSG00000078578	3184.74687196436	0.273186351317211	0.0823591186983512	3.31701401902787	0.000909850510153242	0.0121585910156187	Ube2d3
ENSMUSG00000040952	4298.3487939845	0.210548820364254	0.0634888993468383	3.31630918995825	0.000912148516804911	0.0121798654891009	Rps19
ENSMUSG00000002602	1380.82005263109	0.37054734305537	0.111754113486979	3.31573784170856	0.000914015271979031	0.0121953530333969	Axl
ENSMUSG00000049658	937.58805620685	0.253584552919764	0.076541329545058	3.31304086860008	0.000922874934085848	0.0123040481938555	Bdp1
ENSMUSG00000028070	1425.73401773608	-0.181995425251762	0.0549584794598181	-3.31150765160497	0.000927947022532087	0.0123523014742939	Naxe
ENSMUSG00000039286	1046.89357996356	0.359218690501091	0.108482739272789	3.3112981190289	0.000928642187117965	0.0123523014742939	Fndc3b
ENSMUSG00000042249	340.997943506921	0.363434905866749	0.109751908184677	3.31142220557301	0.000928230447922164	0.0123523014742939	Grk3
ENSMUSG00000056228	683.723387383791	-0.312750822434177	0.0944608090345253	-3.31090560869394	0.000929945714294252	0.0123601105261976	Cars2
ENSMUSG00000038594	32.7223540485892	0.642858331600228	0.19419597496951	3.31035868122994	0.000931764887942494	0.0123747558481785	Cep85l
ENSMUSG00000031592	1780.2167162014	0.213674857892616	0.0645716433459791	3.30911289879571	0.000935920887072637	0.0124108433080531	Pcm1
ENSMUSG00000048279	209.652139865848	0.548279004803461	0.165682276946795	3.30921939815886	0.000935564929111502	0.0124108433080531	Sacs
ENSMUSG00000022687	677.05938120635	0.297027784189778	0.0898112541300337	3.30724458829764	0.000942185874731577	0.0124501080246042	Boc
ENSMUSG00000026094	2330.01038698679	-0.302078839885666	0.0913528634696788	-3.3067254644506	0.000943933532122788	0.0124501080246042	Stk17b
ENSMUSG00000026500	635.481616209513	-0.307736403988053	0.0930599489520288	-3.30686194709484	0.00094347376546921	0.0124501080246042	Cox20
ENSMUSG00000030050	2.63080689549888	3.96279227587233	1.19817284300589	3.30736278910374	0.000941788364762864	0.0124501080246042	Gkn1
ENSMUSG00000031839	2253.27071622981	-0.215828519494879	0.065253762961419	-3.30752602915003	0.000941239643018745	0.0124501080246042	Hsbp1
ENSMUSG00000058099	60.3703727827924	-0.90101277056613	0.272388470771977	-3.30782271368743	0.000940243113760925	0.0124501080246042	Nfam1
ENSMUSG00000090115	479.931491202359	0.304476582637981	0.0920755638298581	3.30681203539093	0.000943641878071507	0.0124501080246042	Usp49
ENSMUSG00000026928	21.5342804610708	-0.865712708418217	0.261910209413141	-3.3053797725488	0.000948477865400767	0.0124909466670947	Card9
ENSMUSG00000054942	283.128915658713	0.393433470807889	0.119025864398603	3.3054451887056	0.000948256490561859	0.0124909466670947	Miga1
ENSMUSG00000020528	326.591278771132	-0.302195039502637	0.0914362537641883	-3.30498054176618	0.000949829940374293	0.0124992113892733	Prpsap2
ENSMUSG00000054509	1485.26564773846	0.304824847292558	0.0922447300268541	3.30452316575503	0.000951381130036399	0.0125100817495335	Parp4
ENSMUSG00000026074	1385.21636001826	0.340165362268637	0.102984549506116	3.30307180931479	0.000956318952673986	0.0125517692469523	Map4k4
ENSMUSG00000038025	1543.35888143317	0.244379448437005	0.0739882349543324	3.30295010534909	0.000956734092264219	0.0125517692469523	Phf2
ENSMUSG00000040896	384.448851738561	0.482086012573973	0.145941944766675	3.30327249883308	0.000955634752975465	0.0125517692469523	Kcnd3
ENSMUSG00000019362	1575.1342301409	-0.274161312272967	0.0830540828866227	-3.30099740728249	0.000963417728566984	0.0126298500404541	D8Ertd738e
ENSMUSG00000026827	1809.8862642667	0.258807066007713	0.0784286962293645	3.29990269442747	0.000967183569709239	0.0126695906944752	Gpd2
ENSMUSG00000074657	404.447009628417	0.523900736379107	0.158812418209044	3.29886505279141	0.000970765664898494	0.0127068658959247	Kif5a
ENSMUSG00000031257	951.069936057954	-0.6478791948873	0.19650177301589	-3.29706539001512	0.000977007518933362	0.0127691922095745	Nox1
ENSMUSG00000054446	6.03991602285619	4.50439885737132	1.36615443791528	3.29713737507227	0.000976757137942077	0.0127691922095745	Cpa1
ENSMUSG00000038116	482.524765425225	0.293587453353823	0.0890553717687813	3.29668438324055	0.000978333740343782	0.0127768460926654	Phf20
ENSMUSG00000002325	933.866842242516	-0.377569387377219	0.114565344383428	-3.29566841883325	0.000981878297507346	0.012813437510285	Irf9
ENSMUSG00000043029	2440.22135435668	-0.354316660719074	0.10758086583126	-3.29349143996309	0.000989513546062969	0.0129033164751915	Trpv3
ENSMUSG00000004270	2169.12829918097	-0.268351932873228	0.081497721428936	-3.29275381161699	0.000992113050063959	0.0129274428547609	Lpcat3
ENSMUSG00000022707	728.965965475974	-0.247883559807562	0.0752950523911001	-3.29216265791273	0.000994200919704302	0.0129448711447084	Gbe1
ENSMUSG00000057606	58.3089216735395	-0.722859230967372	0.219599842359868	-3.29171106499609	0.000995798620715831	0.0129558957802334	Colq
ENSMUSG00000004267	232.222494608429	0.38279430418999	0.116333987101448	3.29047695972269	0.00100017692230285	0.0130030537027647	Eno2
ENSMUSG00000031708	2893.16635411537	-0.207360142185272	0.0630371585489728	-3.28949062677336	0.00100368899487661	0.0130388874545266	Tecr
ENSMUSG00000004151	96.5313606048014	0.481880907922047	0.146504720282629	3.28918349519679	0.00100478493853377	0.013043303054616	Etv1
ENSMUSG00000032014	423.505258732149	-0.318139001328349	0.0967499353038531	-3.28826061050274	0.00100808475525118	0.0130762993966868	Oaf
ENSMUSG00000070501	2.73488075713804	-3.51006720427057	1.06758822782036	-3.28784742356789	0.00100956537274304	0.0130856662739016	Ifi214
ENSMUSG00000032523	73.4957633785681	-0.991194881398742	0.301537146374751	-3.28714021909223	0.00101210424725959	0.0130988915781864	Hhatl
ENSMUSG00000039697	319.458711599725	0.31658770006327	0.0963092570981109	3.28719906686395	0.00101189275767196	0.0130988915781864	Ncoa7
ENSMUSG00000029478	1878.4467215142	0.338360006055195	0.102959269576163	3.28634815930679	0.00101495476914901	0.0131259367896242	Ncor2
ENSMUSG00000022174	2690.15760997458	-0.260815805729869	0.0793902737503204	-3.28523625639742	0.00101896890500241	0.0131679786884656	Dad1
ENSMUSG00000021109	3909.14782628888	0.573563661500203	0.174624965915792	3.28454558884088	0.00102146971144858	0.013180550083703	Hif1a
ENSMUSG00000068011	1268.01811494678	-0.272679582620352	0.083017495058175	-3.28460383476121	0.00102125859234171	0.013180550083703	Mkrn2os
ENSMUSG00000026810	856.209908839532	-0.195123407252165	0.0594172890635411	-3.2839500140018	0.00102363076106388	0.0131985634453469	Dpm2
ENSMUSG00000027942	768.777965170603	-0.201152148316981	0.0612971630845295	-3.28158985171287	0.0010322363112244	0.0132698515955614	4933434E20Rik
ENSMUSG00000038065	438.92567096347	0.379545873095773	0.115642933040172	3.2820498677937	0.00103055377992585	0.0132698515955614	Mturn
ENSMUSG00000054792	893.699465435631	-0.189954466395611	0.0578832559329114	-3.28168247162486	0.00103189734511439	0.0132698515955614	Klhl18
ENSMUSG00000074342	36.3738151989615	-0.80961997752382	0.24669131694386	-3.28191517866868	0.00103104614902544	0.0132698515955614	I830077J02Rik
ENSMUSG00000030048	35.1155680219318	1.07192141656815	0.32688822044702	3.27916807495325	0.00104113607477537	0.0133742960253348	Gkn3
ENSMUSG00000044681	19.3225164909801	-1.25163980270117	0.381863877877694	-3.2777119680905	0.00104652123272721	0.0134286734282453	Cnpy1
ENSMUSG00000094559	8540.32209993639	-0.331075614059368	0.101011511007462	-3.27760282721551	0.00104692590777823	0.0134286734282453	Cyp2d34
ENSMUSG00000055720	1259.55359213469	-0.262511201759985	0.0801054468677985	-3.27707056167127	0.00104890152993745	0.0134440187180393	Ubl7
ENSMUSG00000040328	14.3139288899708	1.78326060425859	0.544259706510216	3.27648838032275	0.00105106637529106	0.0134617647412927	Olfr56
ENSMUSG00000050600	19.9421587571855	-1.43037878135395	0.436837779755811	-3.27439348802093	0.00105889049469181	0.0135519130670794	Zfp831
ENSMUSG00000032179	365.372489863706	0.4905013417468	0.149859345830546	3.27307809218277	0.00106383081047634	0.0136050475480636	Bmp5
ENSMUSG00000038733	4411.65554246161	0.186619830015791	0.0570444895449868	3.27147865647246	0.00106986663800998	0.0136721031399616	Wdr26
ENSMUSG00000033792	656.353968280152	0.373845613206663	0.114285206458213	3.27116365094336	0.00107105910925879	0.0136772107719708	Atp7a
ENSMUSG00000054091	990.042950700996	-0.326013236636948	0.0996752862704571	-3.27075295025839	0.0010726156864495	0.0136869569693984	1810037I17Rik
ENSMUSG00000059305	4.96264231747659	-1.54644231541392	0.472851091736512	-3.2704636669754	0.00107371334108385	0.0136908370734505	Vpreb1
ENSMUSG00000028360	40.1579319742268	0.672731732593403	0.20574202961675	3.26978271696137	0.00107630123631158	0.0137136993566081	Slc44a5
ENSMUSG00000037710	1659.2386862309	-0.242845542134082	0.0742797114570137	-3.26933879212252	0.00107799144199776	0.0137250984187051	Cisd1
ENSMUSG00000028830	3030.9808834343	-0.254026111219992	0.0777104744579436	-3.26887865492919	0.00107974596583289	0.0137372989694314	AU040320
ENSMUSG00000068735	8348.83048235335	0.269691852394275	0.0825433216757172	3.26727646669947	0.00108587581306587	0.0138051065047991	Trp53i11
ENSMUSG00000030789	172.170984937369	-0.820804508538343	0.251254666409052	-3.2668229421142	0.00108761679855349	0.0138068911027556	Itgax
ENSMUSG00000066090	1611.05843325505	-0.805450641876229	0.246552254997414	-3.26685570928839	0.0010874909257924	0.0138068911027556	Insl5
ENSMUSG00000059654	22.2273298577128	3.22390683178055	0.987128206428548	3.26594540687346	0.00109099280432006	0.0138395646030365	Reg1
ENSMUSG00000020220	3940.84481842231	0.323816152278694	0.0991821543115393	3.26486306459487	0.00109517008072258	0.0138753818625391	Vps13d
ENSMUSG00000058435	1216.56546161076	-0.31904551817105	0.0977229217448486	-3.2647971681001	0.00109542488388466	0.0138753818625391	Btnl4
ENSMUSG00000022905	1463.18629912384	0.243303843272412	0.0745509200295191	3.26359276553628	0.00110009163793353	0.0139140622709892	Kpna1
ENSMUSG00000032009	791.487394651783	-0.411747428006988	0.126163332212491	-3.26360615866979	0.00110003964200841	0.0139140622709892	Sesn3
ENSMUSG00000031901	201.035785783514	-0.322854355362075	0.0989561848467967	-3.26259905696563	0.00110395584134036	0.0139527078203692	Dus2
ENSMUSG00000031937	525.016039935243	-0.403263313422203	0.123641824083864	-3.26154451707762	0.00110807032252828	0.0139944576897935	Vstm5
ENSMUSG00000035594	11.032128956813	1.02228946554069	0.313522152666838	3.26066103095121	0.00111152831737847	0.0140278613982541	Chrna5
ENSMUSG00000038859	4509.30198831697	-0.279431844229611	0.0857084510029035	-3.26026011390808	0.00111310080945465	0.0140374379859002	Baiap2l1
ENSMUSG00000045725	1576.83778925769	-0.421712143863686	0.129402446471903	-3.25891940501488	0.00111837434197816	0.0140936407215538	Prr15
ENSMUSG00000022426	1299.00600380769	-0.290926126281824	0.0893257979010729	-3.25691046839593	0.00112631952799191	0.0141745322358402	Josd1
ENSMUSG00000029632	2777.84825796981	-0.215911269056781	0.0662938777545776	-3.25688097257024	0.00112643656940279	0.0141745322358402	Ndufa4
ENSMUSG00000039253	248.76229441633	-0.270494296491548	0.0830709456382169	-3.25618414974569	0.00112920488171786	0.0141990106555368	Fn3krp
ENSMUSG00000023027	641.34382716033	0.18444153339138	0.0566589498206706	3.25529389399467	0.00113275080813767	0.0142283949619983	Atf1
ENSMUSG00000042699	4816.28046238632	0.296781235049193	0.0911776781731548	3.25497688683822	0.00113401594439762	0.0142283949619983	Dhx9
ENSMUSG00000060636	2570.88347278216	0.260327959530527	0.0799754342069857	3.25509904524891	0.00113352827071311	0.0142283949619983	Rpl35a
ENSMUSG00000070691	55.9706971848932	-0.78656442075017	0.24168876845176	-3.25445168920692	0.00113611481804325	0.0142443697971527	Runx3
ENSMUSG00000006731	338.714932889302	-0.737368839594433	0.226697275516087	-3.25265858584218	0.0011433077763611	0.0143148713284192	B4galnt1
ENSMUSG00000062519	453.165792512418	0.266367267104586	0.0818927302705056	3.25263629903082	0.00114339744322755	0.0143148713284192	Zfp398
ENSMUSG00000001627	1420.60628889743	0.374133722776592	0.115044452293008	3.25207965546835	0.0011456391054993	0.0143205848543109	Ifrd1
ENSMUSG00000029752	843.330783149273	0.598763144669309	0.184161830712871	3.25128796967081	0.00114883430549306	0.0143205848543109	Asns
ENSMUSG00000032624	2112.82191857	0.312584622337574	0.0961239306597327	3.2518918045922	0.00114639651706251	0.0143205848543109	Eml4
ENSMUSG00000033981	31.2505358200728	0.697241925596692	0.214444617611814	3.25138459226257	0.00114844390125616	0.0143205848543109	Gria2
ENSMUSG00000037813	48.8738525193415	-0.587948201384815	0.180780932726842	-3.25226887878268	0.0011448766279354	0.0143205848543109	D630003M21Rik
ENSMUSG00000045165	124.21985591735	-0.519840248016606	0.159882762744364	-3.25138394592153	0.00114844651239409	0.0143205848543109	AI467606
ENSMUSG00000073403	12.6485239964031	-1.25304887632079	0.385523953501608	-3.25024908294203	0.00115303969129455	0.0143626287034033	Gm10499
ENSMUSG00000050921	35.4570520429727	-1.1407413224071	0.351003132067934	-3.24994627736347	0.00115426811543738	0.0143675566576664	P2ry10
ENSMUSG00000053825	27.3891673299201	0.66735000308059	0.205416690595086	3.24876231404224	0.00115908284738003	0.0144170852797406	Ppfia2
ENSMUSG00000036813	3473.08409356531	-0.384830934925412	0.118484489812955	-3.24794355390248	0.00116242328457008	0.0144482179433739	Entpd8
ENSMUSG00000079334	486.009159724596	-0.242409088919197	0.0746528706213091	-3.24715026899452	0.00116566827000731	0.0144781202261816	Nat6
ENSMUSG00000029273	4671.42451722497	-0.485239543072182	0.149474608067329	-3.24630082223472	0.00116915226916317	0.0145109460054698	Sult1d1
ENSMUSG00000097616	87.934565373528	-0.599141063404905	0.184618804765099	-3.24528730519747	0.00117332179065683	0.0145522268385417	1110019D14Rik
ENSMUSG00000030519	54.7404440839933	0.553111286472491	0.170481415161164	3.24440811304628	0.00117694983626156	0.0145867374821727	Apba2
ENSMUSG00000060733	6374.45114399506	-0.262794813567836	0.0810140040204865	-3.24381959323208	0.0011793841917472	0.0146064149863767	Ipmk
ENSMUSG00000027796	122.407311366563	0.470182364681123	0.145044696182959	3.24163776445873	0.00118844976956111	0.0147081315813976	Smad9
ENSMUSG00000024050	1505.6667368813	0.179896241093103	0.0555029861143434	3.24119932434794	0.00119027925520522	0.0147096688472782	Wiz
ENSMUSG00000031010	2208.04283382408	0.317816646816651	0.0980540558678821	3.24123917163484	0.00119011287640122	0.0147096688472782	Usp9x
ENSMUSG00000006005	3732.91995612045	0.22521911596103	0.0695048278855269	3.24033772635135	0.00119388204116701	0.0147225539486871	Tpr
ENSMUSG00000027194	1349.66525616961	0.220869806940045	0.0681587602128151	3.24051972557033	0.00119312017022708	0.0147225539486871	Ttc17
ENSMUSG00000037731	75.4307915021732	-0.890645622652419	0.27483739134605	-3.24062755176932	0.00119266900851464	0.0147225539486871	Themis2
ENSMUSG00000045322	34.5433949376232	-1.18101444925338	0.364499003303842	-3.24010337078728	0.00119486374416152	0.0147241352244819	Tlr9
ENSMUSG00000042647	504.677911088414	-0.440984195614301	0.136125141385566	-3.2395499547379	0.00119718493520444	0.0147422087809757	Acad12
ENSMUSG00000087590	502.638876825095	0.373204125205363	0.115255915741249	3.23804745990835	0.00120350786851488	0.0148094991067181	Epb41l4aos
ENSMUSG00000028893	328.147940805954	-0.376910117404336	0.116407821278678	-3.23784186718882	0.00120437545763881	0.014809611828357	Sesn2
ENSMUSG00000038860	108.37343276202	0.419848868600297	0.129690448691016	3.23731525981976	0.0012066003455116	0.0148264025361582	Garnl3
ENSMUSG00000025860	2542.37644669377	0.215617893542681	0.0666130392322246	3.23687218039999	0.0012084752728009	0.0148388721753459	Xiap
ENSMUSG00000025736	1167.66818143932	-0.253046669459548	0.0781825282635399	-3.23661405022067	0.00120956881232503	0.0148417362377179	Jmjd8
ENSMUSG00000055447	1707.7142808709	0.275013986549363	0.0849838234455424	3.23607453041451	0.00121185737982419	0.0148486956794935	Cd47
ENSMUSG00000097431	74.712612785932	0.424001161544322	0.131018277080814	3.2361985746675	0.00121133084766017	0.0148486956794935	Gm26782
ENSMUSG00000005674	1239.79637441858	-0.23136195256646	0.0715715611637239	-3.23259614300164	0.00122670849502361	0.0150199964202607	Tomm40l
ENSMUSG00000031165	61.4666903556272	-0.854561378163442	0.264480887638573	-3.23108934559855	0.00123319385633566	0.0150886953258885	Was
ENSMUSG00000035877	423.008012264162	0.257924784386489	0.0798349621197072	3.23072470429369	0.00123476804930686	0.0150922454808031	Zhx3
ENSMUSG00000043257	633.695807302376	-0.337978242195297	0.104617244455536	-3.23061694039306	0.00123523363197855	0.0150922454808031	Pigv
ENSMUSG00000027424	372.614705792836	-0.308376823435898	0.095489390004297	-3.22943547363766	0.00124034867855694	0.0151440165622536	Mgme1
ENSMUSG00000032097	4028.15064510169	0.216161146533432	0.0669499657567965	3.22869689461324	0.00124355621363526	0.0151635585111444	Ddx6
ENSMUSG00000039428	1079.43718305061	-0.264259506158628	0.0818479886395249	-3.22866218890828	0.0012437071234216	0.0151635585111444	Tmem135
ENSMUSG00000054414	1782.71274541456	0.17713404099778	0.0548803826610744	3.22763859158398	0.00124816561312825	0.0152071703091021	Slc30a7
ENSMUSG00000021096	2891.46219917898	0.150885598686903	0.0467604071190865	3.22678111639698	0.00125191187855334	0.0152098476963395	Ppm1a
ENSMUSG00000025505	485.978653223596	-0.252985844376542	0.0783968622706098	-3.226989410664	0.00125100089803098	0.0152098476963395	Tmem80
ENSMUSG00000026977	1975.03759086744	0.271834286506579	0.0842425984263525	3.22680320389482	0.00125181524926918	0.0152098476963395	March7
ENSMUSG00000032292	6.78047637727911	-1.60640911123644	0.497749594483931	-3.227343887446	0.00124945199144279	0.0152098476963395	Nr2e3
ENSMUSG00000046080	18.5163247857578	-1.08557899454868	0.336450048077408	-3.2265681064754	0.00125284411657012	0.0152104621386824	Clec9a
ENSMUSG00000023067	6979.89125608341	-0.482245399747392	0.149560265621004	-3.22442192613803	0.00126227270462043	0.015282333796836	Cdkn1a
ENSMUSG00000024759	2502.37238818325	0.250685136702377	0.0777520360748197	3.22416169862287	0.00126342037729993	0.015282333796836	Atl3
ENSMUSG00000035992	865.090600002316	0.261203068011165	0.0810177684353451	3.22402200227983	0.00126403687271934	0.015282333796836	Fnip1
ENSMUSG00000038209	29.4777770022236	-1.31856830799249	0.408983625775163	-3.22401246625302	0.00126407896638563	0.015282333796836	Itln1
ENSMUSG00000041797	96.4743113277792	0.520224831638751	0.161335625012155	3.22448827777223	0.00126198023027166	0.015282333796836	Abca9
ENSMUSG00000063268	1069.31551376087	-0.194513144350909	0.0603162563037364	-3.22488755554379	0.00126022155652164	0.015282333796836	Parp10
ENSMUSG00000042569	701.877538935785	-0.425272795619811	0.131929739066323	-3.22347939615055	0.00126643408898183	0.0152893778188345	Dhrs7b
ENSMUSG00000069662	1603.28088704709	-0.26973438641992	0.0836733430777568	-3.22365972839472	0.00126563692171437	0.0152893778188345	Marcks
ENSMUSG00000023800	276.073940453107	0.393234854203292	0.122029112945661	3.22246753017369	0.00127091569506485	0.0153327535463348	Tiam2
ENSMUSG00000002342	987.085291499741	-0.232754964344351	0.0722375952443787	-3.22207520276587	0.00127265726861403	0.0153430350790561	Tmem161a
ENSMUSG00000056148	88.8814665871918	0.690222399989657	0.214375793477748	3.21968440929084	0.0012833179048908	0.0154607545357375	Rdh9
ENSMUSG00000028391	146.074547912345	0.41343448034794	0.128423450382171	3.21930674746408	0.00128500943239679	0.0154703298867477	Wdr31
ENSMUSG00000024353	90.6678494406524	-0.622945124722132	0.193550823539833	-3.21850929553874	0.00128858794063772	0.0155025935508242	Mzb1
ENSMUSG00000060550	215.254408911692	-0.574952173980315	0.178658858537735	-3.21815653970989	0.00129017383961745	0.0155108565024949	H2-Q7
ENSMUSG00000061601	67.1975012233327	0.645048858237446	0.20052745104395	3.21676087178742	0.00129646608209522	0.0155756496158124	Pclo
ENSMUSG00000045257	113.026014903632	-0.400759066221455	0.124622365093447	-3.21578767920949	0.00130087038014181	0.0156176867071722	Morn2
ENSMUSG00000025577	245.181874141854	-0.335965971865701	0.104490299446219	-3.2152838459289	0.00130315595837135	0.0156342465881937	Cbx2
ENSMUSG00000020151	1051.25753067467	-0.385563443509392	0.119958306033804	-3.21414544984272	0.00130833380689203	0.0156854585382219	Ptprr
ENSMUSG00000020705	2117.17691343318	0.204958341858494	0.0637853595763457	3.21325055184766	0.0013124174572258	0.015718874850088	Ddx42
ENSMUSG00000030220	390.53625335896	-0.796118961047256	0.247770118183312	-3.21313549383809	0.0013129433491176	0.015718874850088	Arhgdib
ENSMUSG00000030110	397.920061170993	0.443650911285304	0.138099553554725	3.2125441383813	0.00131564930771014	0.0157403480281659	Ret
ENSMUSG00000049493	3442.37417941481	-0.235058906570194	0.0731847734045281	-3.21185535782024	0.00131880755731609	0.0157562797637238	Pls1
ENSMUSG00000066191	106.859486332378	-0.44575795502872	0.138778650917066	-3.21200668894746	0.00131811306311169	0.0157562797637238	Anks6
ENSMUSG00000004707	54.2683100871517	-0.974891500210624	0.303611523372407	-3.21098319781108	0.0013228166901113	0.0157932412026299	Ly9
ENSMUSG00000032294	18111.519096839	-0.252459018728053	0.0786976386953505	-3.20796180054852	0.00133679252832344	0.0159160418900179	Pkm
ENSMUSG00000043168	7.28843149042941	-1.85709583629789	0.578808454965967	-3.20848083742503	0.00133438201030575	0.0159160418900179	4930426D05Rik
ENSMUSG00000044062	29.7601198458233	-0.659006711065967	0.205403531151522	-3.20835142108551	0.00133498267180643	0.0159160418900179	Plekhd1os
ENSMUSG00000047022	97.0910441175752	0.395362675277107	0.123241480727342	3.20803249801747	0.00133646395801436	0.0159160418900179	Mipol1
ENSMUSG00000020566	8.31685964277605	3.62053403451152	1.12869546051441	3.20771559837889	0.00133793734799913	0.0159186862949524	Atp6v1c2
ENSMUSG00000022257	1910.30794016521	-0.201221047610693	0.0627777510838606	-3.20529238681862	0.00134925344269068	0.0160419624210656	Laptm4b
ENSMUSG00000028383	882.356808559291	-0.242845249561145	0.0757683975871372	-3.20509945167921	0.00135015820979523	0.0160419624210656	Hsdl2
ENSMUSG00000029377	86.9026158203415	1.11682183425876	0.348490787092701	3.20473847695055	0.00135185249995098	0.016051038767484	Ereg
ENSMUSG00000030695	25741.2854134885	-0.191141409675015	0.0596624887669699	-3.2037116390095	0.00135668285194915	0.0160955828872075	Aldoa
ENSMUSG00000051457	91.0106096732576	-0.634557689553118	0.198079866259268	-3.2035446183235	0.00135747003830784	0.0160955828872075	Spn
ENSMUSG00000059146	66.0213276045269	0.763288416952966	0.238336340434793	3.20256833498623	0.0013620798014089	0.0161391488557049	Ntrk3
ENSMUSG00000000197	41.2102101086786	0.658698426245141	0.205825938858823	3.20026926585257	0.00137299252174374	0.0162461364781365	Nalcn
ENSMUSG00000053862	268.854171214286	0.483320384606313	0.151024608097285	3.20027570801557	0.0013729618311479	0.0162461364781365	Slc51b
ENSMUSG00000074261	21.0318516020431	-0.793842851180121	0.248110379438269	-3.19955518579034	0.00137639833858412	0.0162752735690563	Erich4
ENSMUSG00000028713	96.8928643848365	0.733543837404366	0.229324155689977	3.19872032319196	0.00138039010916829	0.0163112946324461	Cyp4b1
ENSMUSG00000018900	696.500246574106	-0.290963436149906	0.090991126415744	-3.19771221229284	0.00138522446965206	0.0163572159825033	Slc22a5
ENSMUSG00000034764	15.1116489024044	1.24025052274155	0.387970662466465	3.19676368016293	0.00138978737434102	0.0163998712600077	1700006J14Rik
ENSMUSG00000033233	112.494076863153	-0.438694998807409	0.137266875886794	-3.19592761161991	0.00139382076255567	0.0164025892193795	Trim45
ENSMUSG00000039452	24.2725007340465	-0.982833844507716	0.307505487973773	-3.19615058249478	0.00139274404526305	0.0164025892193795	Snx22
ENSMUSG00000058006	753.754399521517	0.614021510814888	0.192112733107836	3.19615207634481	0.00139273683410925	0.0164025892193795	Mdn1
ENSMUSG00000066682	10.3286100429364	-1.2060478619258	0.377347507212653	-3.19611986000516	0.00139289235734238	0.0164025892193795	Pilrb2
ENSMUSG00000062980	594.140464496441	0.423604834708023	0.132558464666115	3.19560758171866	0.00139536751549154	0.0164095980758419	Cped1
ENSMUSG00000020599	68.1002463235229	0.531122970124444	0.166241839144223	3.1948814622032	0.0013988828324533	0.0164397320337087	Rgs9
ENSMUSG00000025278	10178.1240472069	0.34287596075125	0.107349971209082	3.19400142253826	0.00140315425901259	0.0164562999840144	Flnb
ENSMUSG00000038456	152.499025545368	0.38325971092549	0.119986680663939	3.19418546129241	0.00140226000144795	0.0164562999840144	Dennd2a
ENSMUSG00000097493	150.839327228606	0.497380025971445	0.155706912527979	3.1943349071421	0.00140153421995875	0.0164562999840144	9930014A18Rik
ENSMUSG00000021171	3390.95806481546	0.175894078446589	0.055079826039323	3.19343925162388	0.00140588914539936	0.0164771735981181	Esyt2
ENSMUSG00000004530	5485.54715264216	0.2279257546547	0.0713816901004863	3.19305629123998	0.00140775501008902	0.0164783177406027	Coro1c
ENSMUSG00000020359	424.212562122793	0.275169814158571	0.0861783508413097	3.1930271520892	0.00140789707568098	0.0164783177406027	Phykpl
ENSMUSG00000026558	1679.55130078105	0.229117525649106	0.0717712950183377	3.19232815278819	0.0014113089550721	0.0164958395439115	Uck2
ENSMUSG00000027007	4406.1179537316	0.206788770409	0.0647807491929181	3.19213304855706	0.00141226263658459	0.0164958395439115	Ssfa2
ENSMUSG00000047528	80.6426231228888	-0.587199669599585	0.18393156910201	-3.19248986167198	0.00141051896213374	0.0164958395439115	Als2cr12
ENSMUSG00000038774	1138.28845061449	0.239395064269434	0.0750211686300141	3.19103352615142	0.00141764828846343	0.0165475428095881	Ascc3
ENSMUSG00000035181	2271.88747740625	0.256024170238988	0.0803053609068756	3.18813298823077	0.00143194661742276	0.0167031393128989	Heatr5a
ENSMUSG00000021643	244.446271693027	-0.353816433366917	0.110996981302676	-3.18762212462428	0.00143447866863299	0.0167148987372351	Serf1
ENSMUSG00000022684	2578.12622035616	-0.383324640829377	0.120264615294529	-3.18734350823483	0.00143586134526909	0.0167148987372351	Bfar
ENSMUSG00000030327	1340.24337241891	-0.25413076613656	0.0797294116891003	-3.18741554405953	0.00143550373871647	0.0167148987372351	Necap1
ENSMUSG00000040209	2099.70537124224	0.299553894580196	0.0940125868438147	3.18631690326585	0.00144096663987695	0.0167630185240439	Zfp704
ENSMUSG00000001334	41.5440703479331	-1.13107668926611	0.355045056890696	-3.18572718395659	0.00144390686815943	0.0167859038338858	Fndc5
ENSMUSG00000076490	36.3925195077659	-0.842663225014734	0.264552370814395	-3.18524163068616	0.00144633189425918	0.016802772956067	Trbc1
ENSMUSG00000057069	180.557002899654	-0.401717544804625	0.126141355151796	-3.18466171796875	0.00144923310398424	0.0168251477186649	Ero1lb
ENSMUSG00000005982	1723.67165290168	-0.187672002018048	0.0589812871722458	-3.18189057946431	0.00146317086222267	0.0169755371318531	Naa60
ENSMUSG00000043932	3.99993006079256	-1.73131362806463	0.544202498213232	-3.18137758233196	0.00146576455149129	0.0169942002972633	Klri2
ENSMUSG00000028033	62.6875202698208	0.527190737374694	0.165764078829661	3.18036779196556	0.00147088238670128	0.0170393627945139	Kcnq5
ENSMUSG00000069456	2751.62885357406	0.257346351230577	0.0809209392517367	3.18021952797655	0.00147163520541536	0.0170393627945139	Rdh16
ENSMUSG00000005763	28.1661118660386	-0.818190951323768	0.257393268229657	-3.17875815848356	0.0014790744111701	0.0171025413817068	Cd247
ENSMUSG00000048647	50.488052625633	-0.630016405558072	0.198190145745671	-3.17884828828243	0.00147861459820741	0.0171025413817068	Exd1
ENSMUSG00000038437	1938.05636653874	0.348111735735699	0.109562370545585	3.17729284244414	0.00148656848569867	0.0171776821937532	Mllt6
ENSMUSG00000024678	146.647689288514	0.562307189253787	0.177123372668976	3.17466396885224	0.00150010109922449	0.0173224525862254	Ms4a4d
ENSMUSG00000019864	564.917127315523	-0.39555714664617	0.124653125001392	-3.1732629778977	0.00150735923063456	0.0173946230414096	Rtn4ip1
ENSMUSG00000072214	1819.37094452404	-0.357202179798436	0.112575097557616	-3.17301239393216	0.00150866083982833	0.0173980058881807	Sept5
ENSMUSG00000007613	1063.66663673186	0.29452218826215	0.0928850539305564	3.17082432317199	0.0015200704148994	0.0175061781026999	Tgfbr1
ENSMUSG00000026288	243.122151351228	-0.644321934501922	0.203201661949952	-3.17084972789552	0.00151993748853446	0.0175061781026999	Inpp5d
ENSMUSG00000000001	4171.01713399967	0.26987231078015	0.0851701595428593	3.16862516436105	0.00153161784837544	0.0176167897447066	Gnai3
ENSMUSG00000039062	561.243947094672	-0.311934483450213	0.0984453265597079	-3.16860631531373	0.00153171717001275	0.0176167897447066	Anpep
ENSMUSG00000025220	3921.40043616391	0.191343159377777	0.0604134079100173	3.16723002388432	0.00153898533889409	0.0176885909837447	Mgea5
ENSMUSG00000046707	1144.9442297047	0.155053809876486	0.0489703430087831	3.16627984101881	0.00154402175652566	0.0177346626788153	Csnk2a2
ENSMUSG00000028179	1340.2288281362	-0.400293243966077	0.126437234534074	-3.16594431570078	0.00154580382233864	0.0177433183918737	Cth
ENSMUSG00000086503	14953.2302626497	0.498787103469011	0.157557692190341	3.16574263392003	0.00154687592017264	0.0177438187332569	Xist
ENSMUSG00000024925	493.06557865031	-0.333434457839942	0.105337380908129	-3.16539537024136	0.00154872350541395	0.0177532079172102	Rnaseh2c
ENSMUSG00000026604	536.818442656272	0.439589423828738	0.138887888899392	3.16506663980737	0.0015504743584104	0.017761476514805	Ptpn14
ENSMUSG00000038095	2452.96163650665	0.150170482584506	0.0474638509985614	3.16389166544994	0.00155674730763642	0.01782150268835	Sbno1
ENSMUSG00000017453	116.122561492036	-0.657027827978705	0.207789430055888	-3.16198869115713	0.0015669564954272	0.0179264810736804	Pipox
ENSMUSG00000002565	3127.79148997505	-0.372719885298633	0.117926355754015	-3.16061564792265	0.00157436092598152	0.0179873342351213	Scin
ENSMUSG00000026103	3361.86900537586	0.242386711885426	0.0766852291755144	3.16080051518996	0.0015733621163072	0.0179873342351213	Gls
ENSMUSG00000027894	293.76439535326	0.500536385844199	0.158452325582012	3.15890842249034	0.00158361243297404	0.0180733115086707	Slc6a17
ENSMUSG00000044308	2493.29160130797	0.226954048148289	0.0718516468260177	3.15864782748595	0.00158502900026772	0.0180733115086707	Ubr3
ENSMUSG00000046873	556.775840250855	0.260969569134509	0.0826201801670595	3.15866618309018	0.00158492918293695	0.0180733115086707	Mbtps2
ENSMUSG00000024529	94.1642220857646	0.695125847396939	0.220102880696762	3.15818605007092	0.00158754203966759	0.0180895741155638	Lox
ENSMUSG00000074578	1606.05774638064	0.311385788750045	0.0986021944091089	3.15800059639726	0.00158855232929974	0.0180895741155638	Zfas1
ENSMUSG00000060802	9839.96815812205	-0.299195973284512	0.0947566016670421	-3.15752114386535	0.00159116697021628	0.0181073961544666	B2m
ENSMUSG00000033933	670.948907340891	-0.209884625049627	0.0664795929933812	-3.15712861043724	0.00159331055640535	0.0181198376526731	Vhl
ENSMUSG00000033237	1476.30005774997	0.182649819692037	0.0578683495334684	3.1562991024377	0.00159784916492707	0.018159482077287	Arid2
ENSMUSG00000028228	2856.26739453105	0.244264727542169	0.0774061538012936	3.1556241402875	0.00160155096258515	0.0181671943830399	Cpne3
ENSMUSG00000029195	227.13931199109	-0.732495753765256	0.232140047124454	-3.1554045191201	0.0016027571655965	0.0181671943830399	Klb
ENSMUSG00000030934	8251.23452831837	-0.312028163312812	0.0988837456127912	-3.15550509721437	0.00160220466700166	0.0181671943830399	Oat
ENSMUSG00000032998	1101.00315320813	0.219624920231827	0.0696011725318879	3.15547730365039	0.00160235732590631	0.0181671943830399	Foxj3
ENSMUSG00000068744	131.479354947924	-0.42785766277532	0.135611516592786	-3.15502454013616	0.00160484606073225	0.0181671943830399	Psrc1
ENSMUSG00000093904	1185.73045330202	0.324130648122955	0.102730313352036	3.15516070716366	0.00160409720865007	0.0181671943830399	Tomm20
ENSMUSG00000023243	2543.84867475647	-0.462386655239808	0.146625678799897	-3.15351757635057	0.00161315513919114	0.0182492803025086	Kcnk5
ENSMUSG00000029084	6419.85640394466	0.390345103270509	0.123817881221309	3.15257456693848	0.00161837481595476	0.0182963317987231	Cd38
ENSMUSG00000030170	66.5010552221658	-0.575048409682652	0.182435663492043	-3.15206138249243	0.00162122188415488	0.0183165160088015	Wnt5b
ENSMUSG00000057596	566.635750679551	-0.344542886089815	0.109326918954922	-3.1514917769875	0.00162438736505883	0.0183402688625621	Trim30d
ENSMUSG00000031891	11020.9049304701	-0.328534113976113	0.104327425385279	-3.14906758949379	0.00163792307649429	0.0184689208599212	Hsd11b2
ENSMUSG00000050967	40.3846622099748	0.590161921016646	0.187401303587235	3.14918791769197	0.00163724877042144	0.0184689208599212	Creg2
ENSMUSG00000032845	7.98573543052429	1.14018999148933	0.362309251125608	3.14700766802678	0.00164950635911069	0.0185873832184048	Alpk2
ENSMUSG00000052534	1779.522255749	0.206551632692578	0.0656560833431196	3.14596336204121	0.00165540741511554	0.0186417028234813	Pbx1
ENSMUSG00000021038	1739.45014354414	-0.234690814867685	0.0746175265597489	-3.14525052877168	0.00165944656747389	0.0186677388663573	Vipas39
ENSMUSG00000036737	2026.70720875268	0.12221971109334	0.0388618052062414	3.14498285513795	0.00166096563643974	0.0186677388663573	Oxsr1
ENSMUSG00000110368	5.49473262062851	2.17869793712183	0.692730643021229	3.14508670732364	0.0016603761152648	0.0186677388663573	Gm45518
ENSMUSG00000001507	3688.58488244718	0.217651879843604	0.0692251293431747	3.14411662222577	0.00166589035052818	0.0187017600215639	Itga3
ENSMUSG00000055313	39.3067876785239	-0.575228922939428	0.182956830534687	-3.14406912963203	0.00166616074386411	0.0187017600215639	Pgbd1
ENSMUSG00000047798	40.9759009484836	-1.32739857179767	0.422812827844983	-3.13944725509685	0.00169266883251503	0.0189869458378084	Cd300lf
ENSMUSG00000059796	1379.673914186	0.286847077855141	0.0913946409138003	3.13855467877689	0.00169783255343734	0.0190324933150754	Eif4a1
ENSMUSG00000011831	812.04010216825	0.204043764881385	0.0650419639593655	3.13710952837864	0.00170622374841357	0.0191141377322279	Evi5
ENSMUSG00000061911	32.9555097278499	0.752708777357202	0.239984005557338	3.13649559940094	0.00170980002741108	0.0191417716242025	Myt1l
ENSMUSG00000018102	1671.97485079203	-0.441655349636365	0.14089366214622	-3.13467151686364	0.00172046644397888	0.01916075868531	Hist1h2bc
ENSMUSG00000021188	1419.12041703235	0.250899057048828	0.0800431563184955	3.13454726910679	0.00172119521058171	0.01916075868531	Trip11
ENSMUSG00000024537	500.815437393911	-0.190239651812003	0.0606725987772012	-3.13551183971188	0.00171554503359592	0.01916075868531	Psmg2
ENSMUSG00000030049	3.44161944983397	3.11411332534605	0.993656968928799	3.13399233611091	0.00172445359840758	0.01916075868531	Gkn2
ENSMUSG00000030336	13.4930075177881	-1.09844045617078	0.350446800801517	-3.13440001066782	0.00172205931236458	0.01916075868531	Cd27
ENSMUSG00000030413	5570.16421941971	-0.279133173753105	0.0890772190327241	-3.13360898312913	0.00172670783551117	0.01916075868531	Pglyrp1
ENSMUSG00000030741	1211.14994082045	-0.23284351116978	0.0743099950932845	-3.1334077048112	0.00172789250048007	0.01916075868531	Spns1
ENSMUSG00000031818	19682.8298649593	-0.194735751510308	0.0621430316115472	-3.13366996202553	0.0017263490791138	0.01916075868531	Cox4i1
ENSMUSG00000032114	1285.59118819262	-0.196082753306511	0.0625751440768505	-3.13355656146306	0.00172701630206204	0.01916075868531	Slc37a4
ENSMUSG00000033419	84.3380202692382	0.49903350910567	0.159244751667809	3.1337516865025	0.00172586837798816	0.01916075868531	Snap91
ENSMUSG00000038695	611.983738395002	-0.307952879287745	0.0982357004500866	-3.13483670271396	0.00171949799725006	0.01916075868531	Josd2
ENSMUSG00000039262	4258.4762140488	0.22461886060733	0.0716861912276981	3.13336301957889	0.00172815560597857	0.01916075868531	Prrc2b
ENSMUSG00000043162	817.426627115269	-0.183370515795896	0.0584821304487996	-3.13549650788516	0.00171563470945114	0.01916075868531	Pyurf
ENSMUSG00000075225	18.6649763116201	0.958054768981259	0.305573624097003	3.13526657221282	0.00171698012046152	0.01916075868531	Ccdc162
ENSMUSG00000091243	80.9922151868862	0.575640561662142	0.183611851053259	3.13509481201826	0.00171798576529226	0.01916075868531	Vgll3
ENSMUSG00000026153	1747.03513350477	0.182435173003151	0.0582369345321069	3.13263695056908	0.00173243584756277	0.0191835579217926	Fam135a
ENSMUSG00000039007	2699.62949445817	-0.293187900590199	0.0935872822396009	-3.1327750264142	0.00173162112824001	0.0191835579217926	Cpq
ENSMUSG00000024561	2359.76370342511	-0.207709891085619	0.0663150174720503	-3.13216974078552	0.00173519524335425	0.0191933122910907	Mbd1
ENSMUSG00000027215	5398.30346641991	-0.222978455599206	0.0711911064739004	-3.13211111111123	0.00173554180234764	0.0191933122910907	Cd82
ENSMUSG00000015013	832.851595329818	-0.197556734017179	0.0630832295967158	-3.1316838925359	0.00173806900621717	0.0191966494848007	Trappc2l
ENSMUSG00000107640	19.8807269276356	-0.781475725154475	0.249527026018649	-3.13182799323738	0.00173721620313975	0.0191966494848007	Gm38804
ENSMUSG00000035329	652.244583471008	-0.34642017651	0.110635335559045	-3.13118927835781	0.00174099911401447	0.0192167093505935	Fbxo33
ENSMUSG00000049799	2023.74136483869	-0.382372961721858	0.122134926239759	-3.13074215127649	0.00174365181515578	0.0192336835774089	Lrrc19
ENSMUSG00000038917	12.5340392348978	1.31472841201625	0.420010846572588	3.13022490429668	0.00174672515744892	0.0192552731094625	3930402G23Rik
ENSMUSG00000025006	1125.05432829651	0.396644632069227	0.126760660535654	3.1290830324891	0.0017535274947616	0.0193155351498927	Sorbs1
ENSMUSG00000053289	758.223756881442	0.289302545444709	0.092460486742098	3.12893167274434	0.00175443099813829	0.0193155351498927	Ddx10
ENSMUSG00000029238	4203.77286634888	0.235612131273053	0.0753320309711587	3.12764873368751	0.00176210638206397	0.0193876653720457	Clock
ENSMUSG00000024922	463.690207886022	-0.527593548581431	0.168763511383562	-3.126229978602	0.00177063024454337	0.0194071874071552	Ovol1
ENSMUSG00000025017	79.287201688207	-0.792553854445499	0.253466443446108	-3.12685909688874	0.00176684584318393	0.0194071874071552	Pik3ap1
ENSMUSG00000028869	1042.77206101675	0.260782215868183	0.0833934558586851	3.12713045865485	0.00176521578882201	0.0194071874071552	Gnl2
ENSMUSG00000038347	198.757595441211	0.481248352942533	0.153934317188007	3.12632271824587	0.00177007191014392	0.0194071874071552	Tcte2
ENSMUSG00000050756	5.34482141458186	4.83599201123549	1.54683222267094	3.1263843229779	0.00176970111140005	0.0194071874071552	Defb6
ENSMUSG00000058881	514.460162194837	0.277605622771717	0.0887835196985615	3.12676973963462	0.00176738290980698	0.0194071874071552	Zfp516
ENSMUSG00000040751	64.3651308125322	-0.692322746169495	0.221524441137784	-3.12526573868606	0.00177644500323945	0.0194585582196108	Lat2
ENSMUSG00000015405	610.602778381029	-0.415915314024816	0.133100068561046	-3.12483170385488	0.00177906813451647	0.0194702811586584	Ace2
ENSMUSG00000048191	15.4746289192908	2.74089442809068	0.877166137709649	3.12471527371927	0.00177977239666151	0.0194702811586584	Muc6
ENSMUSG00000051705	163.066187168326	-0.430053336892095	0.137643036412931	-3.12441041769761	0.00178161762272556	0.0194781161136003	Senp8
ENSMUSG00000019894	36.6133669018524	0.589620340328984	0.188800748541663	3.12297670895554	0.00179031914992493	0.0195608524221057	Slc6a15
ENSMUSG00000031534	430.415471391311	-0.266126356068329	0.0852458025421475	-3.12187049839492	0.00179705969003909	0.0196220720079458	Smim19
ENSMUSG00000003849	222.845641940041	-0.39434063959539	0.1263918024289	-3.1199858852968	0.0018085970605601	0.0196733395263448	Nqo1
ENSMUSG00000020594	4321.70234654012	0.174608299508081	0.0559596557767657	3.12025328041025	0.00180695596678114	0.0196733395263448	Pum2
ENSMUSG00000032507	53.6851320593532	0.461821947370123	0.148004312503557	3.12032764152749	0.00180649983086106	0.0196733395263448	Fbxl2
ENSMUSG00000037152	1014.93874050424	-0.350473986795111	0.112323906134427	-3.12020832302316	0.0018072317896518	0.0196733395263448	Ndufc1
ENSMUSG00000048070	332.515963570607	0.474581589441376	0.152101506173595	3.12016364190195	0.00180750595591229	0.0196733395263448	Pirt
ENSMUSG00000057219	208.872071273877	-0.27988242846098	0.0896998430157002	-3.12021090618845	0.00180721594035057	0.0196733395263448	Armc7
ENSMUSG00000021108	478.14873297719	0.303660167757839	0.0973735128900093	3.11850891218073	0.0018176864465152	0.0197597520953246	Prkch
ENSMUSG00000035451	2103.27267017432	-0.183665133109653	0.0589680223594439	-3.11465648262898	0.00184159244622104	0.0200070232255701	Foxa1
ENSMUSG00000002379	1983.39521445366	-0.288372487021009	0.092602680241581	-3.11408359097928	0.00184517206034878	0.0200184562545379	Ndufa11
ENSMUSG00000028771	887.690055639165	0.251578635685619	0.0807913299493254	3.11393110923433	0.00184612589270634	0.0200184562545379	Ptpn12
ENSMUSG00000085282	86.7341009210219	-0.457754578974755	0.147001426880712	-3.11394650166364	0.00184602958654768	0.0200184562545379	Gm15663
ENSMUSG00000055531	1487.9338121034	0.26782717058689	0.08602478391752	3.11337219798984	0.00184962597379194	0.0200312286879212	Cpsf6
ENSMUSG00000071042	152.933498390072	-0.686508764601411	0.220496824038911	-3.11346327818428	0.00184905518497161	0.0200312286879212	Rasgrp3
ENSMUSG00000020395	41.8551103804635	-0.625718711447	0.201083535794802	-3.11173517500469	0.00185991264510633	0.0201299955792813	Itk
ENSMUSG00000046229	1010.33214696901	-0.360271088415661	0.115794916474218	-3.11128587839067	0.00186274509810851	0.020148011556469	Scand1
ENSMUSG00000022965	4330.39530332544	-0.29745370963835	0.0956500286275068	-3.10981307487878	0.00187205774560916	0.0201874840403632	Ifngr2
ENSMUSG00000025888	3776.73401029887	-0.273551137192893	0.0879581191092154	-3.11001576617652	0.00187077358031399	0.0201874840403632	Casp1
ENSMUSG00000026792	517.670739940338	-0.237448152809092	0.076340784915139	-3.11037085973168	0.00186852580998195	0.0201874840403632	Lrsam1
ENSMUSG00000040451	994.990671008506	0.211627416172632	0.0680444959711081	3.11013276169301	0.00187003271519642	0.0201874840403632	Sgms1
ENSMUSG00000045382	114.156021894475	-1.12182656110037	0.360741049253528	-3.10978349545119	0.00187224521589272	0.0201874840403632	Cxcr4
ENSMUSG00000024953	5046.29251586621	-0.242947943770502	0.0781290812735065	-3.10957123532548	0.00187359099692254	0.0201893765639648	Prdx5
ENSMUSG00000030811	1098.31743923744	-0.280501927454216	0.0902194025593798	-3.10910867836437	0.00187652679974385	0.0202083897310742	Fbxl19
ENSMUSG00000023945	111.090713169785	0.440965018590807	0.141885092134666	3.10790240155943	0.00188420280836063	0.0202783947909155	Slc5a7
ENSMUSG00000037656	949.801679738609	0.207571440621603	0.0668004583752653	3.10733557329094	0.00188781970818984	0.0203046543676378	Slc20a2
ENSMUSG00000060126	513.679540834884	0.656076195986561	0.211175440174579	3.10678266110956	0.00189135395342153	0.0203299927753447	Tpt1
ENSMUSG00000026478	1547.6711754565	0.392395350134388	0.126346209810056	3.10571524641934	0.00189819412354372	0.0203908125898981	Lamc1
ENSMUSG00000034158	781.108922657458	0.250213910812697	0.0805779348144055	3.10524104879347	0.00190124014297197	0.0204108244844756	Lrrc58
ENSMUSG00000039328	121.545816674477	-0.369836028859979	0.119112367914728	-3.1049338984239	0.00190321552537773	0.0204193247784929	Rnf122
ENSMUSG00000026917	1348.18439432313	0.226348007201143	0.0729081844936252	3.10456238587225	0.00190560736033032	0.0204322797889489	Wdr5
ENSMUSG00000001348	6246.11962012844	-0.318207052092867	0.102565032865816	-3.10249061694517	0.00191899631239507	0.0205428085115456	Acp5
ENSMUSG00000028431	615.800558260667	0.30382097695151	0.0979304825623049	3.10241478446933	0.00191948801997516	0.0205428085115456	Ikbkap
ENSMUSG00000058267	856.852527712903	-0.232743529708947	0.0750193604173657	-3.10244620074195	0.00191928429876527	0.0205428085115456	Mrps14
ENSMUSG00000020321	11841.7937693868	-0.276202912042051	0.0890406834515805	-3.10198553442424	0.00192227351444108	0.0205598652641894	Mdh1
ENSMUSG00000021952	300.937604701441	0.48001250085795	0.154761617659983	3.1016249901998	0.00192461602999709	0.0205721658918896	Xpo4
ENSMUSG00000001506	2431.58560031268	-0.733646375404736	0.236617949472405	-3.10055250263377	0.00193159966399273	0.0206212607693085	Col1a1
ENSMUSG00000025956	302.505783554476	-0.233726373311868	0.0753804692737284	-3.10062242333806	0.00193114365869628	0.0206212607693085	Mettl21a
ENSMUSG00000022003	141.854503959415	0.37018471824359	0.119404857955796	3.10024838671666	0.00193358418217802	0.0206296810828295	Slc25a30
ENSMUSG00000017311	2572.07108157566	-0.440712554281819	0.142163754973766	-3.10003456480976	0.00193498060457708	0.0206318203894708	Pyy
ENSMUSG00000042797	451.196882838367	-0.390374237598188	0.125943314723404	-3.09960269392246	0.00193780387974575	0.0206491615400702	Aqp11
ENSMUSG00000028530	4024.77295436374	0.135262452491814	0.0436540367709966	3.09850961095266	0.00194496661518913	0.0207126938550882	Jak1
ENSMUSG00000020182	2671.24987389127	-0.455776142991253	0.147113433129556	-3.09812729738875	0.00194747756526503	0.0207266397013894	Ddc
ENSMUSG00000006538	2737.69088694109	-0.340323471837033	0.109858922277832	-3.09782277834801	0.0019494797073088	0.02073515654161	Ihh
ENSMUSG00000015575	1537.68895898781	-0.229447961937724	0.0740987421308468	-3.09651628812476	0.00195809104181578	0.0208139166071508	Atp6v0e
ENSMUSG00000032479	4368.93497914001	0.144464624592296	0.0466725463241129	3.0952805443499	0.00196626819449159	0.020887967297641	Map4
ENSMUSG00000006313	229.017217015476	-0.513820701901614	0.16601233125804	-3.09507551642631	0.00196762793152733	0.020889548969052	Upk1a
ENSMUSG00000009772	870.264369936687	-0.364530146349148	0.117809825803368	-3.09422532342568	0.0019732755936627	0.0209109032812463	Nuak2
ENSMUSG00000031283	683.027455792042	0.467819138339169	0.151175690670077	3.09453944788074	0.00197118719669751	0.0209109032812463	Chrdl1
ENSMUSG00000058396	66.478620090968	0.664572925224966	0.214769440771039	3.09435515052374	0.00197241221665974	0.0209109032812463	Gpr182
ENSMUSG00000004612	46.3372635548407	-0.782882812521422	0.253155400211843	-3.09249896255935	0.00198478927447364	0.0210200028012395	Nkg7
ENSMUSG00000021234	82.2361893128312	-0.47417127631388	0.153420067031979	-3.09067311393524	0.00199703354208771	0.0211367010233725	Fam161b
ENSMUSG00000020707	240.70812048582	-0.295224312346052	0.0955408024520378	-3.09003383653028	0.00200133694022787	0.0211649647369175	Rnf135
ENSMUSG00000024012	4689.11664188495	-0.143745633922271	0.0465236858819558	-3.08973012772453	0.00200338438531105	0.0211649647369175	Mtch1
ENSMUSG00000040724	181.691006112797	0.594531490550527	0.192414020071813	3.08985535632298	0.00200253992714993	0.0211649647369175	Kcna2
ENSMUSG00000030347	401.856779603915	-0.226418127721515	0.0733175327172597	-3.08818531298195	0.00201382850250621	0.0212492778747627	D6Wsu163e
ENSMUSG00000047730	43696.7613684374	-0.400849095290811	0.129799158616965	-3.0882256831395	0.00201355493506824	0.0212492778747627	Fcgbp
ENSMUSG00000052087	96.2080439863924	-0.550680398653841	0.178354838419119	-3.08755514307824	0.00201810325834682	0.0212683673872935	Rgs14
ENSMUSG00000067365	889.586484809268	-0.198755651314839	0.064372350609315	-3.08759349990365	0.00201784282712044	0.0212683673872935	Tmem128
ENSMUSG00000027164	892.187604943737	0.248060784876904	0.0803484854136611	3.08731127413047	0.00201975977623485	0.0212728300730181	Traf6
ENSMUSG00000020399	37.1112243365485	-0.819476579928934	0.26547352929093	-3.08684855366833	0.00202290630744942	0.0212762747067592	Havcr2
ENSMUSG00000022016	1718.33662876007	0.266527007313074	0.0863373186521992	3.08704290883471	0.00202158413136668	0.0212762747067592	Akap11
ENSMUSG00000024959	943.590472970144	-0.218681684387486	0.0708459918560156	-3.08671921527932	0.00202378662148109	0.0212762747067592	Bad
ENSMUSG00000024913	2354.31642636853	0.273691213341029	0.0887005863290872	3.08556261765407	0.00203167439683046	0.0213331994486422	Lrp5
ENSMUSG00000079003	500.338489040187	-0.381457602927782	0.123620554410989	-3.08571341347967	0.002030644401316	0.0213331994486422	Samd1
ENSMUSG00000081169	70.494827900432	-0.547334254307927	0.177419765093558	-3.08496775440608	0.00203574222681004	0.021362910521245	Gm12551
ENSMUSG00000024074	1623.53304791265	0.297588992523569	0.0964918039182117	3.08408569888289	0.00204178770971056	0.0214003168699433	Crim1
ENSMUSG00000032558	221.380368809472	0.42438123915715	0.137600178864407	3.08416197318566	0.00204126428662293	0.0214003168699433	Nphp3
ENSMUSG00000036528	949.928676060018	-0.26446146779236	0.0857763537855307	-3.08315119634953	0.00204821062384373	0.0214285807656471	Ppfibp2
ENSMUSG00000045555	83.4249497189481	-0.490061970259997	0.158943241895676	-3.08325138216102	0.00204752115230961	0.0214285807656471	Mettl24
ENSMUSG00000071424	12.9847029537428	0.89112527702885	0.289027842404814	3.08318143198376	0.00204800252194941	0.0214285807656471	Grid2
ENSMUSG00000039100	2789.73451525146	0.234032780458285	0.0759144183063831	3.0828502105325	0.00205028326798463	0.0214372648116793	March6
ENSMUSG00000002205	1604.28111111906	-0.259564539585197	0.0842043182307979	-3.08255615672524	0.00205231003513591	0.0214454589498272	Vrk3
ENSMUSG00000020546	109.322288556698	-0.336998551113551	0.109340207457704	-3.08211003938246	0.00205538841078738	0.0214639565730901	Stxbp4
ENSMUSG00000021428	462.292031943288	0.227365047026747	0.0737734145480425	3.08193742176164	0.002056580672836	0.0214639565730901	Riok1
ENSMUSG00000053617	1432.43203013305	0.340291649594268	0.110421234522442	3.0817591477399	0.00205781266936535	0.0214639565730901	Sh3pxd2a
ENSMUSG00000014313	4605.49143332816	-0.288603428054886	0.0936696002729475	-3.08107889020465	0.00206251994199459	0.0214870736952239	Cox6c
ENSMUSG00000034912	7.07159707900388	1.22224267051941	0.396670238458253	3.08125629810276	0.00206129135665481	0.0214870736952239	Mdga2
ENSMUSG00000025218	334.166097919373	-0.259099663651216	0.0841189374624523	-3.08015854060054	0.00206890433688487	0.0215363943999915	Poll
ENSMUSG00000032549	515.915032279298	0.416835829679378	0.135334695563414	3.08003670414333	0.00206975086454822	0.0215363943999915	Rab6b
ENSMUSG00000063273	1290.40033773252	0.298437872362746	0.0969082337286102	3.07959252666307	0.00207283973012841	0.0215555340712328	Naa15
ENSMUSG00000024847	1089.64850032833	-0.223978391673471	0.0727629521104896	-3.07819275025239	0.00208260163152085	0.0216179562857989	Aip
ENSMUSG00000030655	4728.98963522107	0.301112444301677	0.0978177735183003	3.07829991903612	0.00208185275905859	0.0216179562857989	Smg1
ENSMUSG00000037259	56.1946632998691	0.499748389314956	0.162343763874706	3.0783343775413	0.00208161202290249	0.0216179562857989	Dzank1
ENSMUSG00000097908	94.7717320308798	-0.461256767155306	0.149928934394947	-3.07650267119388	0.00209444426202908	0.0217278126329078	4933404O12Rik
ENSMUSG00000040703	5006.09748084608	-0.383050803356481	0.124558634780938	-3.07526494674701	0.0021031563234304	0.0218050798628734	Cyp2s1
ENSMUSG00000022468	33.4458916446111	1.24377443527312	0.404732115827396	3.07308065417657	0.00211861218641348	0.0219389540456215	Endou
ENSMUSG00000029322	21216.1959851438	0.386397294720082	0.125730573764172	3.07321666601818	0.00211764674584776	0.0219389540456215	Plac8
ENSMUSG00000018501	4165.77119671253	0.231348390571883	0.075307253661259	3.07205985246143	0.002125870943586	0.0220009151282217	Ncor1
ENSMUSG00000034194	512.309751298303	0.196763771206295	0.0640532394483356	3.07187853262288	0.00212716266251519	0.022001085284	R3hcc1
ENSMUSG00000040463	2895.21637066084	0.375457495335617	0.122234041109886	3.07162793544629	0.00212894909656118	0.0220063689717636	Mybbp1a
ENSMUSG00000020850	5949.58580552481	0.233558571290028	0.076054869144289	3.0709220056237	0.00213398886270644	0.0220452550056356	Prpf8
ENSMUSG00000037979	95.030952285893	-0.413259216593185	0.134606660554549	-3.07012457549018	0.00213969502363447	0.0220909745946989	Ccdc92
ENSMUSG00000020044	4912.73298720334	0.307886392275369	0.100320987891292	3.06901276340095	0.00214767415575678	0.0221348648945017	Timp3
ENSMUSG00000036155	3567.42656763561	0.217756397592661	0.0709536289457632	3.06899591787072	0.00214779526045652	0.0221348648945017	Mgat5
ENSMUSG00000070436	2092.92011426132	-0.624686143072402	0.203546715098272	-3.06900626114651	0.00214772090056463	0.0221348648945017	Serpinh1
ENSMUSG00000086825	194.194681044408	1.21231479298519	0.395050256654855	3.06876092994001	0.0021494852721202	0.0221390566654434	Gm15675
ENSMUSG00000034171	881.527153955038	-0.260667739650653	0.0849567169222013	-3.06824167757516	0.00215322401203484	0.0221643321334278	Faah
ENSMUSG00000017776	5589.35954424038	0.226714968283799	0.0739300241698253	3.06661563863431	0.00216497047917151	0.0222719562949713	Crk
ENSMUSG00000030772	1212.05240683148	0.367412176346879	0.119868810421777	3.06511906687055	0.00217583356477201	0.0223584962169336	Dkk3
ENSMUSG00000044338	11.8005898383334	-1.34604728385064	0.439152859034392	-3.06509967124049	0.00217597467819566	0.0223584962169336	Aplnr
ENSMUSG00000028992	293.005788079461	-0.292918505491313	0.0956002966149037	-3.06399159692197	0.0021840504467736	0.0224281180403203	Nmnat1
ENSMUSG00000039478	126.20740204279	0.305430419332895	0.0996963537951419	3.06360671886255	0.00218686190309941	0.0224436297158066	Micu3
ENSMUSG00000000605	2858.31814370488	-0.122746272173444	0.0400754937631047	-3.06287610326214	0.00219220802986469	0.0224586714850991	Clcn4
ENSMUSG00000027695	1969.69391473273	-0.310816475213597	0.101478744124603	-3.06287270201093	0.00219223294579799	0.0224586714850991	Pld1
ENSMUSG00000039601	142.401499369908	0.450534573229563	0.14708648816197	3.06305887685238	0.00219086949997895	0.0224586714850991	Rcan2
ENSMUSG00000034042	2229.0326980435	-0.265181380867662	0.0865853933602142	-3.0626572286211	0.00219381192958603	0.0224615094416725	Gpbp1l1
ENSMUSG00000016283	60.9937492067537	-0.817221047925677	0.2668543792106	-3.06242322251991	0.00219552790133623	0.0224657457614785	H2-M2
ENSMUSG00000021876	2413.61451417648	0.376152706438542	0.122879710159137	3.06114578193097	0.00220491710857009	0.022548446921785	Rnase4
ENSMUSG00000026384	421.736584468527	0.336189783380659	0.109849827428943	3.06044889873064	0.00221005471070174	0.0225537732383641	Ptpn4
ENSMUSG00000045954	1065.41326593956	0.359880563116314	0.117590397577269	3.06045876645527	0.00220998188678791	0.0225537732383641	Cavin2
ENSMUSG00000047344	23.3569942817672	0.59426390379237	0.194180669837405	3.06036591742097	0.00221066720067666	0.0225537732383641	Lancl3
ENSMUSG00000049807	327.854945623087	0.400092267402369	0.130729294628031	3.06046375099603	0.00220994510165956	0.0225537732383641	Arhgap23
ENSMUSG00000020743	1599.14921869261	-0.208411878663342	0.0681046141956716	-3.06017266413921	0.00221209421769386	0.0225549937610251	Mif4gd
ENSMUSG00000037190	311.797372114178	-0.286672572808034	0.0936849875215942	-3.05996275808818	0.00221364515819059	0.0225574756462516	Cyb561d2
ENSMUSG00000067274	23402.6034288878	0.201103506584671	0.0657249480308806	3.05977429590638	0.00221503850456601	0.0225583496344586	Rplp0
ENSMUSG00000031398	376.531973511782	0.364400272327868	0.119134907962949	3.05871955213326	0.00222285132719791	0.0226245611190668	Plxna3
ENSMUSG00000000440	1149.90892814773	0.440655764313965	0.144135602295543	3.0572305335806	0.00223392395644899	0.0226747965076551	Pparg
ENSMUSG00000013921	360.874826724756	0.393220726875301	0.12860769245735	3.05752104996133	0.00223175966015025	0.0226747965076551	Clip3
ENSMUSG00000020393	1324.79085202886	0.176016577429869	0.0575762602784511	3.05710333701105	0.00223487215391541	0.0226747965076551	Kremen1
ENSMUSG00000032112	1123.63385962106	-0.219200576740995	0.0717095095789477	-3.05678532774887	0.00223724439441148	0.0226747965076551	Trappc4
ENSMUSG00000039929	370.199694423567	0.445646649595947	0.145776738297589	3.05704912045845	0.00223527642782953	0.0226747965076551	Urb1
ENSMUSG00000044156	3676.05141797196	-0.336399217913554	0.110055096316289	-3.05664371004476	0.00223830155648833	0.0226747965076551	Hepacam2
ENSMUSG00000057335	176.851331410941	0.381094208060743	0.124668920981326	3.05685013603211	0.00223676075963505	0.0226747965076551	Cep170
ENSMUSG00000068129	17.6688770760178	-1.09758695043244	0.359038651548771	-3.05701613377229	0.00223552243082574	0.0226747965076551	Cst7
ENSMUSG00000044986	4526.5475512576	-0.297139996169748	0.097218614780568	-3.05641051192123	0.00224004335478615	0.0226791243877762	Tst
ENSMUSG00000033191	485.763836709491	0.416911717599292	0.136448665385351	3.05544738324756	0.00224725029963665	0.0227387461403704	Tie1
ENSMUSG00000021880	37.4272560769052	-0.96489244737767	0.315930202900064	-3.05413169909205	0.00225712969940312	0.0228253233142454	Rnase6
ENSMUSG00000019763	249.610060083233	-0.312282465511523	0.102277680610935	-3.05328067322377	0.00226354118296146	0.0228767501396902	Rmnd1
ENSMUSG00000041926	2818.29408077944	-0.332443006294385	0.108887100986542	-3.05309814736892	0.00226491847282982	0.0228772678531968	Rnpep
ENSMUSG00000022139	4093.50242621733	0.208602833288769	0.0683356911245612	3.05261906122427	0.00226853717817331	0.0228807811632355	Mbnl2
ENSMUSG00000031024	2183.78637490969	-0.304894362059772	0.0998826611306154	-3.05252541941253	0.00226924510609181	0.0228807811632355	St5
ENSMUSG00000054046	40.4226391235228	2.8414043787659	0.930756220458011	3.05279117808924	0.00226723651004482	0.0228807811632355	Klk13
ENSMUSG00000037286	1375.95247284046	0.208016186671172	0.0681678697308412	3.05152834454881	0.00227679550806823	0.0229435023978932	Stag1
ENSMUSG00000063450	3379.499440793	0.377447081350206	0.123700948548145	3.05128688001371	0.00227862746923551	0.0229485587269416	Syne2
ENSMUSG00000035614	680.265870026374	0.233045336036473	0.076387331097814	3.05083752354246	0.00228204027559808	0.0229695209070117	Togaram1
ENSMUSG00000029581	198.336494672211	-0.5232705786422	0.171534671877437	-3.05052368081061	0.00228442664854941	0.0229801332599268	Fscn1
ENSMUSG00000005846	1722.85274889914	0.245027458457901	0.0803321420509371	3.05017956949952	0.00228704580251987	0.0229930735344247	Rsl1d1
ENSMUSG00000026319	2241.16973568135	0.179843353475758	0.0589796063581527	3.04924641890049	0.00229416219467057	0.0230253699910115	2310035C23Rik
ENSMUSG00000028339	616.153493027505	-0.521329858004559	0.170980595219757	-3.0490586217372	0.00229559682266055	0.0230253699910115	Col15a1
ENSMUSG00000029201	4750.65374171829	-0.488067251793508	0.160056728169522	-3.0493391772733	0.00229345389404542	0.0230253699910115	Ugdh
ENSMUSG00000092564	82.467678641816	-0.357814518498489	0.117350364561796	-3.04911296896796	0.00229518156653749	0.0230253699910115	BC051226
ENSMUSG00000078776	10.1273507556439	-1.04820310399513	0.343922413412408	-3.04778945226288	0.00230531387832662	0.0231093986222491	9530053A07Rik
ENSMUSG00000027823	1138.82396826936	0.280432065441898	0.0920402268585732	3.04684239721402	0.00231258927986389	0.0231554209264143	Gmps
ENSMUSG00000060739	688.571172114779	0.214371244618193	0.0703553795319511	3.04697730357404	0.00231155162861588	0.0231554209264143	Nsa2
ENSMUSG00000103088	46.0297174096128	0.540559592897851	0.177440010289293	3.04643576167821	0.00231571955579966	0.0231733142556008	Pcdhgb6
ENSMUSG00000019080	132.886228612067	-0.325135368117904	0.106733463401318	-3.04623646377326	0.00231725516552957	0.0231752383279514	Mfsd3
ENSMUSG00000040701	1775.0080137738	-0.213325449862913	0.0700333681983028	-3.04605440736296	0.00231865874289318	0.0231758404590922	Ap1g2
ENSMUSG00000043183	110.294748832175	0.440651834955949	0.144718091623521	3.04489804980491	0.00232759196087815	0.0232516598199594	Simc1
ENSMUSG00000036620	6832.28300014887	0.170308133510839	0.0559637695132237	3.04318552864094	0.00234087962876823	0.0233573483837533	Mgat4b
ENSMUSG00000057182	95.0677198327815	0.602564861842889	0.197993492854956	3.04335689599813	0.00233954684693536	0.0233573483837533	Scn3a
ENSMUSG00000003299	861.171918409837	-0.209798865775611	0.0689449847510993	-3.04298951595991	0.0023424049380278	0.0233590577981824	Mrpl4
ENSMUSG00000030156	18.4246129090311	-1.18448301568534	0.38930207229141	-3.04258081318072	0.00234558826260941	0.0233637925557376	Cd69
ENSMUSG00000052631	44.871831993021	-0.869323371537335	0.285713630213396	-3.04263878096417	0.00234513651929165	0.0233637925557376	Sh2d6
ENSMUSG00000051335	255.686210373216	-0.373038357634093	0.12261411410386	-3.04237697560749	0.00234717740297152	0.0233661307305624	Gfod1
ENSMUSG00000034488	139.22967019082	0.466063569607544	0.15321178906297	3.04195631718649	0.00235046001977024	0.0233853150294557	Edil3
ENSMUSG00000046096	303.241266024202	0.251646344726635	0.0827526635057626	3.04094556073245	0.00235836467128396	0.0234504364893319	BC030336
ENSMUSG00000033054	549.049432597948	0.251715463184252	0.0828025552377068	3.03994801201045	0.00236618988971457	0.0235146935353432	Npat
ENSMUSG00000029762	718.152230599571	0.494648452478316	0.162731747631221	3.03965550470997	0.00236848895107833	0.0235239904340837	Akr1b8
ENSMUSG00000035642	423.503345240435	-0.32962720141916	0.108467174256124	-3.03895813346081	0.00237397843227659	0.0235649458651529	Aamdc
ENSMUSG00000038664	2582.01099108066	0.306795813889484	0.10100036214075	3.03757142436721	0.00238492878353259	0.0236600295419806	Herc1
ENSMUSG00000032123	1338.59110083205	0.161599994130291	0.0532038306769636	3.03737516780462	0.00238648228197066	0.023661834671585	Dpagt1
ENSMUSG00000033955	4478.6884277777	0.238695173026626	0.0786058172165566	3.03660952177404	0.00239255172934573	0.0237083873834994	Tnks1bp1
ENSMUSG00000061578	16.5651446821058	0.865107733722722	0.284919499081969	3.03632337032095	0.00239482374107484	0.0237172785195311	Ksr2
ENSMUSG00000029823	2604.04671992533	0.303285069886803	0.0999227043352602	3.03519677439096	0.002403787999522	0.0237923984898184	Luc7l2
ENSMUSG00000005045	217.843453387818	0.417694891627344	0.137638279229289	3.03472910273394	0.00240751824918459	0.0238156564420485	Chd5
ENSMUSG00000021690	1183.09390247432	0.318801357238848	0.105080884248266	3.03386633562811	0.00241441377222608	0.0238521047871382	Jmy
ENSMUSG00000030077	257.859409997805	0.559482228411578	0.184419400623563	3.03374930468185	0.0024153505137451	0.0238521047871382	Chl1
ENSMUSG00000045326	6.47508914775004	-1.50486112730762	0.496026323929575	-3.03383319535533	0.00241467900052756	0.0238521047871382	Fndc7
ENSMUSG00000031506	57.0622089551812	-0.817348679293148	0.269434799482898	-3.03356760471109	0.00241680553958993	0.0238528198907354	Ptpn7
ENSMUSG00000039531	336.384889971631	-0.420973220031085	0.13880756934833	-3.03278288069922	0.00242309870953759	0.0239012572538264	Zufsp
ENSMUSG00000042817	46.9735658246104	-0.927817276399878	0.305962510451222	-3.03245412332239	0.00242573966618293	0.0239136346977074	Flt3
ENSMUSG00000049350	34808.8564959841	-0.624650379828473	0.206003440649856	-3.03223275231695	0.00242751945613567	0.0239175132251585	Zg16
ENSMUSG00000056124	994.518514504402	0.28220717023922	0.0930795901024117	3.03189098629162	0.00243026955115636	0.0239309419500853	B4galt6
ENSMUSG00000026088	505.731838715736	-0.246210365908755	0.0812202885688925	-3.0313899426732	0.0024343064627399	0.0239570194496228	Mitd1
ENSMUSG00000057176	68.3249498751517	-0.387979631188391	0.127997543097746	-3.03114905019785	0.00243624951868023	0.023962472460816	Ccdc189
ENSMUSG00000044037	1229.94634715891	0.52889255114117	0.174499900176686	3.03090460570839	0.002438222676272	0.0239682151629884	Als2cl
ENSMUSG00000019295	945.587565535662	-0.232624753326844	0.0767563724245141	-3.03068977830626	0.00243995797188056	0.0239716144253323	Tmem129
ENSMUSG00000055415	7482.92687741531	0.25201518672298	0.0831604328031404	3.03046987886122	0.00244173540808067	0.0239754235971586	Atp10b
ENSMUSG00000029231	1041.81970226501	0.398876111797042	0.131644028002472	3.02995979270364	0.00244586297210542	0.0240022912370664	Pdgfra
ENSMUSG00000028743	1089.3784412653	-0.281170238460545	0.0928519986636698	-3.02815494019687	0.00246051896973314	0.0241323895769393	Akr7a5
ENSMUSG00000073678	402.792015838251	0.395638305230346	0.130677574156903	3.02759144239476	0.00246511119244214	0.0241636922113703	Pgap1
ENSMUSG00000024073	2683.7382364986	0.348260653794607	0.115041092729232	3.0272717820431	0.00246771974796819	0.0241755258898053	Birc6
ENSMUSG00000039114	51.1021883888615	0.542508288601644	0.179252785752035	3.02649850782297	0.00247404042131048	0.0242236920252261	Nrn1
ENSMUSG00000031897	3053.68913924491	-0.255719381968661	0.0845011976602966	-3.02622198322773	0.00247630430158027	0.0242321053947038	Psmb10
ENSMUSG00000026228	80.1358995240378	0.626769134287647	0.207149175319138	3.02568973939691	0.00248066706653048	0.0242610364125758	Htr2b
ENSMUSG00000024594	1847.69339903695	0.172328058385318	0.056970465324597	3.02486661120733	0.00248742803947216	0.0242996084580825	Prrc1
ENSMUSG00000028010	456.80192319029	0.341102675317048	0.112763483311366	3.02493914962865	0.00248683155000666	0.0242996084580825	Gar1
ENSMUSG00000025377	737.135534162232	-0.219021700610227	0.0724443722208498	-3.02330869736202	0.00250027053104673	0.0244112434644133	Tepsin
ENSMUSG00000000290	215.422109666886	-0.576277074408675	0.190623997904258	-3.02310874152431	0.00250192323004986	0.0244135631022739	Itgb2
ENSMUSG00000044881	520.091225157497	-0.275577195163157	0.0911736915453207	-3.022551686702	0.00250653273820395	0.0244447161105114	Coa4
ENSMUSG00000056004	91.5953731147719	0.37475738038218	0.124002400997879	3.02217842046938	0.00250962578109714	0.0244610530934959	9330182L06Rik
ENSMUSG00000004931	704.171987641883	-0.23784223492227	0.0787369858480313	-3.02071805722059	0.00252176055399067	0.0245654506366161	Apba3
ENSMUSG00000079197	1059.90842497764	-0.264280051722591	0.0875039194317976	-3.02020816254495	0.00252601010878128	0.0245929607204823	Psme2
ENSMUSG00000037643	2727.35989913904	0.19619867376539	0.0649861049724129	3.01908652393736	0.00253538111025796	0.0246702734992501	Prkci
ENSMUSG00000003316	4515.38826860752	0.204354695419395	0.0676960663302331	3.01870856753357	0.00253854599410238	0.0246871451467048	Glg1
ENSMUSG00000015340	236.065002476855	-0.764383672357631	0.253242012589775	-3.01839202958733	0.00254119935966141	0.0246990261142978	Cybb
ENSMUSG00000090223	161.893145934274	-0.817220744792124	0.270855933184415	-3.01717867201274	0.00255139379058943	0.0247841473396672	Pcp4
ENSMUSG00000022820	268.186416001765	-0.356478903005711	0.118158575316536	-3.01695329391656	0.00255329149416557	0.0247886240052586	Ndufb4
ENSMUSG00000025892	52.731893326879	0.538880482633795	0.178661028461055	3.01621728742742	0.0025594977287051	0.0248349014711026	Gria4
ENSMUSG00000044098	605.213584567636	0.21381697543686	0.0708981350090299	3.01583356754909	0.00256273884177292	0.0248523723992504	Rsbn1
ENSMUSG00000029154	212.752682759734	0.793803253054621	0.263272690276834	3.01513708930436	0.0025686312777202	0.024876401015843	Cwh43
ENSMUSG00000042211	1758.75290129653	0.129052038866393	0.0428012326558605	3.01514771558157	0.00256854128291139	0.024876401015843	Fbxo38
ENSMUSG00000089824	285.089699274293	0.365161691695962	0.121113803179878	3.01502951858942	0.00256954246523489	0.024876401015843	Rbm12
ENSMUSG00000066108	27.2828745551023	-3.37299813271521	1.11935338459551	-3.01334518583163	0.0025838483601037	0.0249974522792162	Muc5b
ENSMUSG00000066677	16.0347534844662	-0.982116455342344	0.325936236036153	-3.01321653365785	0.00258494405669614	0.0249974522792162	Ifi208
ENSMUSG00000024854	734.459482280556	-0.302244843358684	0.100331987962165	-3.01244747061783	0.00259150282910482	0.0250340545894063	Pold4
ENSMUSG00000046354	4.4425256613676	3.44365688260949	1.14316962870613	3.01237611298956	0.00259211215653659	0.0250340545894063	Defb14
ENSMUSG00000110682	5.95095653672926	-1.49307993266143	0.49566726528741	-3.0122625342137	0.0025930822832871	0.0250340545894063	A530010L16Rik
ENSMUSG00000066861	475.989320055768	-0.256852063020627	0.085285025742545	-3.01169004504967	0.0025979772231022	0.0250672835866662	Oas1g
ENSMUSG00000102047	23.8120761296406	-0.969764730909352	0.322049352576756	-3.01123018304539	0.00260191528683046	0.0250912479197312	2010010A06Rik
ENSMUSG00000067203	143.340167365646	-0.624071869709118	0.207485341148819	-3.00778776107128	0.00263156851703689	0.0253630279642013	H2-K2
ENSMUSG00000029851	822.412484734042	0.16666082403354	0.0554180401433212	3.00733883050582	0.00263545831982416	0.0253721690477714	Tcaf2
ENSMUSG00000070000	200.871576579115	-0.512935261269783	0.170560076092021	-3.00735830460724	0.00263528947557731	0.0253721690477714	Fcho1
ENSMUSG00000062312	7856.05510162746	-0.287277385791828	0.0955701843205281	-3.00593106348254	0.00264769016138388	0.0254757114691548	Erbb2
ENSMUSG00000014592	355.643552400933	0.292450420544317	0.0973224058728258	3.00496497103115	0.00265611437053506	0.0255282925462234	Camta1
ENSMUSG00000026961	1194.20280444106	-0.257717538059514	0.0857609260902495	-3.00506943906259	0.00265520224207631	0.0255282925462234	Lrrc26
ENSMUSG00000040282	248.776194899394	-0.264337815258604	0.0879908502408868	-3.00415116497845	0.00266322966309872	0.0255824265856231	BC052040
ENSMUSG00000016520	714.806743110981	0.27310250616357	0.0909266186431751	3.00354846841178	0.00266851040063071	0.0256188878306517	Lnx2
ENSMUSG00000029005	17.8577393494598	-1.54740061585547	0.515327115022816	-3.00275411626062	0.00267548501399191	0.0256715614357	Draxin
ENSMUSG00000035686	311.860023513329	-2.76770739324597	0.92187948807022	-3.00224425107846	0.00267997053386389	0.0256860286945666	Thrsp
ENSMUSG00000070777	5389.58259819113	-0.334139920564631	0.111295853855257	-3.00226746091716	0.00267976619696745	0.0256860286945666	Ceacam20
ENSMUSG00000033209	348.401060171703	0.45941488368518	0.153036546959504	3.0019945745819	0.00268216955923674	0.0256928313358979	Ttc28
ENSMUSG00000025287	653.051361300217	0.319300328234897	0.106386921671337	3.00131184565446	0.00268819111526061	0.0257362225973785	Acot9
ENSMUSG00000020620	108.925478096646	0.528826927540088	0.176217599647468	3.00098814532732	0.00269105041344934	0.0257453170124406	Abca8b
ENSMUSG00000024246	130.63554630743	0.266728244466101	0.0888887410555923	3.00069774077783	0.00269361796936328	0.0257453170124406	Thumpd2
ENSMUSG00000039068	1263.59522958303	0.190845323347586	0.0635969575420839	3.00085618437484	0.0026922168434442	0.0257453170124406	Zzz3
ENSMUSG00000013646	1351.71014414389	-0.200003957590116	0.0666739223874349	-2.99973288548879	0.00270216463416943	0.0258127044677138	Sh3bp5l
ENSMUSG00000003623	1308.19275217388	-0.243995833597455	0.0813567930229775	-2.99908372160815	0.00270792884871696	0.0258248692637176	Crot
ENSMUSG00000032089	121.457193291455	-0.619533021701982	0.206564360847308	-2.99922512848158	0.00270667227796712	0.0258248692637176	Il10ra
ENSMUSG00000037157	1260.30352130799	-0.252417732046663	0.0841618850485115	-2.99919294703496	0.00270695820212545	0.0258248692637176	Il22ra1
ENSMUSG00000032640	130.268730127456	-0.310055587302636	0.103389765472309	-2.99890018984209	0.00270956054485274	0.0258261538783422	Chsy1
ENSMUSG00000024524	325.858200112429	0.40550179348258	0.135261619582099	2.99790727580676	0.00271840367225578	0.025887441068531	Gnal
ENSMUSG00000048583	156.780425940708	0.363158291953992	0.121139929551522	2.99784136657878	0.00271899160770799	0.025887441068531	Igf2
ENSMUSG00000001036	907.679213727411	0.232103783613008	0.077442873041161	2.9970967565943	0.00272564188807858	0.0259364444860075	Epn2
ENSMUSG00000055409	31.8183067742808	0.565883975012995	0.188904685459378	2.99560581907685	0.00273900247734161	0.0260492120943205	Nell1
ENSMUSG00000030589	35.7845951890988	-0.821244551126697	0.274170384272967	-2.99538023884104	0.00274102914993074	0.0260541239088733	Rasgrp4
ENSMUSG00000040569	11.4394488364392	0.908937801797637	0.303526541638159	2.99459084168396	0.00274813209305677	0.0261072548840393	Slc26a7
ENSMUSG00000022041	3.48888752542258	-2.16377305194579	0.722977300493425	-2.99286443774795	0.00276372479405713	0.0262409356890884	Chrna2
ENSMUSG00000027761	1000.8113482378	-0.476561866589113	0.159271229905855	-2.99214030601013	0.00277028910099195	0.0262887940430765	Aadac
ENSMUSG00000051147	576.997034918111	-0.201013254921021	0.0672340152701186	-2.98975532122293	0.00279200998389239	0.0264658236001319	Nat2
ENSMUSG00000055676	59.4383702473739	-0.51141223943226	0.171064497181208	-2.98958724843134	0.00279354653233481	0.0264658236001319	Gm5069
ENSMUSG00000057137	1017.71094669626	-0.650558080764058	0.217598608510532	-2.98971618071064	0.00279236774377668	0.0264658236001319	Tmem140
ENSMUSG00000051355	567.019357920222	-0.214647028789011	0.0718237463247849	-2.9885245447708	0.00280327983244396	0.0265434597526472	Commd1
ENSMUSG00000022829	10.7454867718732	0.862677885990861	0.28875302466131	2.98759774725383	0.00281179364063391	0.0265727001877647	Stxbp5l
ENSMUSG00000034957	1407.51213184854	-0.301348233898675	0.100868327567375	-2.9875406995064	0.0028123184670577	0.0265727001877647	Cebpa
ENSMUSG00000041747	475.610769772851	0.314773171282692	0.105346954206455	2.98796651173998	0.00280840324758959	0.0265727001877647	Utp15
ENSMUSG00000057716	12.0230561767281	1.01510064115409	0.339780615082986	2.98751781618316	0.00281252901361339	0.0265727001877647	Tmem178b
ENSMUSG00000020826	253.150259448881	1.5360505587073	0.514343247204913	2.98643088453992	0.00282254632917667	0.0266328958462707	Nos2
ENSMUSG00000027593	4624.03262525554	-0.160598341667785	0.0537733808961971	-2.98657698272312	0.00282119797507461	0.0266328958462707	Raly
ENSMUSG00000028266	1155.04395834731	0.213197920308462	0.0713914190264266	2.98632417195047	0.00282353156172206	0.0266328958462707	Lmo4
ENSMUSG00000027820	130.454595637076	-0.689761797068955	0.231044206484686	-2.98541048729856	0.00283198009255021	0.0266510617476434	Mme
ENSMUSG00000031565	868.02093715863	0.391212800346322	0.131047238673699	2.98528076063031	0.00283318150041607	0.0266510617476434	Fgfr1
ENSMUSG00000031879	549.169006234946	-0.286614055071321	0.0959896886517175	-2.98588378707271	0.0028276007734003	0.0266510617476434	Fam96b
ENSMUSG00000037849	11.9540406260484	-1.43317119792412	0.480062451094659	-2.98538491118426	0.00283221691793487	0.0266510617476434	Ifi206
ENSMUSG00000038056	2587.07600735142	0.313329758525919	0.104942139323497	2.98573824152793	0.00282894680944226	0.0266510617476434	Kmt2c
ENSMUSG00000043631	163.303836752309	0.529359878247583	0.177355069342578	2.98474625061364	0.00283813654615058	0.026683123539068	Ecm2
ENSMUSG00000040945	3764.77099151348	0.246988397387652	0.0827565179251363	2.98451896696625	0.00284024592083413	0.0266884110164654	Rcc2
ENSMUSG00000018372	352.754099395264	-0.325206898751	0.108987937513637	-2.98387974091454	0.00284618612818478	0.026729669615375	Cep95
ENSMUSG00000018398	1407.27880191471	0.152023005994192	0.0509589555994999	2.98324414630829	0.00285210383370797	0.0267339931470677	Sept8
ENSMUSG00000019772	756.203213767192	0.474670829799798	0.159094155127851	2.98358433984166	0.00284893506502603	0.0267339931470677	Vip
ENSMUSG00000034602	3120.88811809277	0.133028485319061	0.0445913366107376	2.98328095612697	0.00285176080956799	0.0267339931470677	Mon2
ENSMUSG00000049134	900.838755646949	-0.293781639249069	0.0984853482617447	-2.98299843006378	0.00285439458479589	0.0267339931470677	Nrap
ENSMUSG00000053101	13.6505504736492	-0.972105252324672	0.325868734835886	-2.98311911639588	0.00285326924648308	0.0267339931470677	Gpr141
ENSMUSG00000036273	904.59293306279	0.380911063807741	0.127718480672808	2.98242714602569	0.00285972701718611	0.0267694034186081	Lrrk2
ENSMUSG00000051998	92.5196741086843	-0.778947316040277	0.261194670918204	-2.98224811900628	0.00286139994708825	0.0267705378997649	Lax1
ENSMUSG00000019804	2683.77158236781	-0.237970918874105	0.0798714401727661	-2.97942441452616	0.00288790469251576	0.0270038654500173	Snx3
ENSMUSG00000041548	1611.36710747288	0.394444528183028	0.132412278999569	2.97891200999804	0.00289273834080583	0.0270344105393186	Hspb8
ENSMUSG00000032839	72.5242555412834	0.400620198933881	0.134496506419138	2.97866620925758	0.00289505966453745	0.0270414560544668	Trpc1
ENSMUSG00000038587	541.180303856561	0.415749349543339	0.139586480220402	2.97843565427601	0.00289723855373373	0.0270471642473021	Akap12
ENSMUSG00000030693	50.2616275575507	2.42636985726773	0.814921409527503	2.9774280426312	0.00290677869253327	0.0271153558515464	Klk10
ENSMUSG00000057229	1615.04122646554	-0.249394539140614	0.0837644283001509	-2.97733231398614	0.00290768654795738	0.0271153558515464	Dmac2
ENSMUSG00000051166	104.621182139446	0.543631721403865	0.182644950279438	2.9764399211264	0.00291616213476844	0.0271797024035792	Eml5
ENSMUSG00000072946	2119.61275073835	-0.256797599833568	0.0862886307327378	-2.97603053441592	0.00292005786386046	0.0272013165590284	Ptgr2
ENSMUSG00000058793	3394.74431951738	0.213706675200305	0.0718262906557735	2.97532662830232	0.00292676734945567	0.027249104324236	Cds2
ENSMUSG00000004837	125.745795598867	-0.77509270136161	0.260549442303874	-2.97483922632095	0.00293142140369544	0.0272777141621109	Grap
ENSMUSG00000026942	714.571241692739	-0.178372097400836	0.0599773765501039	-2.97398965511317	0.00293954985172885	0.0273386059525747	Traf2
ENSMUSG00000025169	362.00344030698	-0.177775655908275	0.0598114056633052	-2.97227015377339	0.00295606451233249	0.0274773841415733	Ogfod3
ENSMUSG00000020092	292.618683041316	0.310083317961241	0.104349872739344	2.97157351342248	0.00296277934153875	0.027510722726715	Pald1
ENSMUSG00000026994	1029.144449562	0.271051991925821	0.0912151653138812	2.97156718395567	0.00296284041422656	0.027510722726715	Galnt3
ENSMUSG00000014294	2179.92242198233	-0.271627229318552	0.0914360864000528	-2.97067864573866	0.00297142528015181	0.0275607682436447	Ndufa2
ENSMUSG00000025026	4309.52545863426	-0.315091644443255	0.10606654471722	-2.97069773775803	0.00297124057880602	0.0275607682436447	Add3
ENSMUSG00000020573	177.577584972179	-0.409147198014882	0.137774185141115	-2.96969419630981	0.00298096331816028	0.0276195376825462	Pik3cg
ENSMUSG00000031732	2653.60137463026	-0.353923270923419	0.119176453898428	-2.96974158356031	0.00298050355799673	0.0276195376825462	Phlpp2
ENSMUSG00000102224	17.8506120234838	0.826566184202328	0.278440401503875	2.96855693260744	0.0029920166969588	0.0277070703467167	4930447F24Rik
ENSMUSG00000002846	493.348647680679	-0.253233912681944	0.0853552818143995	-2.96682182167224	0.00300895277491892	0.0277493056332362	Timmdc1
ENSMUSG00000024666	152.934388205631	-0.234293849413854	0.0789480932425597	-2.96769484595418	0.00300042045535017	0.0277493056332362	Tmem138
ENSMUSG00000031478	277.934963734198	-0.326953331063243	0.1102050939504	-2.96677149252643	0.00300944533038401	0.0277493056332362	Nek3
ENSMUSG00000035699	8.70625310814396	2.76071101317578	0.930456122511668	2.96705126268988	0.00300670823978038	0.0277493056332362	Slc51a
ENSMUSG00000042265	14.5403009254049	-1.77463435197964	0.5979632141322	-2.96779853682989	0.00299940852214813	0.0277493056332362	Trem1
ENSMUSG00000052819	2189.00561124881	-0.324597358183484	0.109396031359669	-2.96717672614908	0.00300548152402711	0.0277493056332362	Best2
ENSMUSG00000076435	760.508314791303	0.418984819472013	0.141218643699915	2.96692284031804	0.00300796435924973	0.0277493056332362	Acsf2
ENSMUSG00000109772	7.79211500267607	-1.22236771261648	0.412008613995624	-2.96684989365166	0.00300867807526633	0.0277493056332362	Gm39132
ENSMUSG00000063931	1091.19866796977	-0.179493400757527	0.0605200197491704	-2.96585165539353	0.00301846045221046	0.0278175639538114	Pepd
ENSMUSG00000031521	680.90316150796	-0.21654078599068	0.073019592699805	-2.96551621262683	0.00302175417817662	0.0278330502305943	Aga
ENSMUSG00000008730	5028.1376861983	0.202441438312982	0.0682789628152155	2.96491671762579	0.00302764880988869	0.0278575985430399	Hipk1
ENSMUSG00000041697	10663.3531983945	-0.296077090666824	0.099859163921782	-2.96494662121081	0.00302735452968179	0.0278575985430399	Cox6a1
ENSMUSG00000026764	206.637293957736	0.408502523260781	0.137801418265253	2.964429019696	0.00303245191368576	0.0278869191977115	Kif5c
ENSMUSG00000020122	1177.63415845834	0.309527468766873	0.104441378517364	2.96364786793207	0.00304015958685436	0.0278983155278784	Egfr
ENSMUSG00000027985	23.9390894904177	-0.747294177210349	0.252134834791519	-2.96386724122535	0.00303799321447075	0.0278983155278784	Lef1
ENSMUSG00000030785	21.7577982008522	1.277262472134	0.430969861450748	2.96369325649461	0.0030397112465853	0.0278983155278784	Cox6a2
ENSMUSG00000046865	232.837625520745	0.357464214761412	0.120615023889514	2.96367901140456	0.00303985195059551	0.0278983155278784	Fbl
ENSMUSG00000022756	508.245043375975	-0.210866284401895	0.0712103406863121	-2.96117505364536	0.00306467695978232	0.0281083502978015	Slc7a4
ENSMUSG00000032946	265.15960025624	-0.607161752544212	0.20508760312432	-2.96049952944334	0.00307140590933113	0.0281550981656646	Rasgrp2
ENSMUSG00000023247	3091.28977640116	0.489942465035356	0.165573298883275	2.95906688058895	0.0030857212445583	0.0282713026612426	Guca2a
ENSMUSG00000003206	23.584599717413	-0.6587861952314	0.22282927496045	-2.95646160204186	0.00311190976232209	0.0284947197678901	Ebi3
ENSMUSG00000038903	895.697582032391	-0.210936491655565	0.0713512044636172	-2.95631297665233	0.00311340985175474	0.0284947197678901	Ccdc68
ENSMUSG00000038312	1525.86335873746	-0.178173448384502	0.060281296205477	-2.95570035151821	0.00311960009443697	0.0285362358585507	Edem2
ENSMUSG00000022119	945.285709527694	0.270567669137334	0.0915639927401606	2.95495708564336	0.003127125455026	0.0285899143349807	Rbm26
ENSMUSG00000014361	1074.21284717802	-0.378289289312909	0.1280393020343	-2.95447790875625	0.00313198575806939	0.0286191834206637	Mertk
ENSMUSG00000020062	8194.48768179328	0.378155181781244	0.128074745974519	2.95261317056588	0.00315096545984814	0.028777372214558	Slc5a8
ENSMUSG00000033166	420.391821499391	0.424440997100537	0.143784598198008	2.95192254538997	0.00315802135378875	0.0288265525902453	Dis3
ENSMUSG00000029718	470.369694063637	-0.565356138917898	0.191548428183658	-2.9515049759418	0.0031622945091478	0.0288350448582547	Pcolce
ENSMUSG00000054733	780.460335470602	-0.183721271069654	0.0622456917097875	-2.95154999523872	0.00316183355531321	0.0288350448582547	Msra
ENSMUSG00000034780	12.7308845134928	1.02924986060928	0.348751504507126	2.95124134894806	0.00316499502307753	0.0288444237391091	B3galt1
ENSMUSG00000002058	2081.69784019783	-0.283535371480944	0.0961023528091169	-2.95034786551081	0.00317416323517452	0.0289127054557713	Unc119
ENSMUSG00000028106	1475.27337207543	0.167378584187534	0.056741806242688	2.94982827074003	0.00317950602603747	0.0289460886338778	Rprd2
ENSMUSG00000034789	1014.52504338379	-0.245586301963542	0.083265924632591	-2.94942142355575	0.0031836951975193	0.028956640982212	Rab24
ENSMUSG00000039167	185.898161481643	0.419105765161847	0.142099148413928	2.9493897031741	0.0031840220231426	0.028956640982212	Adgrl4
ENSMUSG00000037885	1098.87142481597	-0.164301465736047	0.055712586195084	-2.94909062668042	0.00318710501119383	0.0289694076149189	Stk35
ENSMUSG00000074155	2.84563453010875	4.81865128076357	1.63441813375644	2.94823655051396	0.00319592411962111	0.0290342722020555	Klk5
ENSMUSG00000025738	148.023935998849	0.388238577738152	0.131699403634568	2.94791447055761	0.00319925565708755	0.0290492413663549	Fbxl16
ENSMUSG00000035189	30.1653478411629	0.686483232031799	0.232896793630054	2.94758558643897	0.00320266084127882	0.0290648631424209	Ano4
ENSMUSG00000020153	2849.24572562894	-0.186638361238426	0.0633386451711907	-2.94667435234812	0.00321211279260354	0.0291353154037835	Ndufs7
ENSMUSG00000035357	662.457438232623	0.412871216405451	0.1401321303307	2.94629943490554	0.00321600907175424	0.02915532764367	Pdzrn3
ENSMUSG00000020017	8.70187263767153	2.19905080497403	0.746587278171041	2.94547050193673	0.00322463893827064	0.0292182095394144	Hal
ENSMUSG00000023274	122.377396563626	-0.502756344525611	0.170734110572646	-2.94467428236428	0.00323294809514983	0.0292781210170734	Cd4
ENSMUSG00000057530	3298.98932784272	0.203417786547216	0.0691012013347954	2.94376628217585	0.00324244757421296	0.0293487437304942	Ece1
ENSMUSG00000095519	12.0174124149643	-1.77894499580115	0.604459722468685	-2.94303314129142	0.0032501362285028	0.0294029104426483	Ighv1-66
ENSMUSG00000009633	101.761674968271	-1.00550538244056	0.341708307861523	-2.94258395042605	0.00325485522197898	0.0294295217764141	G0s2
ENSMUSG00000025330	25.8097125927839	-2.19221924809944	0.745037383278331	-2.94242852412745	0.00325648951258837	0.0294295217764141	Padi4
ENSMUSG00000024384	1132.10216580509	0.213592476572736	0.0726067057443511	2.94177341311692	0.00326338615325042	0.0294764072857991	Iws1
ENSMUSG00000020519	618.154786206538	-0.26121372239758	0.0888023295951515	-2.941518804613	0.00326607011734058	0.0294793889511382	Sap30l
ENSMUSG00000021070	120.531134002324	0.38707753516462	0.131595557256905	2.94141795690681	0.00326713376272758	0.0294793889511382	Bdkrb2
ENSMUSG00000016498	4.52872296063898	-1.48413786305166	0.50459487067805	-2.94124643212751	0.00326894356728364	0.0294803002732762	Pdcd1lg2
ENSMUSG00000020372	38744.3882844682	0.173649631310157	0.059051094165474	2.94066746373154	0.00327505916653734	0.0294892070673811	Rack1
ENSMUSG00000032383	5918.99252099472	-0.173230559460164	0.0589085213685119	-2.94067064383593	0.00327502554688769	0.0294892070673811	Ppib
ENSMUSG00000046711	480.023562395496	0.354813685224006	0.12065322142313	2.94077257978615	0.00327394805983307	0.0294892070673811	Hmga1
ENSMUSG00000040747	196.987887805867	-0.749921538443636	0.255049550967248	-2.94029742691033	0.00327897329505113	0.0295090491842578	Cd53
ENSMUSG00000022141	2497.25338018384	0.219176349336841	0.0745589746805491	2.93963738471339	0.00328596558691632	0.0295565580320544	Nipbl
ENSMUSG00000015961	2253.88592690813	0.171527259627054	0.0583632848987276	2.93895828387126	0.00329317395472614	0.0295597487340975	Adss
ENSMUSG00000022799	545.344327135065	0.229206141495417	0.0779827574576303	2.93919000773921	0.00329071268667371	0.0295597487340975	Arhgap31
ENSMUSG00000035021	561.084418617981	0.402666439015862	0.136994767667512	2.93928334542774	0.003289721768675	0.0295597487340975	Baz1a
ENSMUSG00000101641	15.193419707434	-0.904249282274774	0.30766174303772	-2.93910212347693	0.00329164595698242	0.0295597487340975	Gm29560
ENSMUSG00000024732	354.792195193784	0.385941109459987	0.131364150108162	2.93794851291021	0.00330391888023383	0.0296407740622954	Ccdc86
ENSMUSG00000001665	1292.40014803967	-0.305031463396154	0.103831620863207	-2.93775114806325	0.00330602275732704	0.029644233164972	Gstt3
ENSMUSG00000022428	339.030694737163	-0.291151149270171	0.0991635830879346	-2.9360692726481	0.00332400084244292	0.029782249644099	Cby1
ENSMUSG00000032253	846.857939462633	0.309235983360562	0.105327614347533	2.93594405679999	0.00332534286804737	0.029782249644099	Phip
ENSMUSG00000051980	7.78264994093874	1.01061119895875	0.344238368804516	2.93578894900193	0.00332700595076688	0.029782249644099	Casr
ENSMUSG00000087651	135.277639361959	-0.308050117579612	0.104933623712459	-2.93566644018449	0.00332832003905767	0.029782249644099	1500009L16Rik
ENSMUSG00000037214	170.397643240669	-0.28524782354543	0.0971718028899173	-2.93549996050374	0.00333010653755528	0.0297827879657355	Thap1
ENSMUSG00000046201	1513.14019492477	0.163456431390472	0.0556913997210201	2.93503902234976	0.00333505743617235	0.0298116118595053	Scaf8
ENSMUSG00000038121	1412.05365029786	0.251038678847831	0.0855408860221699	2.93472151764676	0.00333847162594881	0.0298266765877104	Fam210a
ENSMUSG00000003423	1000.50175096645	-0.216707537911734	0.0738489201992218	-2.93447131423348	0.00334116435405384	0.0298287098810068	Pih1d1
ENSMUSG00000015702	19.37548200809	1.59502158408481	0.543563570486062	2.93437910612464	0.00334215721075737	0.0298287098810068	Anxa9
ENSMUSG00000030269	1006.11465192588	-0.263000438794442	0.0896352579322237	-2.93411816802386	0.00334496833461938	0.0298383628277423	Mtmr14
ENSMUSG00000036053	253.263790334668	0.380008332317115	0.12953819893014	2.93356195667081	0.00335096766789975	0.0298764311145253	Fmnl2
ENSMUSG00000027500	512.396632553838	0.32949604535775	0.112341738593586	2.9329797587498	0.00335725778855611	0.0299125522450536	Stmn2
ENSMUSG00000037995	2416.71541412891	-0.440618900605318	0.150234917666229	-2.93286612360132	0.00335848676667452	0.0299125522450536	Igsf9
ENSMUSG00000032657	318.433302116395	-0.318239107356614	0.108624032635859	-2.92973018616838	0.0033925643828646	0.0301971482949476	Fam189b
ENSMUSG00000033400	1151.65529777602	0.217766947868562	0.0743345804503154	2.92955104541306	0.00339452054298241	0.0301971482949476	Agl
ENSMUSG00000036885	879.298341242853	0.26156176489001	0.0892871741876191	2.92944386772047	0.00339569138025726	0.0301971482949476	Arhgef26
ENSMUSG00000021816	1445.11785290689	0.213290633785776	0.0728308419731373	2.92857569687916	0.00340518906682776	0.0302428552904587	Ppp3cb
ENSMUSG00000034462	938.017166419625	0.255019336570522	0.0870751140935447	2.92872813576282	0.00340351965496895	0.0302428552904587	Pkd2
ENSMUSG00000040325	1352.4269914013	0.171406485024218	0.0585306023183022	2.92849344163711	0.0034060901825505	0.0302428552904587	Dcaf1
ENSMUSG00000040536	17.1711843364151	0.80398488256727	0.274647066312671	2.92733832318447	0.00341876759084859	0.0303398037434773	Necab1
ENSMUSG00000034636	1688.77661218883	0.265962828924911	0.0908621740369006	2.9271017532213	0.00342136923622126	0.0303472812664726	Zyg11b
ENSMUSG00000028919	546.455129569636	-0.461228362281749	0.157594660202601	-2.92667506429979	0.00342606624583004	0.0303733272728982	Arhgef19
ENSMUSG00000015829	53.5192686769934	0.699999310248366	0.239258749727778	2.92569994219566	0.0034368224744475	0.0304385585710043	Tnr
ENSMUSG00000020308	478.431492351147	-0.264505571964033	0.0904079861027951	-2.92568813183479	0.00343695293857619	0.0304385585710043	Tpgs1
ENSMUSG00000005364	2.76088859490259	-2.74499866930143	0.938585330562562	-2.9246127974919	0.0034488506171092	0.0304688011310107	Il5ra
ENSMUSG00000013495	588.901128420286	-0.228439069069367	0.0780953638217961	-2.92512971180513	0.00344312671977414	0.0304688011310107	Tmem175
ENSMUSG00000037523	1724.49611865738	-0.203935381965066	0.0697308458556438	-2.92460788998962	0.00344890500035949	0.0304688011310107	Mavs
ENSMUSG00000041702	1065.66445717231	0.267976518363724	0.0916184104934591	2.92491996881845	0.0034454482032514	0.0304688011310107	Btbd7
ENSMUSG00000059956	18.8624195007682	4.54787907984519	1.55505298592421	2.9245814264922	0.00344919827317783	0.0304688011310107	Serpinb12
ENSMUSG00000030047	81.4123843058055	-0.879291019509067	0.300683087820604	-2.92431152640576	0.00345219064676331	0.0304796279621089	Arhgap25
ENSMUSG00000027882	1503.15022977788	0.134953843542016	0.0461754503611902	2.9226318852635	0.00347086594257434	0.030608044352439	Stxbp3
ENSMUSG00000035868	87.4795355111432	-0.351904546808604	0.120407761123011	-2.92260684466255	0.00347114505383775	0.030608044352439	Zfp983
ENSMUSG00000036864	169.505006632697	-0.376833797294151	0.128941173217362	-2.9225249615102	0.00347205789460487	0.030608044352439	Proser3
ENSMUSG00000045128	3184.36499078576	0.274498496029735	0.0939335939439706	2.922261190107	0.00347499992765355	0.0306183343983039	Rpl18a
ENSMUSG00000047810	122.753250270738	-0.696639621303581	0.238409692930691	-2.92202725795257	0.00347761104012942	0.0306256996755043	Ccdc88b
ENSMUSG00000030057	7157.83876540003	0.161192877661256	0.0551743997730683	2.92151574506003	0.00348332668521337	0.0306603836598475	Cnbp
ENSMUSG00000026238	905.23639045245	0.289521387533894	0.0991551703647775	2.91988190296872	0.00350164054806696	0.0307901644929925	Ptma
ENSMUSG00000038178	560.495935218185	-0.420598318597735	0.144043915680846	-2.91993116550402	0.00350108708185734	0.0307901644929925	Slc43a2
ENSMUSG00000024870	4241.91563207563	-0.190532620909282	0.0652766091229166	-2.91884985248708	0.00351325399074085	0.0308765450067555	Rab1b
ENSMUSG00000039092	8.96860500478238	3.3559885750484	1.15000882900006	2.91822853044219	0.00352026248445015	0.0309223871597423	Sptlc3
ENSMUSG00000022372	162.202006342131	-0.71573874627474	0.245286073599967	-2.9179754715387	0.00352312062514025	0.030931744033038	Sla
ENSMUSG00000057455	71.5632261071341	0.54573104867772	0.187093660229552	2.91688691112325	0.00353543932008493	0.0310083371378267	Rit2
ENSMUSG00000059409	1430.65636480292	-0.176063217785697	0.0603581994314398	-2.91697266393252	0.00353446747823767	0.0310083371378267	Ppp2r5d
ENSMUSG00000024420	158.624809238092	0.384513470830903	0.131865197296059	2.91595871174109	0.00354597422972855	0.0310849326276813	Zfp521
ENSMUSG00000026014	1673.76820385895	0.20380755934856	0.0699170002495372	2.9149929004557	0.00355696634046024	0.0311180442726268	Raph1
ENSMUSG00000026117	36.617158841041	-0.661519502662291	0.226908779944829	-2.91535436761475	0.00355284877854097	0.0311180442726268	Zap70
ENSMUSG00000033900	53.447613321811	0.446303701562616	0.153105914280122	2.91499974812246	0.00355688829666733	0.0311180442726268	Map9
ENSMUSG00000042873	58.3824313428091	0.440890952866324	0.151245565093194	2.91506698126756	0.00355612211406496	0.0311180442726268	Lhfpl4
ENSMUSG00000028284	1451.14278799194	0.150819949029547	0.0517651312366973	2.91354325636535	0.00357352324880515	0.0312470466742962	Map3k7
ENSMUSG00000027230	5152.37182793126	0.333241175303568	0.114462433351638	2.91135847409276	0.00359860891388064	0.0314504564246549	Creb3l1
ENSMUSG00000029524	257.820031949584	-0.325401204208741	0.111791814171533	-2.91077845565192	0.00360529553609632	0.0314929410575867	Sirt4
ENSMUSG00000034187	2030.74789736995	0.302314958339325	0.103925369520013	2.90896207283736	0.00362630849912639	0.0316444482685526	Nsf
ENSMUSG00000051517	562.09258023995	-0.317468567370788	0.109131135347963	-2.90905584697294	0.00362522094509847	0.0316444482685526	Arhgef39
ENSMUSG00000036120	1013.40715578726	-0.240730981940066	0.0827653076252233	-2.90859768237848	0.00363053736770766	0.0316653340079335	Rfxank
ENSMUSG00000022180	1225.88434748752	-0.363769036707402	0.125098497319239	-2.90786096158372	0.00363910095262801	0.0316987704317132	Slc7a8
ENSMUSG00000022723	634.769503496333	0.298301911515452	0.102578245430031	2.90804263871841	0.0036369874471179	0.0316987704317132	Crybg3
ENSMUSG00000027932	81.9812331515675	-0.80019169861285	0.275203540748904	-2.90763591353261	0.00364172055388683	0.0316987704317132	Slc27a3
ENSMUSG00000035681	25.3072205588566	0.634190522758356	0.218105017895519	2.90773008744878	0.00364062414336809	0.0316987704317132	Kcnc2
ENSMUSG00000027957	6817.64158955984	0.222459629965115	0.0765165391799288	2.90734045670833	0.00364516232988468	0.0317127284494052	Slc35a3
ENSMUSG00000056487	118.704018747952	-0.959026968829322	0.330071749014118	-2.90551061002286	0.00366654418049264	0.0318826714727112	Mettl7a2
ENSMUSG00000024180	4403.31215104028	-0.156533605829828	0.0538788928088932	-2.90528623862128	0.00366917380583995	0.0318894642309072	Tmem8
ENSMUSG00000022014	896.923722138717	-0.216702749231583	0.0746067087588303	-2.90460138017996	0.0036772109328859	0.0319207474277655	Epsti1
ENSMUSG00000022890	4033.0446469023	-0.222197220550194	0.0765091397657196	-2.90419185512461	0.00368202454099544	0.0319207474277655	Atp5j
ENSMUSG00000030067	3248.3302510067	0.176071165217236	0.0606185959851011	2.90457346225094	0.00367753890185006	0.0319207474277655	Foxp1
ENSMUSG00000031364	27.162568936764	-0.636396372612759	0.219108413762876	-2.90448167500077	0.00367861737021333	0.0319207474277655	Grpr
ENSMUSG00000038256	897.563727692211	0.234131341115845	0.0806175531600239	2.90422286386068	0.00368165986010199	0.0319207474277655	Bcl9
ENSMUSG00000032182	911.997999486221	-0.195259053819551	0.067248740226913	-2.90353474519673	0.00368976026492057	0.0319717448972425	Yipf2
ENSMUSG00000064128	193.418549951164	-0.334093486123543	0.11507452006239	-2.90327942225965	0.00369276999826355	0.0319817610492183	Cenpj
ENSMUSG00000018341	8.41245109390141	-1.0639464244151	0.366623590350303	-2.90201299757747	0.00370773156405085	0.0320791298610859	Il12rb2
ENSMUSG00000034118	366.847401032548	-0.351542019208797	0.121136424422658	-2.90203397437446	0.00370748329558322	0.0320791298610859	Tpst1
ENSMUSG00000022528	2045.06096554927	-0.379692249533679	0.130863726716482	-2.90143234539154	0.0037146098084911	0.0321064370822086	Hes1
ENSMUSG00000103897	10.8526244521061	0.895911939449624	0.308782320889821	2.90143534405683	0.00371457425735779	0.0321064370822086	Pcdhga8
ENSMUSG00000025318	51.230665727798	0.531260152372938	0.18318280010467	2.90016394590201	0.00372967527809144	0.032204383332149	Jph3
ENSMUSG00000033594	183.03703376904	-0.369579749195604	0.127430335838306	-2.90024935400434	0.00372865909827847	0.032204383332149	Spata2l
[truncated: 499 more rows]
