# Supplementary material for: Dietary tryptophan links encephalogenicity of autoreactive T cells with gut microbial ecology
Source: Nat Commun. 2019 Oct 25;10:4877. doi: 10.1038/s41467-019-12776-4 (PMC6814758; doi:10.1038/s41467-019-12776-4)
Supplement: Supplementary file 7 — Supplementary Dataset 6 [file 41467_2019_12776_MOESM7_ESM.xlsx]

## Sheet: Up in DTR
Supplementary Data 6 : GO term analysis for up-regulated DEGs in colon tissue
GO.ID	Term	Annotated	Significant	Expected	Rank in Fisher.classic	Fisher.elim	Fisher.classic	ont	Genes
GO:0010976	positive regulation of neuron projection...	214	64	30.1	71	2.80E-07	1.10E-09	BP	,Abl2,Atf1,Bmp5,Bmpr2,Scarb2,Cnr1,Cpeb1,Dmd,Eef1a1,Epha4,Fgfr1,Hgf,Hnrnpk,Elavl4,Igf1r,Itga3,Itga6,Itgb1,Itsn1,L1cam,Lif,Mecp2,Met,Afdn,Map1b,Mapt,Nf1,Ntn1,Ntrk3,E430016F16Rik,Pak3,Prkci,Plxna3,Ptprd,Reg1,Reln,Ret,Rit2,Stmn2,Ptk6,Snap91,Syt1,Syt4,Tenm3,Iqgap1,Ahi1,Gsk3b,Shank3,Gprc5b,Rpl4,Rapgef2,Rrn3,Fbxo38,Braf,Rims1,Nlgn1,Nrg1,Stk24,Amigo1,Zfp804a,Ppp1r9a,Robo2,Islr2,Dixdc1,Kalrn
GO:0045944	positive regulation of transcription by ...	597	127	83.96	140	4.10E-07	4.10E-07	BP	,Ahr,App,Zfhx3,Atf1,Bach1,Bex2,Bmp5,Bmpr1a,Bmpr2,Cebpz,Clock,Cnbp,Ctbp2,Ddx3x,Dhx9,Egfr,Elk4,Etv1,Etv6,Fgfr1,Fosl1,Hif1a,Hipk2,Hivep2,Hmga1,Hmga2,Hnrnpk,Hoxa2,Id4,Ifrd1,Igf2,Inhba,Itga6,Klf9,Lif,Lmo4,Lrp5,Smad4,Smad5,Mef2a,Met,Myc,Myt1l,Ncl,Nfatc2,Nos1,Pbx1,Etv4,Peg3,Pkd2,Phox2b,Pou2f1,Pparg,Ppp3ca,Ppp3cb,Rit2,Nr1h4,Cavin2,Sp1,Srebf2,Stat3,Tal1,Tcf20,Tcf4,Tead1,Tead4,Tgfbr1,Tnfrsf1a,Tnks,Traf6,Ve…
GO:0030336	negative regulation of cell migration	142	39	19.97	240	1.90E-05	1.90E-05	BP	,Apod,Bmpr1a,Chrd,Mecp2,Afdn,Nf1,Ccn3,Serpine1,Plcb1,Pparg,Prkg1,Pten,Ptprg,Ptprt,Slit2,Stat3,Tgfbr3,Thbs1,Tie1,Coro1c,Clic4,Gsk3b,Pkp2,Gtpbp4,Clasp2,Arid2,Mctp1,Mmrn2,Kank1,Braf,Adarb1,Spred1,Srgap1,Phldb2,Nrg1,Stk24,Osbpl8,Srgap3,Lrch1
GO:0007613	memory	76	25	10.69	252	2.30E-05	2.30E-05	BP	,App,Ccnd2,Cnr1,Fgf13,Igf2,Itga3,Mecp2,Mapt,Plcb1,Lgmn,Pten,Ptgs1,Reln,Snap25,Plk2,Syt4,Tac1,Rcan2,Jph3,Shank3,Slc24a2,Grm7,Pja2,Itga8,Kalrn
GO:0043410	positive regulation of MAPK cascade	273	63	38.39	267	3.20E-05	3.20E-05	BP	,Abl2,App,Casr,Cav2,Egfr,Epha4,F2r,Fgfr1,Fgfr4,Flt1,Flt4,Gcnt2,Hgf,Hipk2,Htr2b,Igf1r,Igf2,Itgb3,Kras,Lepr,Lif,Met,Nrxn1,Ntrk3,E430016F16Rik,Pdgfra,Pla2g5,Plcb1,Pten,Ret,Rit2,Rock1,Rock2,Ccl11,Shc1,Tgfbr1,Thbs1,Traf6,Map3k7,Map4k4,Iqgap1,Nox4,Map3k6,Lpar2,Mapk8ip2,Lrrk2,Spag9,Plce1,Akap13,Rapgef2,C1qtnf3,Akap12,Peli2,Gm6498,Rell1,Itga1,Braf,Wwc1,Dhx33,Taok1,Pja2,Lrrk1,Jcad,Dixdc1,Ksr2
GO:0050795	regulation of behavior	36	15	5.06	275	4.60E-05	4.60E-05	BP	,Zfhx3,Cnr1,Htr2b,Kcna2,Lepr,Nrxn1,Penk,Reln,Stat3,Ahi1,Shank3,Sgip1,Nlgn1,Mchr1,Hdac4
GO:1900273	positive regulation of long-term synapti...	15	9	2.11	278	4.70E-05	4.70E-05	BP	,App,Ephb2,Hnrnpk,Nos1,Sqstm1,Lgmn,Reln,Shank3,Kalrn
GO:0051895	negative regulation of focal adhesion as...	10	7	1.41	304	8.70E-05	8.70E-05	BP	,Apod,Mmp14,Pten,Coro1c,Clasp2,Rcc2,Phldb2
GO:0016525	negative regulation of angiogenesis	64	21	9	312	0.00011	0.00011	BP	,Epn2,Lif,Mecp2,Nf1,Serpine1,Pparg,Rock1,Rock2,Sars,Sema3e,Shc1,Plk2,Tcf4,Thbs1,Tie1,Creb3l1,Ecscr,Mmrn2,Spred1,Adgrb3,Ism1
GO:0007169	transmembrane receptor protein tyrosine ...	300	71	42.19	208	0.00011	3.90E-06	BP	,Abl2,Apc,Apod,App,Bmp5,Cav2,Socs3,Crk,Egfr,Epha4,Ephb2,Epn2,Ereg,Fgf7,Fgfr1,Fgfr4,Flt1,Flt4,Hgf,Hif1a,Igf1r,Igf2,Irs4,Itgb3,Lox,Met,Myo1c,Nedd4,Nrxn1,Ntrk3,E430016F16Rik,Pdgfra,Plat,Plaur,Plcb1,Lgmn,Pten,Ptpn12,Ptprt,Ret,Nr1h4,Zfp106,Sorbs1,Shc1,Ptk6,Stat3,Tcf4,Thbs1,Tie1,Xbp1,Axl,Creb3l1,Iqgap1,Ahi1,Gsk3b,Cpne3,Arid5b,Rps6kb1,Appl1,Rapgef2,Clasp2,Phip,Mmrn2,Kank1,Itga1,Nrg1,Sipa1l1,Myof,Gprc5a,…
GO:0051966	regulation of synaptic transmission, glu...	37	18	5.2	143	0.00013	5.10E-07	BP	,Cnr1,Egfr,Glul,Gria2,Gria4,Grik1,Grik3,Nrxn1,Reln,Syt1,Tnr,Shank3,Mapk8ip2,Lrrk2,Grm7,Nlgn1,Dgki,Kalrn
GO:1903078	positive regulation of protein localizat...	39	15	5.48	329	0.00014	0.00014	BP	,Dlg1,Dpp6,Egfr,Ephb2,Rack1,Itga3,Itgb1,Nrxn1,Sqstm1,Prkci,Sorbs1,Sptbn1,Ezr,Clip3,Dpp10
GO:0009887	animal organ morphogenesis	526	115	73.98	137	0.00014	3.50E-07	BP	,Abl2,Ahr,Apc,Bmp5,Bmpr1a,Bmpr2,Celsr1,Dlg1,Egfr,Ephb2,Ereg,Fat1,Fgf7,Fgfr1,Fgfr4,Flt1,Hesx1,Hgf,Hif1a,Hipk1,Hipk2,Hmga2,Hoxa2,Htr2b,Id4,Igf1r,Igf2,Inhba,Itga2,Itga6,Kras,Lama2,Lama5,Lamc2,Lif,Lrp5,Smad4,Met,Afdn,Mmp14,Myc,Nab1,Nedd4,Nf1,Ntn1,Pbx1,Pdgfra,Etv4,Prkci,Pkd2,Serpine1,Pou2f1,Prkar1a,Prkx,Pten,Ryr2,Ccl11,Glg1,Slc8a1,Slit2,Slit3,Ncor2,Sp1,Stat3,Tead1,Tgfbr1,Tgfbr3,Thbs1,Traf6,Xbp1,Yap1,Z…
GO:2000300	regulation of synaptic vesicle exocytosi...	57	19	8.02	344	0.00018	0.00018	BP	,Apba2,Atp2a2,Cnr1,Napb,Syt1,Syt4,Gsk3b,Lrrk2,Nrn1,Grm7,Braf,Chrna5,Rims1,Nlgn1,Stxbp5l,Rims3,Chrm2,Dgki,Ppfia2
GO:0035725	sodium ion transmembrane transport	62	20	8.72	355	0.0002	0.0002	BP	,Dmd,Nedd4,Nos1,Pkd2,Plcb1,Scn3a,Scn5a,Scn7a,Scn9a,Slc8a1,Wnk4,Neto2,Slmap,Hecw1,Ano6,Slc5a8,Wnk1,Scn3b,Hecw2,Nalcn
GO:0030325	adrenal gland development	11	7	1.55	358	0.00021	0.00021	BP	,Apoa1,Hmga2,Igf1r,Nf1,Pbx1,Pdgfra,Arid5b
GO:0008045	motor neuron axon guidance	21	10	2.95	365	0.00023	0.00023	BP	,Epha4,Hoxa2,Kif5c,Ntn1,Etv4,Plxna3,Slit1,Slit2,Mycbp2,Foxp1
GO:0048598	embryonic morphogenesis	311	73	43.74	209	0.00025	3.90E-06	BP	,Abl2,Apaf1,Apoa1,Bmp5,Bmp8b,Bmpr1a,Bmpr2,Celsr1,Chrd,Socs3,Dlg1,Ephb2,Fgfr1,Flt1,Gnaq,Rack1,Hesx1,Hif1a,Hipk1,Hipk2,Hoxa2,Htr2b,Igf2,Inhba,Lama5,Lmo4,Lrp5,Smad4,Mmp14,Myc,Nsd1,Ntn1,Pbx1,Pdgfra,Pkd2,Pou2f1,Prkar1a,Ret,Rock1,Rock2,Ryr2,Sp1,Tal1,Tead1,Tgfbr1,Traf6,Yap1,Hs2st1,Map3k7,Cul3,Ahi1,Aldh1a3,Shank3,Plpp3,Wls,Nipbl,Cplane1,Nphp3,Asxl2,Clasp2,Dync2h1,Dicer1,Hectd1,Phldb2,Cdc73,Mib1,Zfp281,Ec…
GO:0097709	connective tissue replacement	6	5	0.84	374	0.00029	0.00029	BP	,F2r,Hif1a,Ppp3ca,Rock1,Rock2
GO:0042551	neuron maturation	29	12	4.08	375	0.00029	0.00029	BP	,Abl2,App,Gnaq,Mecp2,Nrxn1,Ret,B4galt6,Gsk3b,Lrrk2,Srrm4,Adgrb3,Nfasc
GO:0071277	cellular response to calcium ion	46	16	6.47	387	0.00033	0.00033	BP	,Mef2a,Nrxn1,Pkd2,Lgmn,Scn5a,Syt1,Syt4,Iqgap1,Clic4,Cpne8,Cpne3,Prkaa2,Braf,Nlgn1,Wnk1,Cpne2
GO:0048646	anatomical structure formation involved ...	610	129	85.79	141	0.00034	4.60E-07	BP	,Abi1,Abl2,Ahr,Apaf1,Atp7a,Bmp5,Bmpr1a,Bmpr2,Celsr1,Chrd,Ephb2,Epn2,Ereg,Fgfr1,Fgfr4,Sh3pxd2a,Flt1,Flt4,Glul,Grid2,Hesx1,Hgf,Hif1a,Hipk1,Hipk2,Hk2,Hmga2,Igf2,Inhba,Itga6,Itgb1,Itgb3,Jak1,Lepr,Lif,Lmo4,Smad4,Smad5,Mecp2,Mef2a,Ncl,Nf1,Nfatc2,Ccn3,Nrxn1,Pdgfra,Pik3c2a,Serpine1,Pou2f1,Pparg,Ppp3cb,Prkar1a,Prkx,Pten,Ptpn14,Ptprb,Reln,Ret,Rock1,Rock2,Sars,Scg2,Ccl11,Sema3e,Shc1,Slit2,Plk2,Sp1,Stat3,Tal…
GO:0030335	positive regulation of cell migration	309	78	43.46	118	0.00036	7.80E-08	BP	,Apc,App,Atp7a,Bmpr2,Cpeb1,Crk,Egfr,F2r,Fgf7,Fgfr1,Flt1,Flt4,Gab2,Gcnt2,Rack1,Hgf,Hif1a,Igf1r,Igf2,Il6st,Itga2,Itga3,Itga6,Itgb1,Itgb3,Lamc2,Lbp,Met,Mmp14,Myc,Myo1c,Ntrk3,E430016F16Rik,Pak3,Pdgfra,Pik3c2a,Serpine1,Ppp3ca,Lgmn,Reln,Ret,Rock2,Ccl11,Sema3e,Slc8a1,Plk2,Sp1,Stat3,Tac1,Tgfbr1,Thbs1,Xbp1,Akt3,Map4k4,Iqgap1,Nox4,Dock7,Plpp3,Cpne3,Spag9,Nipbl,Rps6kb1,Rapgef2,Clasp2,Akap12,Ano6,Mgat5,Sema3…
GO:2000463	positive regulation of excitatory postsy...	15	8	2.11	395	0.00038	0.00038	BP	,Afdn,Nrxn1,Pten,Reln,Gsk3b,Shank3,Rims1,Nlgn1
GO:0097107	postsynaptic density assembly	14	10	1.97	185	0.00038	1.70E-06	BP	,Grid2,Nrxn1,Nrxn2,Ntrk3,E430016F16Rik,Pten,Ptprd,Reln,Shank3,Sipa1l1,Lrfn4
GO:0050919	negative chemotaxis	26	11	3.66	402	0.00041	0.00041	BP	,Apoa1,Itgb3,Ntn1,Plxna3,Sema3e,Slit1,Slit2,Slit3,Sema3d,Nrg1,Robo2
GO:2000310	regulation of NMDA receptor activity	12	7	1.69	409	0.00044	0.00044	BP	,Ephb2,Nrxn1,Reln,Rgs9,Mapk8ip2,Dapk1,Nlgn1
GO:0055002	striated muscle cell development	100	27	14.06	416	0.00047	0.00047	BP	,Cav2,Dmd,Itgb1,Lox,Smad4,Mef2a,Met,Nfatc2,Pdgfra,Ppp3ca,Prkar1a,Prkg1,Slc8a1,Tmod1,Sgcd,Tmod2,Pdlim5,Gsk3b,Cavin4,Smyd3,Akap13,Foxp1,Dicer1,Hdac4,Pgm5,Myof,Akap6
GO:0071363	cellular response to growth factor stimu...	307	74	43.18	170	0.00055	1.20E-06	BP	,Apaf1,Atp7a,Bmp5,Bmp8b,Bmpr1a,Bmpr2,Cav2,Chrd,Crk,Dmd,Eef1a1,Egfr,Epn2,Fgf7,Fgfr1,Fgfr4,Flt1,Flt4,Gcnt2,Rack1,Hgf,Hif1a,Hipk2,Igf1r,Itga3,Itgb3,Lox,Smad4,Smad5,Myo1c,Ncl,Nedd4,Nos1,Nrxn1,Ntrk3,E430016F16Rik,Pdgfra,Serpine1,Phox2b,Ppm1a,Lgmn,Ptpn12,Ryr2,Stmn2,Glg1,Shc1,Slit2,Tac1,Tcf4,Tgfbr1,Tgfbr3,Thbs1,Usp9x,Xbp1,Map3k7,Creb3l1,Iqgap1,Smad9,Kcnd3,Gsk3b,Aspn,Cpne3,Rps6kb1,Zcchc12,Appl1,Rapgef2,C…
GO:0008284	positive regulation of cell proliferatio...	491	101	69.05	264	0.00055	3.00E-05	BP	,Atp7a,Bmp5,Bmpr1a,Bmpr2,Birc6,Casr,Cav2,Ccnd2,Cd38,Chrd,Cnbp,Dhx9,Dlg1,Egfr,Ereg,F2r,Fgf7,Fgfr1,Fgfr4,Flt1,Flt4,Gab2,Gcnt2,Glul,Gnai3,Gnaq,Hif1a,Hipk1,Hipk2,Hmga2,Htr2b,Id4,Igf1r,Igf2,Il6st,Il7,Itga2,Itgb1,Itgb3,Cd47,Kras,Lamc2,Lif,Lrp5,Smad4,Mecp2,Myc,Nf1,Nfatc2,Ntn1,Ntrk3,E430016F16Rik,Osmr,Reg3b,Pbx1,Pdgfra,Prkch,Prkci,Serpine1,Lgmn,Pten,Reg1,Ncor1,Scg2,Scn5a,Ccl11,Shc1,Sp1,Stat3,Tac1,Tgfbr1,…
GO:0008306	associative learning	48	16	6.75	433	0.00057	0.00057	BP	,Abl2,App,Hif1a,Itgb1,Kras,Mecp2,Nf1,Lgmn,Reln,Snap25,Tac1,Tnr,Tanc1,Grm7,Braf,Kmt2a
GO:0019226	transmission of nerve impulse	35	13	4.92	435	0.00057	0.00057	BP	,Dpp6,Itga2,Kcna2,Kcnq2,Ntrk3,E430016F16Rik,Scn3a,Scn5a,Scn7a,Scn9a,Tnr,Avpr1a,Grm7,Nfasc
GO:0060395	SMAD protein signal transduction	31	12	4.36	441	0.0006	0.0006	BP	,Bmp5,Bmp8b,Bmpr1a,Hipk2,Inhba,Smad4,Smad5,Ccn3,Sptbn1,Tgfbr1,Smad9,Lnpep
GO:0035556	intracellular signal transduction	1342	270	188.74	41	0.00062	1.40E-11	BP	,Abl2,Ahr,Apaf1,Apc,Apoa1,App,Atp2a2,Slc7a1,Slc7a3,Bdkrb2,Bmp5,Bmp8b,Cab39,Casp4,Casr,Cav2,Arhgap31,Celsr1,Chm,Socs3,Crk,Ddx3x,Dlg1,Dmd,Egfr,Eif3a,Epha4,Ephb2,Eps8,F2r,Fgf13,Fgfr1,Fgfr4,Flt1,Flt4,Gab2,Gcnt2,Gnal,Gnaq,Rack1,Hgf,Hif1a,Hipk1,Hipk2,Hipk3,Hmga2,Hnrnpk,Htr2b,Igf1r,Igf2,Il6st,Kpnb1,Inhba,Itga3,Itgb1,Itgb3,Itsn1,Jak1,Kras,L1cam,Lepr,Lif,Lox,Smad4,Mef2a,Met,Mapt,Myc,Nf1,Nfatc2,Nos1,Nos2,C…
GO:0021954	central nervous system neuron developmen...	53	17	7.45	446	0.00064	0.00064	BP	,Atp7a,Crk,Epha4,Ephb2,Fgfr1,Gnaq,Plxna3,Phox2b,Pten,Slit2,B4galt6,Rapgef2,Mycbp2,Adarb1,Arhgef28,Samd4b,Robo2
GO:1905606	regulation of presynapse assembly	16	8	2.25	449	0.00067	0.00067	BP	,App,Grid2,Nrxn1,Ntrk3,E430016F16Rik,Nlgn1,Farp1,Lrfn4,Mdga2
GO:0098901	regulation of cardiac muscle cell action...	16	8	2.25	450	0.00067	0.00067	BP	,Atp2a2,Dlg1,Fgf13,Ryr2,Pkp2,Slmap,Dsp,Ank2
GO:0006541	glutamine metabolic process	16	8	2.25	451	0.00067	0.00067	BP	,Gfpt1,Glul,Gls,Mecp2,Nr1h4,Asns,Ctps,Gmps
GO:0043087	regulation of GTPase activity	172	40	24.19	455	0.00072	0.00072	BP	,Cav2,Crk,Asap1,Epha4,Evi5,F2r,Rack1,Itga6,Itgb1,Afdn,Nf1,Ntrk3,E430016F16Rik,Plxna3,Prkg1,Rasa3,Ccl11,Coro1c,Map4k4,Iqgap1,Gsk3b,Lrrk2,Tbc1d2b,Dock7,Rrp1b,Rapgef2,Sh3bp4,Rab3gap2,Usp6nl,Dock9,Rcc2,Arap2,Sipa1l1,Eif5,Ric1,Wnk1,Myo9a,Sbf2,Dgki,Lrch1,Kalrn
GO:0007420	brain development	319	81	44.86	102	0.00073	3.30E-08	BP	,Abl2,Apaf1,App,Zfhx3,Atp7a,Bmp5,Bmpr1a,Chrd,Crk,Egfr,Ephb2,Fgf13,Fgfr1,Gnaq,Grid2,Hesx1,Hif1a,Hmga2,Hnrnpk,Hoxa2,Id4,Igf1r,Inhba,Itgb1,Kif1a,Kras,Mecp2,Met,Afdn,Nf1,Nrxn1,Pcm1,Plcb1,Plxna3,Phox2b,Prkg1,Pten,Reln,Ncor1,Slit1,Slit2,Ncor2,Stxbp3,Synj2,Tnr,Usp9x,Atrx,Akt3,Axl,Ahi1,Smad9,Ncoa6,Gsk3b,Aldh1a3,Cend1,Shank3,Maco1,Lrrk2,Dock7,Wls,Nipbl,Cplane1,Cul5,Rapgef2,B3gnt5,Dync2h1,Shroom2,Dicer1,Bp…
GO:0008344	adult locomotory behavior	49	16	6.89	456	0.00073	0.00073	BP	,Abl2,App,Ccnd2,Chl1,Epha4,Eps8,Hipk2,Mecp2,Mapt,Oprd1,Tmod1,Cend1,Pum1,Prex2,Oxr1,Kalrn
GO:0007215	glutamate receptor signaling pathway	36	17	5.06	188	0.00078	1.80E-06	BP	,App,Ephb2,Gnaq,Gria2,Grik1,Grik3,Nrxn1,Plcb1,Reln,Rgs9,Shank3,Mapk8ip2,Dapk1,Neto2,Grm7,Nlgn1,Kalrn
GO:0035176	social behavior	24	10	3.38	469	0.00087	0.00087	BP	,Mecp2,Nrxn1,Nrxn2,Pcm1,Pten,Avpr1a,Shank3,Mapk8ip2,Vps13a,Kalrn
GO:0042711	maternal behavior	7	5	0.98	471	0.0009	0.0009	BP	,Gnaq,Mbd2,Pten,Avpr1a,Kalrn
GO:0031032	actomyosin structure organization	125	31	17.58	474	0.00091	0.00091	BP	,Apoa1,Epb41l2,Itgb1,Cd47,Smad4,Mef2a,Met,Pdgfra,Prkar1a,Rock1,Rock2,Sorbs1,Tac1,Tgfbr1,Tmod1,Cul3,Nox4,Tmod2,Cavin4,Arhgef10l,Akap13,Clasp2,Foxp1,Braf,Phldb2,Cdc42bpb,Phactr1,Pgm5,Cdc42bpa,Ppp1r9a,Sh3pxd2b
GO:0007179	transforming growth factor beta receptor...	94	25	13.22	476	0.00095	0.00095	BP	,Bmp8b,Bmpr1a,Bmpr2,Cav2,Gcnt2,Hipk2,Itga3,Lox,Smad4,Smad5,Ppm1a,Glg1,Tgfbr1,Tgfbr3,Thbs1,Usp9x,Xbp1,Map3k7,Smad9,Aspn,Appl1,Trim33,Zfp451,Cd109,Itga8
GO:0098917	retrograde trans-synaptic signaling	10	6	1.41	478	0.00097	0.00097	BP	,Cnr1,Nos1,Plcb1,Syt4,Nlgn1,Farp1
GO:0099151	regulation of postsynaptic density assem...	10	6	1.41	479	0.00097	0.00097	BP	,Grid2,Nrxn1,Ntrk3,E430016F16Rik,Ptprd,Sipa1l1,Lrfn4
GO:0046831	regulation of RNA export from nucleus	10	6	1.41	480	0.00097	0.00097	BP	,Dhx9,Iws1,Rbm26,Tpr,Setd2,Cpsf6
GO:0051968	positive regulation of synaptic transmis...	17	8	2.39	494	0.00111	0.00111	BP	,Egfr,Glul,Gria4,Nrxn1,Reln,Tnr,Shank3,Nlgn1
GO:0010648	negative regulation of cell communicatio...	713	138	100.28	258	0.00118	2.70E-05	BP	,Abl2,Apc,Apoa1,Apod,Bdkrb2,Bmp5,Birc6,Cav2,Cd38,Chrd,Socs3,Clock,Ddx3x,Dlg1,Dmd,Eif3a,Ephb2,Epn2,Gnai3,Rack1,Grid2,Grik1,Grik3,Hgf,Hif1a,Hipk2,Hipk3,Hmga2,Htr2b,Igf1r,Il6st,Il7,Itga3,Itga6,Itgb1,Cd47,Lif,Smad4,Met,Mmp14,Mapt,Nedd4,Nf1,Nos1,Ccn3,Pkd2,Serpine1,Plaur,Pparg,Ppm1a,Ppp3ca,Lgmn,Pten,Ptgs1,Ptprd,Ptprt,Rasa3,Rgs9,Ncor1,Nr1h4,Scg2,Glg1,Slit2,Slit3,Ncor2,Plk2,Syt4,Tgfbr1,Tgfbr3,Thbs1,Timp3…
GO:1902904	negative regulation of supramolecular fi...	86	23	12.1	507	0.00138	0.00138	BP	,Apc,Eps8,Fgf13,Smad4,Met,Map1b,Stmn2,Slit2,Sptb,Sptbn1,Tmod1,Tmod2,Shank3,Eml2,Clasp2,Clip3,Eml4,Kank1,Shroom2,Phldb2,Plekhh2,Taok1,Ppp1r9a
GO:0051897	positive regulation of protein kinase B ...	47	15	6.61	509	0.00138	0.00138	BP	,Egfr,Gcnt2,Igf1r,Igf2,Itgb1,Itsn1,Nrxn1,Ret,Tgfbr1,Thbs1,Axl,Nox4,C1qtnf3,Nrg1,Osbpl8
GO:0023057	negative regulation of signaling	716	138	100.7	269	0.00139	3.40E-05	BP	,Abl2,Apc,Apoa1,Apod,Bdkrb2,Bmp5,Birc6,Cav2,Cd38,Chrd,Socs3,Clock,Ddx3x,Dlg1,Dmd,Eif3a,Ephb2,Epn2,Gnai3,Rack1,Grid2,Grik1,Grik3,Hgf,Hif1a,Hipk2,Hipk3,Hmga2,Htr2b,Igf1r,Il6st,Il7,Itga3,Itga6,Itgb1,Cd47,Lif,Smad4,Met,Mmp14,Mapt,Nedd4,Nf1,Nos1,Ccn3,Pkd2,Serpine1,Plaur,Pparg,Ppm1a,Ppp3ca,Lgmn,Pten,Ptgs1,Ptprd,Ptprt,Rasa3,Rgs9,Ncor1,Nr1h4,Scg2,Glg1,Slit2,Slit3,Ncor2,Plk2,Syt4,Tgfbr1,Tgfbr3,Thbs1,Timp3…
GO:0061001	regulation of dendritic spine morphogene...	38	13	5.34	514	0.0014	0.0014	BP	,Epha4,Afdn,Pak3,Pten,Reln,Pdlim5,Shank3,Lrrk2,Dnm3,Nlgn1,Sipa1l1,Ppp1r9a,Kalrn
GO:0070372	regulation of ERK1 and ERK2 cascade	156	36	21.94	522	0.00151	0.00151	BP	,Abl2,App,Casr,Dlg1,Dmd,Egfr,Eif3a,Ephb2,F2r,Fgfr4,Flt1,Flt4,Gcnt2,Htr2b,Itgb3,L1cam,Lif,Smad4,Nrxn1,Pdgfra,Pla2g5,Pten,Ccl11,Shc1,Timp3,Ezr,Xbp1,Nox4,Dusp26,Rapgef2,C1qtnf3,Akap12,Braf,Spred1,Ece1,Dusp4
GO:0043388	positive regulation of DNA binding	34	12	4.78	524	0.00156	0.00156	BP	,Hipk1,Hipk2,Hipk3,Itga2,Myc,Plaur,Pparg,Traf6,Brd4,Nipbl,Wapl,Fam129b
GO:0046883	regulation of hormone secretion	162	37	22.78	526	0.00159	0.00159	BP	,Casr,Cd38,Clock,Cnr1,Doc2b,Egfr,Fgfr1,Fgfr4,Glul,Hif1a,Hmga2,Inhba,Itsn1,Lepr,Lif,Lrp5,Smad4,Nos1,Nos2,Ccn3,Nrxn1,Pparg,Ppp3ca,Ppp3cb,Ptgs1,Nr1h4,Snap25,Tac1,Vip,Map4k4,Rab11fip5,Oga,C1qtnf3,Klf7,Stxbp5l,Pim3,Kalrn
GO:0048585	negative regulation of response to stimu...	854	154	120.11	391	0.00167	0.00037	BP	,Abl2,Apc,Apoa1,Apod,Bdkrb2,Bmp5,Birc6,Cav2,Chrd,Socs3,Clock,Cnr1,Crk,Ddx3x,Dlg1,Dmd,Eif3a,Epha4,Ephb2,Epn2,Fgl2,Gnai3,Rack1,Grid2,Trip12,Hgf,Hif1a,Hipk2,Hipk3,Hmga2,Htr2b,Igf1r,Igf2,Il6st,Il7,Itga3,Itga6,Itgb1,Cd47,Lif,Smad4,Met,Mmp14,Nedd4,Nf1,Ccn3,Nrxn1,Reg3b,Pdgfra,Pkd2,Pla2g5,Serpine1,Plaur,Plxna3,Pparg,Ppm1a,Ppp3cb,Prkg1,Pros1,Lgmn,Pten,Ptprd,Ptprt,Rasa3,Rgs9,Rps19,Ncor1,Nr1h4,Scg2,Glg1,Sem…
GO:0014909	smooth muscle cell migration	51	19	7.17	265	0.0017	3.10E-05	BP	,Atp7a,Bmpr1a,Crk,Il6st,Itga2,Itgb3,Myc,Ccn3,Serpine1,Plat,Prkg1,Slit2,Iqgap1,Nox4,Parva,Dock7,Rps6kb1,Hdac4,Kalrn
GO:0010571	positive regulation of nuclear cell cycl...	5	4	0.7	531	0.00173	0.00173	BP	,Fgfr1,Wiz,Atrx,Ino80
GO:0031017	exocrine pancreas development	5	4	0.7	532	0.00173	0.00173	BP	,Igf1r,Igf2,Xbp1,Wls
GO:0007158	neuron cell-cell adhesion	5	4	0.7	533	0.00173	0.00173	BP	,Nrxn1,Ret,Tnr,Nlgn1
GO:0060708	spongiotrophoblast differentiation	5	4	0.7	534	0.00173	0.00173	BP	,Socs3,Lif,Hectd1,Xist
GO:0015824	proline transport	5	4	0.7	535	0.00173	0.00173	BP	,Slc1a4,Slc6a15,Slc6a17,Slc36a4
GO:0060665	regulation of branching involved in sali...	5	4	0.7	536	0.00173	0.00173	BP	,Fgf7,Fgfr1,Hgf,Met
GO:0097105	presynaptic membrane assembly	5	4	0.7	537	0.00173	0.00173	BP	,Nrxn1,Pten,Ptprd,Nlgn1
GO:0090270	regulation of fibroblast growth factor p...	5	4	0.7	538	0.00173	0.00173	BP	,Fgfr1,Fgfr4,Rock2,Heg1
GO:0005513	detection of calcium ion	5	4	0.7	539	0.00173	0.00173	BP	,Casr,Kcnmb1,Ryr2,Syt1
GO:0090066	regulation of anatomical structure size	293	68	41.21	232	0.00177	1.30E-05	BP	,Ahr,Atp7a,Bdkrb2,Bmpr2,Casr,Cd38,Dlg1,Egfr,Eps8,F2r,Fgf13,Hif1a,Htr2b,Ifrd1,Kcnmb1,Kcnn4,L1cam,Map1b,Mapt,Myo1c,Nos1,Ntn1,Ntrk3,E430016F16Rik,Pak3,Plxna3,Prkg1,Pten,Ptgs1,Ret,Rock1,Rock2,Ccl11,Sema3e,Shc1,Slc8a1,Slit1,Slit2,Sptb,Sptbn1,Tgfbr3,Tmod1,Tnr,Ezr,Vip,Akt3,Tmod2,Avpr1a,Gsk3b,Jmy,Shank3,Lrrk2,Rpl4,Atp2b1,Inf2,Lrrc8e,Wasl,Clasp2,Ano6,Kank1,Sema3d,Itga1,Shroom2,Kirrel,Nrg1,Plekhh2,Ece1,Ppp…
GO:0048639	positive regulation of developmental gro...	120	33	16.88	301	0.00181	7.90E-05	BP	,Bmpr1a,Bmpr2,Dlg1,Fgfr1,Hmga2,Hnrnpk,Igf2,Il7,L1cam,Mecp2,Afdn,Map1b,Mapt,Ntn1,Ntrk3,E430016F16Rik,Serpine1,Plcb1,Reg1,Syt1,Syt4,Tgfbr3,Ezr,Yap1,Gsk3b,Rpl4,Nipbl,Rps6kb1,Sgip1,Rims1,Nrg1,Akap6,Sh3pxd2b,Islr2
GO:0019932	second-messenger-mediated signaling	203	48	28.55	332	0.00181	0.00015	BP	,Ahr,Atp2a2,Dmd,Egfr,Gnal,Gnaq,Htr2b,L1cam,Mapt,Nfatc2,Nos1,Nos2,Pkd2,Ppp3ca,Ppp3cb,Prkar1a,Prkg1,Rit2,Ryr2,Slc8a1,Thbs1,Vip,Sgcd,Pclo,Ncald,Rcan2,Avpr1a,Nfat5,Pde3a,Adgrg3,Gsk3b,Jph3,Ackr2,Lrrk2,Akap13,Rapgef2,Camta1,Ank2,Adgrl4,Hdac4,Adgrb3,Nrg1,Ece1,Akap6,Ppp1r9a,Kcnc2,Adgrl3,Ksr2
GO:0086004	regulation of cardiac muscle cell contra...	22	9	3.09	548	0.00185	0.00185	BP	,Atp2a2,Dlg1,Fgf13,Ryr2,Scn5a,Pkp2,Dsp,Ank2,Akap6
GO:0010882	regulation of cardiac muscle contraction...	11	6	1.55	549	0.00187	0.00187	BP	,Atp2a2,Dmd,Ryr2,Slc8a1,Ank2,Hdac4
GO:0048268	clathrin coat assembly	11	6	1.55	550	0.00187	0.00187	BP	,Eps15,Nsg1,Snap91,Cltc,Sgip1,Clint1
GO:0050808	synapse organization	238	64	33.47	122	0.00193	1.00E-07	BP	,Abl2,App,Epha4,Ephb2,F2r,Gabrb3,Grid2,Hnrnpk,Igf1r,Itga3,Itsn1,L1cam,Mecp2,Afdn,Mapt,Nedd4,Nrxn1,Nrxn2,Ntn1,Ntrk3,E430016F16Rik,Pak3,Lgmn,Pten,Ptprd,Reln,Rock2,Sema3e,Sorbs1,Snap91,Tnr,Pclo,Pdzrn3,Pdlim5,Gsk3b,Shank3,Lrrk2,Tanc1,Filip1,Wasl,Nptxr,Pcdhgc3,Dnm3,Etv5,Chd4,Actn1,Nlgn1,Unc13c,Adgrb3,Nrg1,Dgkb,Sipa1l1,Farp1,Lrfn4,Amigo1,Zfp804a,Rims3,Ppp1r9a,Slitrk4,Nfasc,Lhfpl4,Adgrl3,Mdga2,Frmpd4,Ka…
GO:0030856	regulation of epithelial cell differenti...	73	20	10.27	558	0.00203	0.00203	BP	,Apc,Clock,Krt36,Krt84,Lif,Prkch,Serpine1,Prkx,Rock1,Rock2,Tgfbr1,Tnfrsf1a,Vezf1,Yap1,Ahi1,Klf7,Foxp1,Esrp1,Akap11,Cd109
GO:1901880	negative regulation of protein depolymer...	44	14	6.19	559	0.00205	0.00205	BP	,Apc,Eps8,Fgf13,Map1b,Stmn2,Sptb,Sptbn1,Tmod1,Tmod2,Clasp2,Eml4,Shroom2,Plekhh2,Taok1
GO:1903036	positive regulation of response to wound...	35	12	4.92	560	0.00207	0.00207	BP	,Atp7a,F2r,Igf1r,Ntrk3,E430016F16Rik,Serpine1,Thbs1,Xbp1,Plpp3,Ano6,Kank1,Braf,Stk24
GO:0035640	exploration behavior	14	9	1.97	246	0.00208	2.10E-05	BP	,Abl2,Chl1,Itga3,Penk,Tnr,Jph3,Shank3,Lrrk2,Kmt2a
GO:0071732	cellular response to nitric oxide	8	5	1.13	562	0.00211	0.00211	BP	,Hnrnpd,Crk,Thbs1,Mtr,Kcnc2
GO:0072577	endothelial cell apoptotic process	31	11	4.36	574	0.00231	0.00231	BP	,Abl2,Bmpr2,Hipk1,Prkci,Serpine1,Scg2,Thbs1,Xbp1,Ecscr,Ano6,Braf
GO:0010595	positive regulation of endothelial cell ...	54	16	7.59	575	0.00232	0.00232	BP	,Bmpr2,Fgfr1,Flt4,Hif1a,Igf2,Itgb3,Met,Pik3c2a,Lgmn,Rock2,Plk2,Sp1,Thbs1,Akt3,Plpp3,Jcad
GO:0000122	negative regulation of transcription by ...	439	83	61.74	578	0.00233	0.00233	BP	,Ahr,Apc,Zfhx3,Bach1,Cnbp,Dlg1,Elk4,Etv6,Fgfr1,Hesx1,Hif1a,Hipk1,Hipk2,Hipk3,Hmga2,Hnrnpk,Hoxa2,Id4,Igf2,Lrrfip1,Smad4,Smad5,Mbd2,Mecp2,Mef2a,Met,Myc,Myt1l,Nedd4,Nfatc2,Nsd1,Sqstm1,Peg3,Pou6f1,Pparg,Rlim,Ncor1,Nr1h4,Sars,Ncor2,Srebf2,Tal1,Tcf4,Tgfbr1,Traf6,Ezr,Xbp1,Atrx,Zfpm1,Mapk10,Cul3,Rif1,Tcerg1,Zbtb20,Dusp26,Hcfc2,Nipbl,Arid5b,Nfx1,Asxl2,Zbtb4,Klf7,Zfp451,Chd4,Foxp1,Tpr,Hivep1,Mta3,Dicer1,Bp…
GO:0042254	ribosome biogenesis	155	38	21.8	385	0.00235	0.00033	BP	,Rplp0,Cebpz,Ddx3x,Fbl,Glul,Tfb2m,Ncl,Mybbp1a,Pdcd11,Pten,Rps19,Rps5,Surf6,Utp4,Ddx21,Rpl35a,Rcl1,Nsa2,Rsl1d1,Gar1,Gtpbp4,Riok1,Rrp1b,Wdr43,Dis3,Wdr75,Mdn1,Pwp1,Utp15,Rrn3,Urb1,Nol10,Ddx27,Gnl2,Sdad1,Rpl12,Urb2,Nom1
GO:0007626	locomotory behavior	113	40	15.89	86	0.00239	8.50E-09	BP	,Abl2,Apba2,App,Zfhx3,Atp7a,Ccnd2,Celsr1,Chl1,Epha4,Eps8,Hipk2,Elavl4,Lepr,Mecp2,Mapt,Oprd1,Penk,Ppp3cb,Pten,Reln,Ncor1,Snap25,Tal1,Tmod1,Tnr,Mapk10,Rcan2,Aldh1a3,Cend1,Shank3,Gprc5b,Lrrk2,Pum1,Etv5,Prex2,Oxr1,Nrg1,Vps13a,Adgrl3,Kalrn
GO:0003300	cardiac muscle hypertrophy	64	18	9	583	0.00243	0.00243	BP	,Atp2a2,Htr2b,Smad4,Mef2a,Ppp3ca,Prkg1,Rock1,Rock2,Ryr2,Tnfrsf1a,Tnfrsf1b,Pdlim5,Gsk3b,Klf15,Akap13,Foxp1,Ece1,Akap6
GO:0018105	peptidyl-serine phosphorylation	163	42	22.92	281	0.00244	4.80E-05	BP	,App,Bdkrb2,Cab39,Csnk2a2,Dmd,Egfr,Rack1,Hgf,Hipk2,Hipk3,Lif,Met,Nos1,Nrxn1,Nsd1,Ntrk3,E430016F16Rik,Oprd1,Prkch,Prkci,Prkx,Ret,Rock1,Rock2,Plk2,Tgfbr1,Tnks,Akt3,Csnk1e,Gsk3b,Nek6,Lrrk2,Dock7,Smyd3,Rps6kb1,Phip,Pwp1,Braf,Fnip1,Tnks1bp1,Wnk1,Smg1,Atr
GO:0001649	osteoblast differentiation	100	25	14.06	584	0.00244	0.00244	BP	,Ahr,Apc,Bmpr1a,Bmpr2,Chrd,Fgfr1,H3f3b,Hoxa2,Id4,Igf2,Il6st,Lox,Lrp5,Smad4,Smad5,Nf1,Tgfbr3,Creb3l1,Limd1,Gsk3b,Fndc3b,Hdac4,Sh3pxd2b,Zhx3,Nell1
GO:0032228	regulation of synaptic transmission, GAB...	15	7	2.11	585	0.00245	0.00245	BP	,Cnr1,Grik1,Kras,Nf1,Pten,Tac1,Nlgn1
GO:0060291	long-term synaptic potentiation	60	23	8.44	198	0.00245	2.60E-06	BP	,App,Epha4,Ephb2,Hnrnpk,Mecp2,Nf1,Nos1,Nsg1,Sqstm1,Lgmn,Pten,Reln,Snap25,Plk2,Tnr,Gsk3b,Shank3,Slc24a2,Braf,Rims1,Nlgn1,Ppp1r9a,Kalrn
GO:0051091	positive regulation of DNA-binding trans...	138	32	19.41	586	0.00248	0.00248	BP	,App,Bex2,Clock,Dhx9,Flot2,Fosl1,Hipk2,Hmga2,Ifrd1,Kras,Lrp5,Lrrfip1,Prkch,Prkci,Pparg,Ppp3ca,Pten,Reln,Stat3,Tgfbr3,Traf6,Mid2,Jmy,Carm1,Plpp3,Trim15,Arid5b,Card14,Hdac4,Dhx33,Pprc1,Mbtps2
GO:0010828	positive regulation of glucose transmemb...	27	10	3.8	588	0.00252	0.00252	BP	,Mef2a,Met,Prkci,Sorbs1,Klf15,Appl1,Oga,Clip3,Braf,Osbpl8
GO:0051494	negative regulation of cytoskeleton orga...	90	23	12.66	599	0.00264	0.00264	BP	,Apc,Eps8,Fgf13,Smad4,Met,Map1b,Stmn2,Slit2,Sptb,Sptbn1,Tmod1,Tmod2,Shank3,Eml2,Clasp2,Clip3,Eml4,Kank1,Shroom2,Phldb2,Plekhh2,Taok1,Ppp1r9a
GO:0007186	G protein-coupled receptor signaling pat...	275	62	38.68	298	0.00266	7.60E-05	BP	,Gpr182,Apoa1,Casr,Cav2,Celsr1,Cnr1,Ereg,F2r,Gabrb3,Gabrg3,Gnai3,Gnal,Gnaq,Gng2,Grik3,Htr2b,Itgb1,Itgb3,Met,Nos1,Nsg1,Olfr56,Oprd1,Penk,Plcb1,Rgs9,Rit2,Rock1,Rock2,Ccl11,Tac1,Tub,Ezr,Vip,Tmod2,Rgs7bp,Lpar2,Avpr1a,Adgrg3,Ackr2,Gprc5b,Lrrk2,Klk5,Arhgef12,Plce1,Akap13,Rapgef2,Akap12,Celsr3,Grm7,Prex2,Adgrl4,Mchr1,Adgrb3,Dgkb,Adgrf5,Ece1,Gprc5a,Npffr1,Chrm2,Adgrl3,Grk3
GO:0051647	nucleus localization	23	9	3.23	601	0.00266	0.00266	BP	,Dmd,Kif1a,Ntn1,Pcm1,Slit1,Dock7,Cdc42bpa,4932438A13Rik,Syne2
GO:0035024	negative regulation of Rho protein signa...	19	8	2.67	604	0.00267	0.00267	BP	,Abl2,Itga3,Itgb1,Met,Cul3,Heg1,Kank1,Kctd10
GO:0048265	response to pain	19	8	2.67	605	0.00267	0.00267	BP	,Grik1,Reln,Ret,Scn9a,Tac1,Thbs1,Pirt,Kalrn
GO:0032103	positive regulation of response to exter...	161	36	22.64	607	0.00269	0.00269	BP	,App,Bmpr2,Casr,Clock,Cnr1,Dhx9,Egfr,Fgfr1,Igf1r,Itga2,Cd47,Lbp,Met,Ntrk3,E430016F16Rik,Serpine1,Lgmn,Rps19,Scg2,Slit2,Tac1,Thbs1,Tnfrsf1a,Traf6,Gprc5b,Lrrk2,Klk5,Trim15,Appl1,Pum1,Pum2,Ankrd17,Ano6,Oxsr1,Braf,Stk24,Wnk1
GO:0007369	gastrulation	85	22	11.95	609	0.00273	0.00273	BP	,Apoa1,Bmpr1a,Bmpr2,Celsr1,Chrd,Fgfr1,Rack1,Inhba,Lrp5,Smad4,Nsd1,Prkar1a,Tal1,Cul3,Plpp3,Wls,Nphp3,Clasp2,Phldb2,Cdc73,Wnk1,Setd2
GO:0007268	chemical synaptic transmission	354	100	49.79	21	0.00291	8.60E-13	BP	,Apba2,App,Atp2a2,Cav2,Cd38,Celsr1,Cnr1,Cpeb1,Ctbp2,Dlg1,Doc2b,Egfr,Epha4,Ephb2,F2r,Gabrb3,Gabrg3,Glul,Gls,Slc6a9,Gria2,Gria4,Grid2,Grik1,Grik3,Hnrnpk,Htr2b,Elavl4,Itgb1,Kif1b,Kras,L1cam,Lama2,Mecp2,Met,Afdn,Mapt,Napb,Nedd4,Nf1,Nos1,Nrxn1,Nrxn2,Nsg1,Sqstm1,Penk,Plat,Plcb1,Ppp3ca,Lgmn,Pten,Ptprd,Reln,Snap25,Snap91,Plk2,Stat3,Syngr1,Syt1,Syt4,Tac1,Slc6a6,Tnr,Xbp1,Pclo,Syn3,Tmod2,Gsk3b,Jph3,Shank3,M…
GO:0023014	signal transduction by protein phosphory...	421	101	59.21	93	0.00292	1.60E-08	BP	,Abl2,Apc,App,Bmp5,Bmp8b,Cab39,Casr,Cav2,Dlg1,Dmd,Egfr,Eif3a,Epha4,Ephb2,F2r,Fgf13,Fgfr1,Fgfr4,Flt1,Flt4,Gcnt2,Hgf,Hipk2,Hipk3,Htr2b,Igf1r,Igf2,Inhba,Itgb3,Kras,L1cam,Lepr,Lif,Smad4,Mef2a,Met,Myc,Nf1,Nrxn1,Ntrk3,E430016F16Rik,Pak3,Pdgfra,Pla2g5,Plcb1,Pten,Ret,Rit2,Rock1,Rock2,Ncor1,Scg2,Ccl11,Shc1,Tgfbr1,Thbs1,Timp3,Traf6,Ezr,Xbp1,Map3k7,Mapk10,Map4k4,Iqgap1,Nox4,Map3k6,Lpar2,Gsk3b,Shank3,Nek6,Ma…
GO:0035690	cellular response to drug	165	40	23.21	378	0.00305	0.0003	BP	,Ahr,Hnrnpd,Crk,Rack1,Hgf,Hnrnpk,Itpr2,Kcnmb1,Klf9,Met,Myc,Nos2,Reg3b,Serpine1,Plcb1,Ppp3ca,Ppp3cb,Pten,Rock2,Ryr2,Sorbs1,Slc8a1,Slit2,Thbs1,Tfrc,Atrx,Axl,Lrrk2,Smyd3,Rps6kb1,Larp1,Tfap4,Prkaa2,Foxp1,Braf,Kmt2a,Amigo1,Mtr,Chrm2,Kcnc2
GO:0050770	regulation of axonogenesis	113	31	15.89	325	0.00312	0.00013	BP	,Bmpr2,Epha4,Ephb2,Fgf13,Ifrd1,L1cam,Map1b,Mapt,Ntn1,Ntrk3,E430016F16Rik,Pak3,Plxna3,Pten,Ret,Sema3e,Slit1,Slit2,Snap91,Tnr,Gsk3b,Rpl4,Clasp2,Mycbp2,Sema3d,Braf,Nrg1,Sipa1l1,Amigo1,Robo2,Islr2,Dixdc1
GO:0090287	regulation of cellular response to growt...	140	32	19.69	631	0.00315	0.00315	BP	,Bmpr2,Cav2,Chrd,Dmd,Epn2,Fgfr1,Flt1,Hif1a,Hipk2,Itga3,Lox,Smad4,Myo1c,Nedd4,Nrxn1,Ppm1a,Glg1,Slit2,Tcf4,Tgfbr3,Thbs1,Xbp1,Creb3l1,Aspn,Chrdl1,Trim33,Zfp451,Mmrn2,Myof,Cd109,Jcad,Itga8
GO:0042327	positive regulation of phosphorylation	540	120	75.95	117	0.00315	7.40E-08	BP	,Abl2,App,Bmp5,Bmp8b,Bmpr1a,Bmpr2,Cab39,Casr,Cav2,Ccnd2,Ddx3x,Dlg1,Eef1a2,Egfr,Epha4,Ereg,F2r,Fgf7,Fgfr1,Fgfr4,Flt1,Flt4,Gcnt2,Rack1,Hgf,Hipk2,Hspa2,Htr2b,Igf1r,Igf2,Il6st,Inhba,Itga6,Itgb1,Itgb3,Kras,Lepr,Lif,Lmo4,Smad4,Met,Myc,Nos1,Nrxn1,Ntrk3,E430016F16Rik,Oprd1,Sqstm1,Pak3,Reg3b,Pdgfra,Pkd2,Pla2g5,Plaur,Plcb1,Pten,Ranbp2,Reln,Ret,Rit2,Rock1,Rock2,Ccl11,Shc1,Tal1,Tead1,Tgfbr1,Thbs1,Tnfrsf1a,Tr…
GO:0002181	cytoplasmic translation	46	14	6.47	633	0.00325	0.00325	BP	,Rplp0,Cnbp,Cpeb1,Dhx9,Eef2,Eif3a,Rpl18,Rpl30,Rpl8,Rpl35a,Rpl18a,Eif3m,Eif5,Etf1
GO:0018107	peptidyl-threonine phosphorylation	81	21	11.39	635	0.0033	0.0033	BP	,App,Cab39,Hipk2,Hipk3,Met,Rock1,Rock2,Tgfbr1,Tnks,Akt3,Map3k7,Csnk1e,Gsk3b,Lrrk2,Phip,Oxsr1,Spred1,Cdc42bpb,Cdc42bpa,Tnks1bp1,Dcaf1
GO:0060037	pharyngeal system development	12	6	1.69	637	0.0033	0.0033	BP	,Bmp5,Bmpr1a,Bmpr2,Tgfbr1,Adgrf5,Ece1
GO:0021533	cell differentiation in hindbrain	12	6	1.69	638	0.0033	0.0033	BP	,Atp7a,Grid2,Nrxn1,Phox2b,Cend1,Herc1
GO:0086010	membrane depolarization during action po...	12	6	1.69	639	0.0033	0.0033	BP	,Scn3a,Scn5a,Scn7a,Scn9a,Slmap,Scn3b
GO:0086005	ventricular cardiac muscle cell action p...	12	6	1.69	640	0.0033	0.0033	BP	,Dlg1,Ryr2,Scn5a,Pkp2,Dsp,Scn3b
GO:0097091	synaptic vesicle clustering	12	6	1.69	641	0.0033	0.0033	BP	,Nrxn1,Pten,Snap91,Pclo,Syn3,Nlgn1
GO:0010763	positive regulation of fibroblast migrat...	12	6	1.69	642	0.0033	0.0033	BP	,Fgfr1,Itgb3,Pak3,Slc8a1,Thbs1,Akap12
GO:0045931	positive regulation of mitotic cell cycl...	88	26	12.38	318	0.00331	0.00012	BP	,App,Ccnd2,Ddx3x,Egfr,Ereg,Fgfr1,Hspa2,Igf1r,Igf2,Lrp5,Mecp2,Met,Pbx1,Plcb1,Lgmn,Tal1,Cul3,Asns,Brd4,Nipbl,Rps6kb1,Ankrd17,Phip,Rcc2,Tpr,Mta3
GO:0001938	positive regulation of endothelial cell ...	51	15	7.17	647	0.0034	0.0034	BP	,Bmpr2,Cav2,Fgfr1,Flt4,Htr2b,Igf2,Itgb3,Nf1,Scg2,Ccl11,Sp1,Stat3,Vip,Akt3,Jcad
GO:1901381	positive regulation of potassium ion tra...	28	10	3.94	649	0.00343	0.00343	BP	,Dpp6,Kcnmb1,Prkg1,Wnk4,Ano6,Ank2,Amigo1,Wnk1,Akap6,Kcnc2
GO:0048812	neuron projection morphogenesis	371	101	52.18	36	0.00352	7.70E-12	BP	,Abi1,Abl2,Apc,App,Atp7a,Bmpr2,Chl1,Dst,Egfr,Epha4,Ephb2,Etv1,Fgf13,Hnrnpk,Hoxa2,Elavl4,Ifrd1,Igf1r,Itgb1,Kif5a,Kif5c,L1cam,Lama2,Smad4,Mecp2,Mef2a,Met,Afdn,Map1b,Mapt,Nedd4,Ntn1,Ntrk3,E430016F16Rik,Pak3,Etv4,Plxna3,Phox2b,Ppp3ca,Pten,Ptprd,Reg1,Reln,Ret,Rock1,Rock2,Sema3e,Slit1,Slit2,Slit3,Snap91,Syt1,Syt4,Tnr,Usp9x,Map4k4,Iqgap1,Pdlim5,B4galt6,Gsk3b,Shank3,Mapk8ip2,Lrrk2,Dock7,Rpl4,Nrn1,Wasl,Ra…
GO:0001933	negative regulation of protein phosphory...	233	48	32.77	655	0.00355	0.00355	BP	,Apc,Bdkrb2,Socs3,Dlg1,Dmd,Eif3a,Ephb2,Gnaq,Rack1,Hgf,Hipk3,Igf1r,Lif,Lrp5,Smad4,Met,Nf1,Nos1,Ntrk3,E430016F16Rik,Prkar1a,Pten,Ptpn13,Ptprt,Ncor1,Ptk6,Slit2,Timp3,Ezr,Xbp1,Coro1c,Gsk3b,Lrrk2,Dusp26,Plpp3,Smyd3,Dusp9,Heg1,Tfap4,Pwp1,Adarb1,Spred1,Kirrel,Ash1l,Gprc5a,Lrrk1,Cd109,Dusp4,Serpinb3d
GO:0051056	regulation of small GTPase mediated sign...	161	40	22.64	341	0.0037	0.00017	BP	,Abl2,Apoa1,Crk,Ephb2,Eps8,F2r,Itga3,Itgb1,Itsn1,Kras,Met,Nf1,Cyth3,Rasa3,Reln,Rit2,Slit2,Tiam2,Cul3,Map4k4,Lpar2,Cavin4,Arhgef12,Rasgef1a,Arhgef10l,Plce1,Akap13,Heg1,Garnl3,Kank1,Prex2,Arhgef28,Nrg1,Sipa1l1,Farp1,Trio,Cdc42bpa,Dgki,Kctd10,Kalrn
GO:0001678	cellular glucose homeostasis	87	22	12.24	658	0.00372	0.00372	BP	,Rack1,Hif1a,Hk2,Igf1r,Lepr,Lrp5,Smad4,Foxk1,Nrxn1,Ppp3ca,Ppp3cb,Nr1h4,Stxbp3,Xbp1,Map4k4,Nox4,Rab11fip5,Zbtb20,Klf15,Klf7,Prkaa2,Pim3
GO:0048813	dendrite morphogenesis	117	35	16.45	220	0.00373	6.60E-06	BP	,Abi1,Abl2,Atp7a,Epha4,Ephb2,Elavl4,Itgb1,Mef2a,Met,Afdn,Nedd4,Pak3,Ppp3ca,Pten,Ptprd,Reln,Rock2,Pdlim5,Gsk3b,Shank3,Mapk8ip2,Lrrk2,Wasl,Rapgef2,Klf7,Hecw1,Dnm3,Prex2,Nlgn1,Adgrb3,Sipa1l1,Farp1,Ppp1r9a,Hecw2,Kalrn
GO:0044060	regulation of endocrine process	24	9	3.38	660	0.00374	0.00374	BP	,F2r,Fgfr1,Fgfr4,Inhba,Lif,Smad4,Tac1,Rab11fip5,C1qtnf3
GO:2000637	positive regulation of gene silencing by...	16	7	2.25	664	0.00383	0.00383	BP	,Dhx9,Egfr,Stat3,Limd1,Pum1,Pum2,Ago2
GO:0045907	positive regulation of vasoconstriction	16	7	2.25	665	0.00383	0.00383	BP	,Casr,Cd38,Egfr,F2r,Ptgs1,Shc1,Avpr1a
GO:0048791	calcium ion-regulated exocytosis of neur...	16	7	2.25	666	0.00383	0.00383	BP	,Atp2a2,Doc2b,Snap25,Syt1,Syt4,Rims1,Rims3
GO:0043066	negative regulation of apoptotic process	472	87	66.38	668	0.00391	0.00391	BP	,Abl2,Apc,Xiap,Atp7a,Bdkrb2,Birc6,Ccnd2,Cd38,Chl1,Socs3,Ddx3x,Egfr,F2r,Flt4,Gabrb3,Gnai3,Gnaq,Hgf,Hif1a,Hipk2,Hipk3,Hnrnpk,Htr2b,Igf1r,Il7,Itga6,Itgb1,Itsn1,Kras,Krt18,Mecp2,Myc,Ncl,Nos1,Reg3b,Prkch,Prkci,Serpine1,Plaur,Lgmn,Pten,Rock1,Nr1h4,Scg2,Shc1,Plk2,Son,Stat3,Tgfbr1,Tgfbr3,Thbs1,Tnfrsf1a,Tpt1,Vip,Xbp1,Yap1,Axl,Map3k7,Creb3l1,Map4k4,Asns,Ahi1,Pde3a,Gsk3b,March7,Mapk8ip2,Lrrk2,Dapk1,Rps6kb1,…
GO:0048169	regulation of long-term neuronal synapti...	20	8	2.81	669	0.00391	0.00391	BP	,App,Ephb2,Grik1,Kras,Nf1,Syngr1,Shank3,Rims1
GO:0031116	positive regulation of microtubule polym...	20	8	2.81	670	0.00391	0.00391	BP	,Apc,Gda,Mecp2,Met,Map1b,Mapt,Clip1,Togaram1
GO:0014911	positive regulation of smooth muscle cel...	33	11	4.64	674	0.00404	0.00404	BP	,Atp7a,Crk,Il6st,Itga2,Itgb3,Myc,Iqgap1,Nox4,Dock7,Rps6kb1,Hdac4
GO:0060562	epithelial tube morphogenesis	201	48	28.27	315	0.00405	0.00011	BP	,Abl2,Ahr,Apaf1,Bmp5,Casr,Celsr1,Dlg1,Epha4,Flt1,Hesx1,Hif1a,Hmga2,Kras,Lama5,Lmo4,Lrp5,Smad4,Met,Mmp14,Myc,Ntn1,Pbx1,Pdgfra,Etv4,Pkd2,Prkx,Ret,Rock2,Ryr2,Ccl11,Sema3e,Slit2,Tead1,Traf6,Yap1,Hs2st1,Map3k7,Clic4,Ahi1,Shank3,Wnk4,Nphp3,Etv5,Dicer1,Hectd1,Esrp1,Mib1,Setd2
GO:0048511	rhythmic process	146	36	20.53	404	0.00406	0.00041	BP	,Ahr,Zfhx3,Hnrnpd,Clock,Dhx9,Egfr,Ereg,Gfpt1,Rack1,Id4,Igf1r,Inhba,Kcna2,Klf9,Lepr,Nos2,Ntrk3,E430016F16Rik,Mybbp1a,Pdgfra,Pparg,Prkg1,Pten,Rock2,Ncor1,Sp1,Usp9x,Axl,Mapk10,Csnk1e,Gsk3b,Huwe1,Mycbp2,Prkaa2,Nlgn1,Kmt2a,Usp7
GO:0071417	cellular response to organonitrogen comp...	271	60	38.11	340	0.00416	0.00017	BP	,Ahr,Apc,App,Atp7a,Hnrnpd,Casp4,Cav2,Socs3,Cpeb1,Crk,Egfr,Epha4,Gabrb3,Hnrnpk,Htr2b,Igf1r,Igf2,Irs4,Itpr2,Mecp2,Myo1c,Nos1,Pdgfra,Prkci,Pkd2,Plcb1,Pparg,Lgmn,Pten,Rock1,Rock2,Nr1h4,Ryr2,Zfp106,Sorbs1,Shc1,Shmt1,Slc8a1,Slit2,Sp1,Stat3,Ubr1,Ezr,Xbp1,Akt3,Pde3a,Gsk3b,Lrrk2,Atp2b1,Rps6kb1,Appl1,Larp1,Rapgef2,Phip,Sh3bp4,Kank1,Amigo1,Osbpl8,Akap6,Soga1
GO:0090263	positive regulation of canonical Wnt sig...	52	15	7.31	677	0.00417	0.00417	BP	,Xiap,Ddx3x,Egfr,Usp34,Ppm1a,Tnks,Yap1,Csnk1e,Gprc5b,Lrrk2,Wls,Ubr5,Kank1,Wnk1,Lrrk1
GO:0072073	kidney epithelium development	67	18	9.42	679	0.00418	0.00418	BP	,Dlg1,Epha4,Fgfr1,Lama5,Lif,Smad4,Smad5,Myc,Pbx1,Ret,Slit2,Yap1,Hs2st1,Ahi1,Smad9,Klf15,Wnk4,Robo2
GO:0001886	endothelial cell morphogenesis	9	5	1.27	680	0.0042	0.0042	BP	,Met,Clic4,Heg1,Col23a1,Arhgef26
GO:0051481	negative regulation of cytosolic calcium...	9	5	1.27	681	0.0042	0.0042	BP	,Il6st,Nos1,Ryr2,Slc8a1,Atp2b1
GO:0072578	neurotransmitter-gated ion channel clust...	9	5	1.27	682	0.0042	0.0042	BP	,Nrxn1,Reln,Shank3,Nlgn1,Lhfpl4
GO:0045475	locomotor rhythm	9	5	1.27	683	0.0042	0.0042	BP	,Zfhx3,Lepr,Pten,Ncor1,Mapk10
GO:0033138	positive regulation of peptidyl-serine p...	57	16	8.02	687	0.00423	0.00423	BP	,App,Egfr,Lif,Met,Nos1,Nrxn1,Ntrk3,E430016F16Rik,Oprd1,Ret,Gsk3b,Dock7,Smyd3,Phip,Braf,Fnip1,Tnks1bp1
GO:0010977	negative regulation of neuron projection...	98	29	13.78	282	0.0044	5.00E-05	BP	,Cd38,Asap1,Epha4,Ephb2,Fgf13,Ifrd1,Mecp2,Ntn1,Plxna3,Ppp3ca,Pten,Ptprg,Rit2,Stmn2,Sema3e,Slit1,Slit2,Plk2,Tnr,Map4k4,Gsk3b,Carm1,Lrrk2,Rapgef2,Kremen1,Dnm3,Kank1,Sema3d,Nlgn1
GO:0021889	olfactory bulb interneuron differentiati...	6	4	0.84	695	0.00461	0.00461	BP	,Fgfr1,Slit2,Dicer1,Robo2
GO:0002087	regulation of respiratory gaseous exchan...	6	4	0.84	696	0.00461	0.00461	BP	,Gls,Mecp2,Phox2b,Nlgn1
GO:0003223	ventricular compact myocardium morphogen...	6	4	0.84	697	0.00461	0.00461	BP	,Bmpr1a,Tgfbr1,Tgfbr3,Dsp
GO:0035641	locomotory exploration behavior	6	4	0.84	698	0.00461	0.00461	BP	,Penk,Tnr,Shank3,Lrrk2
GO:1990049	retrograde neuronal dense core vesicle t...	6	4	0.84	699	0.00461	0.00461	BP	,Kif1a,Kif1b,Kif5a,Mecp2
GO:2000234	positive regulation of rRNA processing	6	4	0.84	700	0.00461	0.00461	BP	,Riok1,Wdr43,Wdr75,Utp15
GO:0097104	postsynaptic membrane assembly	6	4	0.84	701	0.00461	0.00461	BP	,Ephb2,Nrxn1,Nrxn2,Nlgn1
GO:0042659	regulation of cell fate specification	6	4	0.84	702	0.00461	0.00461	BP	,Bmpr1a,Fgfr1,Lmo4,Esrp1
GO:0007423	sensory organ development	254	51	35.72	708	0.00467	0.00467	BP	,Ahr,Apc,Bmp5,Bmpr2,Celsr1,Dlg1,Egfr,Ephb2,Fat1,Fgfr1,Flt1,Gabrb3,Gpd2,Hesx1,Hif1a,Hipk1,Hipk2,Hoxa2,Inhba,Lif,Lrp5,Myc,Nf1,Ntn1,Ntrk3,E430016F16Rik,Pdgfra,Prkci,Phox2b,Pou2f1,Sp1,Stat3,Tgfbr1,Tmod1,Tub,Tenm3,Clic4,Ahi1,Atp8b1,Aldh1a3,Nipbl,Chrdl1,Trip11,Shroom2,Dicer1,Esrp1,Crybg3,Ece1,Kmt2c,Itga8,Sh3pxd2b,Lrig3
GO:0050768	negative regulation of neurogenesis	177	49	24.89	172	0.00469	1.30E-06	BP	,App,Bmpr1a,Cd38,Asap1,Ddx6,Epha4,Ephb2,Fgf13,Hmga2,Hoxa2,Id4,Ifrd1,Itgb1,Mecp2,Nf1,Ntn1,Ntrk3,E430016F16Rik,Pbx1,Pcm1,Plxna3,Phox2b,Ppp3ca,Pten,Ptprg,Rit2,Stmn2,Sema3e,Slit1,Slit2,Plk2,Stat3,Syt4,Tnr,Map4k4,Gsk3b,Carm1,Lrrk2,Rapgef2,Kremen1,Dnm3,Kank1,Sema3d,Dicer1,Nlgn1,Nrg1,Nepro,Mib1,Zfp536,Dixdc1
GO:0060359	response to ammonium ion	48	14	6.75	714	0.00499	0.00499	BP	,Hnrnpd,Cnr1,Gabrb3,Htr2b,Mecp2,Nos1,Plcb1,Rock2,Sorbs1,Lrrk2,Kcnq3,Chrm2,Adgrl3,Kalrn
GO:0043954	cellular component maintenance	34	11	4.78	723	0.00523	0.00523	BP	,Abl2,F2r,Igf1r,Itga3,Afdn,Tanc1,Pkp2,Rassf8,Shroom2,Adgrb3,Zfp804a
GO:0098974	postsynaptic actin cytoskeleton organiza...	13	6	1.83	725	0.00541	0.00541	BP	,Rock2,Wasl,Sipa1l1,Farp1,Ppp1r9a,Frmpd4
GO:0061000	negative regulation of dendritic spine d...	13	6	1.83	726	0.00541	0.00541	BP	,Asap1,Mecp2,Pten,Plk2,Dnm3,Nlgn1
GO:0050774	negative regulation of dendrite morphoge...	13	6	1.83	727	0.00541	0.00541	BP	,Ppp3ca,Pten,Gsk3b,Rapgef2,Dnm3,Nlgn1
GO:0010811	positive regulation of cell-substrate ad...	79	20	11.11	731	0.00546	0.00546	BP	,Apoa1,Crk,Dmd,Edil3,Itga3,Itga6,Itgb1,Itgb3,L1cam,Rock1,Thbs1,Map4k4,Iqgap1,Gsk3b,Mmrn1,Spock2,Mmrn2,Braf,Dock1,Ecm2
GO:0043902	positive regulation of multi-organism pr...	95	23	13.36	732	0.00547	0.00547	BP	,Cav2,Ddx3x,Dhx9,Inhba,Nos2,Plat,Plcb1,Sp1,Traf6,Vip,Pde3a,Klk5,Trim15,Rrp1b,Larp1,Pum1,Pum2,Ankrd17,Tfap4,Adarb1,Hdac4,Ago2,Ythdc2
GO:0001764	neuron migration	95	23	13.36	733	0.00547	0.00547	BP	,Celsr1,Chl1,Crk,Fgf13,Itga3,Met,Mapt,Ntn1,Ntrk3,E430016F16Rik,Pcm1,Phox2b,Prkg1,Reln,Stat3,Usp9x,Axl,Gsk3b,Nipbl,Rapgef2,Celsr3,Nrg1,Zfp609,Adgrl3
GO:0018108	peptidyl-tyrosine phosphorylation	168	36	23.63	735	0.00562	0.00562	BP	,Abi1,Abl2,App,Cav2,Socs3,Egfr,Epha4,Ephb2,Ereg,Fgf7,Fgfr1,Fgfr4,Flt1,Flt4,Hgf,Igf1r,Igf2,Il6st,Il7,Itgb1,Itgb3,Jak1,Lif,Pdgfra,Reln,Ptk6,Tal1,Tnfrsf1a,Iqgap1,Nox4,Gprc5b,Plpp3,Ehd4,Nrg1,Gprc5a,Lrrk1
GO:0022029	telencephalon cell migration	39	12	5.48	737	0.00568	0.00568	BP	,Egfr,Fgf13,Fgfr1,Reln,Slit1,Slit2,Tnr,Lrrk2,Cul5,Nrg1,Syne2,Dixdc1
GO:0021846	cell proliferation in forebrain	17	7	2.39	739	0.00573	0.00573	BP	,Fgfr1,Hmga2,Kif1a,Pcm1,Ncor2,Dock7,Dixdc1
GO:0010971	positive regulation of G2/M transition o...	17	7	2.39	740	0.00573	0.00573	BP	,App,Hspa2,Mecp2,Pbx1,Brd4,Rcc2,Mta3
GO:0048846	axon extension involved in axon guidance	17	7	2.39	741	0.00573	0.00573	BP	,Bmpr2,Plxna3,Sema3e,Slit1,Slit2,Slit3,Sema3d
GO:1905562	regulation of vascular endothelial cell ...	17	7	2.39	742	0.00573	0.00573	BP	,Fgfr1,Flt1,Igf2,Pparg,Sp1,Stat3,Akt3
GO:0106027	neuron projection organization	68	23	9.56	263	0.00576	2.90E-05	BP	,Abl2,App,Epha4,Ephb2,Igf1r,Itga3,Afdn,Pak3,Lgmn,Pten,Reln,Pdlim5,Gsk3b,Shank3,Lrrk2,Tanc1,Wasl,Dnm3,Nlgn1,Sipa1l1,Zfp804a,Ppp1r9a,Kalrn
GO:0010771	negative regulation of cell morphogenesi...	57	19	8.02	345	0.00578	0.00018	BP	,Ephb2,Fgf13,Ifrd1,Ntn1,Plxna3,Ppp3ca,Pten,Sema3e,Slit1,Slit2,Tnr,Coro1c,Gsk3b,Rapgef2,Dnm3,Kank1,Sema3d,Rcc2,Nlgn1
GO:0032270	positive regulation of cellular protein ...	811	162	114.06	149	0.00578	6.70E-07	BP	,Abl2,Apaf1,Xiap,App,Hnrnpd,Bmp5,Bmp8b,Bmpr1a,Bmpr2,Cab39,Casp4,Casr,Cav2,Ccnd2,Cnbp,Cpeb1,Ddx3x,Dhx9,Dlg1,Eef2,Egfr,Epha4,Ereg,F2r,Fgf7,Fgfr1,Fgfr4,Flt1,Flt4,Gcnt2,Rack1,Hgf,Hipk2,Hspa2,Htr2b,Igf1r,Igf2,Il6st,Inhba,Itga2,Itgb1,Itgb3,Kras,Lepr,Lif,Smad4,Mecp2,Met,Mmp14,Myc,Nos1,Nrxn1,Ntrk3,E430016F16Rik,Oprd1,Sqstm1,Pak3,Reg3b,Pdgfra,Pkd2,Pla2g5,Plaur,Plcb1,Pparg,Lgmn,Pten,Reln,Ret,Rit2,Rock1,Roc…
GO:0010632	regulation of epithelial cell migration	134	36	18.85	293	0.00584	6.50E-05	BP	,Bmpr2,Fgf7,Fgfr1,Flt4,Gab2,Glul,Hif1a,Igf2,Itga2,Itga3,Itgb3,Mecp2,Met,Nf1,Pik3c2a,Serpine1,Pparg,Lgmn,Pten,Ptprg,Rock2,Slit2,Plk2,Sp1,Tac1,Tgfbr3,Thbs1,Coro1c,Akt3,Map4k4,Plpp3,Clasp2,Mmrn2,Spred1,Jcad,Dock1
GO:0040014	regulation of multicellular organism gro...	44	13	6.19	753	0.00596	0.00596	BP	,App,Dlg1,Hmga2,Igf2,Lgmn,Ncor1,Stat3,Ezr,Fto,Nipbl,Sgip1,Plac8,Sh3pxd2b
GO:0003281	ventricular septum development	44	13	6.19	754	0.00596	0.00596	BP	,Bmpr2,Lmo4,Smad4,Slit2,Slit3,Tgfbr1,Tgfbr3,Zfpm1,Cplane1,Heg1,Trip11,Hectd1,Robo2
GO:0060993	kidney morphogenesis	44	13	6.19	755	0.00596	0.00596	BP	,Ahr,Dlg1,Lama5,Lif,Smad4,Myc,Pbx1,Prkx,Hs2st1,Ahi1,Lrrk2,Wnk4,Nphp3
GO:0110053	regulation of actin filament organizatio...	140	31	19.69	756	0.00596	0.00596	BP	,Apoa1,Dlg1,Eps8,Cd47,Met,Myo1c,Pak3,Rock1,Rock2,Ccl11,Slit2,Sptb,Sptbn1,Tac1,Tgfbr1,Tmod1,Nox4,Tmod2,Jmy,Shank3,Arhgef10l,Wasl,Clasp2,Kank1,Braf,Shroom2,Kirrel,Phldb2,Plekhh2,Ppp1r9a,Sh3pxd2b
GO:0072006	nephron development	64	17	9	758	0.006	0.006	BP	,Ahr,Dlg1,Itga3,Itgb3,Lama5,Lif,Smad4,Myc,Pbx1,Pdgfra,Ret,Yap1,Hs2st1,Ahi1,Klf15,Wnk4,Plce1
GO:0060038	cardiac muscle cell proliferation	30	10	4.22	760	0.00604	0.00604	BP	,Apc,Bmpr1a,Fgfr1,Prkar1a,Pten,Tgfbr1,Tgfbr3,Yap1,Arid2,Foxp1
GO:0035196	production of miRNAs involved in gene si...	30	10	4.22	761	0.00604	0.00604	BP	,Egfr,Mecp2,Ppp3ca,Ncor1,Zc3h7b,Ncor2,Pum1,Pum2,Dicer1,Ago2
GO:0051148	negative regulation of muscle cell diffe...	30	10	4.22	762	0.00604	0.00604	BP	,Ereg,Smad4,Mecp2,Nfatc2,Ccn3,Xbp1,Ankrd17,Foxp1,Hdac4,Tnpo2
GO:0002028	regulation of sodium ion transport	59	16	8.3	765	0.0061	0.0061	BP	,Dmd,Nedd4,Nos1,Plcb1,Scn5a,Slc8a1,Akt3,Nkain1,Wnk4,Neto2,Slmap,Hecw1,Wnk1,Scn3b,Mllt6,Hecw2
GO:0007269	neurotransmitter secretion	102	34	14.35	146	0.00611	5.70E-07	BP	,Apba2,Atp2a2,Celsr1,Cnr1,Ctbp2,Doc2b,Slc6a9,Napb,Nf1,Nrxn1,Nrxn2,Snap25,Snap91,Syt1,Syt4,Xbp1,Pclo,Syn3,Gsk3b,Lrrk2,Nrn1,Mctp1,Grm7,Braf,Chrna5,Rims1,Nlgn1,Stxbp5l,Unc13c,Rims3,Ppp1r9a,Chrm2,Dgki,Ppfia2
GO:0045766	positive regulation of angiogenesis	96	23	13.5	768	0.00626	0.00626	BP	,Flt1,Hgf,Hif1a,Hipk2,Hk2,Hmga2,Igf2,Itgb1,Itgb3,Jak1,Pik3c2a,Serpine1,Ccl11,Plk2,Sp1,Stat3,Thbs1,Tie1,Tnfrsf1a,Xbp1,Akt3,Ago2,Jcad
GO:0048015	phosphatidylinositol-mediated signaling	96	23	13.5	769	0.00626	0.00626	BP	,Egfr,F2r,Flt1,Flt4,Gab2,Hgf,Htr2b,Igf1r,Nf1,Ntrk3,E430016F16Rik,Pdgfra,Pik3c2a,Plcb1,Ptpn13,Reln,Ncor1,Ezr,Xbp1,Fbxl2,Plce1,Prex2,Pirt,Nrg1
GO:0045807	positive regulation of endocytosis	96	23	13.5	770	0.00626	0.00626	BP	,Apoa1,Hnrnpk,Itga2,Itgb1,Cd47,Itsn1,Lbp,Serpine1,Pparg,Ppp3ca,Pros1,Snap91,Tub,Axl,Ahi1,Lrrk2,Appl1,Sgip1,Wasl,Clip3,Ano6,Nlgn1,Mib1
GO:0007266	Rho protein signal transduction	121	32	17.02	361	0.00635	0.00022	BP	,Abl2,Apoa1,Celsr1,Eps8,F2r,Itga3,Itgb1,Itsn1,Met,Ntn1,Rit2,Rock1,Rock2,Rhof,Tiam2,Cul3,Lpar2,Ctnnal1,Cavin4,Arhgef12,Arhgef10l,Akap13,Heg1,Kank1,Prex2,Arhgef28,Srgap1,Farp1,Trio,Kctd10,Arhgap32,Kalrn
GO:0071326	cellular response to monosaccharide stim...	75	19	10.55	777	0.00661	0.00661	BP	,Rack1,Hif1a,Igf1r,Lepr,Lrp5,Smad4,Nrxn1,Plcb1,Ppp3ca,Ppp3cb,Nr1h4,Xbp1,Map4k4,Nox4,Rab11fip5,Zbtb20,Klf7,Prkaa2,Pim3
GO:0030865	cortical cytoskeleton organization	35	11	4.92	779	0.00668	0.00668	BP	,Dlg1,Epb41l2,Rock1,Rock2,Ezr,Coro1c,Fmnl2,Wasl,Actn1,Nlgn1,Wipf3
GO:0042982	amyloid precursor protein metabolic proc...	35	11	4.92	780	0.00668	0.00668	BP	,App,Dlg1,Epha4,Flot2,Nsg1,Rock1,Rock2,Soat1,Csnk1e,Necab1,Ago2
GO:0048754	branching morphogenesis of an epithelial...	102	24	14.35	783	0.00672	0.00672	BP	,Ahr,Casr,Celsr1,Dlg1,Flt1,Hmga2,Kras,Lama5,Lrp5,Smad4,Met,Mmp14,Myc,Pbx1,Pdgfra,Etv4,Ccl11,Sema3e,Slit2,Yap1,Clic4,Etv5,Dicer1,Esrp1
GO:0044087	regulation of cellular component biogene...	526	113	73.98	167	0.00675	1.10E-06	BP	,Ahr,Apc,Apoa1,Apod,App,Atp7a,Asap1,Ddx3x,Dlg1,Ephb2,Eps8,Fosl1,Gda,Rack1,Grid2,H3f3b,Hspa2,Cd47,Lmo4,Smad4,Mecp2,Met,Mmp14,Map1b,Map4,Mapt,Myo1c,Napb,Ncl,Nrxn1,Ntn1,Ntrk3,E430016F16Rik,Oprd1,Pak3,Prkch,Ppm1a,Pten,Ptprd,Rock1,Rock2,Stmn2,Ccl11,Sept8,Slit2,Snap91,Plk2,Sptb,Sptbn1,Stag1,Stam,Tac1,Tal1,Tgfbr1,Tmod1,Ezr,Coro1c,Map3k7,Map4k4,Podxl,Iqgap1,Nox4,Tmod2,Atp8b1,Pdlim5,Clip1,Gsk3b,Jmy,Shank3…
GO:0008286	insulin receptor signaling pathway	70	18	9.84	785	0.00687	0.00687	BP	,Apc,Cav2,Socs3,Igf1r,Igf2,Irs4,Plcb1,Nr1h4,Zfp106,Sorbs1,Shc1,Gsk3b,Rps6kb1,Appl1,Phip,Kank1,Osbpl8,Soga1
GO:0048710	regulation of astrocyte differentiation	26	9	3.66	786	0.00687	0.00687	BP	,App,Epha4,Hmga2,Id4,Il6st,Lif,Mecp2,Nf1,Ntrk3,E430016F16Rik
GO:0045664	regulation of neuron differentiation	425	113	59.77	29	0.00698	2.20E-12	BP	,Abl2,App,Zfhx3,Atf1,Bmp5,Bmpr2,Scarb2,Cd38,Cnr1,Cpeb1,Crk,Asap1,Ddx6,Dmd,Eef1a1,Epha4,Ephb2,Fgf13,Fgfr1,Grid2,Hgf,Hnrnpk,Hoxa2,Elavl4,Id4,Ifrd1,Igf1r,Itga3,Itga6,Itgb1,Itsn1,L1cam,Lif,Mecp2,Met,Afdn,Map1b,Mapt,Nedd4,Nf1,Ntn1,Ntrk3,E430016F16Rik,Pak3,Pbx1,Prkci,Plxna3,Phox2b,Ppp3ca,Pten,Ptprd,Ptprg,Reg1,Reln,Ret,Rit2,Rock1,Stmn2,Sema3e,Ptk6,Slit1,Slit2,Snap25,Snap91,Plk2,Syt1,Syt4,Tcf4,Tnr,Tenm3,…
GO:0051051	negative regulation of transport	285	58	40.08	552	0.00702	0.00193	BP	,Ahr,Apoa1,Apod,Atp7a,Cnr1,Ephb2,F2r,Gnaq,Rack1,Itgb3,Cd47,Lif,Map1b,Mapt,Myc,Nedd4,Nf1,Nos1,Ccn3,Pik3c2a,Pkd2,Pparg,Ppp3ca,Prkg1,Pten,Ptgs1,Nr1h4,Srebf2,Stxbp3,Syt4,Thbs1,Tnfrsf1a,Tnfrsf1b,Ezr,Vip,Map4k4,Rab11fip5,Ahi1,Lrrk2,Trim15,Wnk4,Ubr5,Appl1,Mctp1,C1qtnf3,Klf7,Hecw1,Grm7,Oxsr1,Tpr,Braf,Stxbp5l,Pim3,Wnk1,Tcaf2,Ppp1r9a,Hecw2,Kalrn
GO:0071902	positive regulation of protein serine/th...	153	33	21.52	791	0.00705	0.00705	BP	,Cab39,Ccnd2,Ddx3x,Egfr,Epha4,F2r,Fgfr1,Flt1,Hgf,Htr2b,Kras,Met,Nrxn1,Ntrk3,E430016F16Rik,Pkd2,Ret,Shc1,Tead1,Tgfbr1,Thbs1,Traf6,Iqgap1,Nox4,Map3k6,Lpar2,Lrrk2,Spag9,Plce1,Akap13,Rapgef2,Itga1,Taok1,Akap6
GO:0034968	histone lysine methylation	65	17	9.14	793	0.00709	0.00709	BP	,Smad4,Mecp2,Nsd1,Atrx,Rif1,Ncoa6,Smyd3,Iws1,Asxl2,Pwp1,Wdr5,Ash1l,Setd1b,Kmt2a,Setd2,Mllt6,Chd5
GO:0048864	stem cell development	40	12	5.63	795	0.00709	0.00709	BP	,Bmpr1a,Hif1a,Htr2b,Lama5,Phox2b,Ret,Sema3e,Coro1c,Msi2,Sema3d,Dicer1,Setd2
GO:0046324	regulation of glucose import	40	12	5.63	796	0.00709	0.00709	BP	,Hk2,Mef2a,Myc,Prkci,Sorbs1,Stxbp3,Ahi1,Klf15,Rps6kb1,Appl1,Oga,Osbpl8
GO:0009967	positive regulation of signal transducti...	743	159	104.5	85	0.00715	7.30E-09	BP	,Abl2,Apaf1,Xiap,Apoa1,App,Bmp5,Bmp8b,Bmpr1a,Bmpr2,Casp4,Casr,Cav2,Ctbp2,Ddx3x,Egfr,Epha4,Ephb2,Epn2,Ereg,F2r,Fgfr1,Fgfr4,Flt1,Flt4,Gcnt2,Rack1,Hgf,Hif1a,Hipk2,Htr2b,Igf1r,Igf2,Il6st,Il7,Inhba,Itgb1,Itgb3,Itsn1,Jak1,Kcnn4,Kras,L1cam,Lbp,Lepr,Lif,Smad4,Mbd2,Met,Afdn,Usp34,Myc,Myo1c,Nf1,Nos1,Ccn3,Nrxn1,Ntrk3,E430016F16Rik,Pdgfra,Prkch,Pkd2,Pla2g5,Plaur,Plcb1,Ppm1a,Pten,Reln,Ret,Rgs9,Rit2,Rock1,Rock…
GO:0055006	cardiac cell development	60	16	8.44	798	0.00726	0.00726	BP	,Smad4,Mef2a,Met,Pdgfra,Prkg1,Slc8a1,Tgfbr3,Sgcd,Pdlim5,Gsk3b,Pbrm1,Cavin4,Akap13,Foxp1,Dicer1,Akap6
GO:0007612	learning	85	29	11.95	194	0.00728	2.30E-06	BP	,Abl2,App,Ephb2,Fgf13,Hif1a,Elavl4,Itgb1,Kras,Mecp2,Nf1,Nrxn1,Nrxn2,Lgmn,Ptgs1,Reln,Snap25,Tac1,Tnr,Jph3,Shank3,Mapk8ip2,Tanc1,Slc24a2,Grm7,Braf,Adgrb3,Kmt2a,Dgki,Kalrn
GO:0060964	regulation of gene silencing by miRNA	26	12	3.66	303	0.0073	8.10E-05	BP	,Dhx9,Egfr,Mecp2,Pparg,Ppp3ca,Ncor1,Ncor2,Stat3,Limd1,Pum1,Pum2,Ago2
