# Supplementary material for: Dietary tryptophan links encephalogenicity of autoreactive T cells with gut microbial ecology
Source: Nat Commun. 2019 Oct 25;10:4877. doi: 10.1038/s41467-019-12776-4 (PMC6814758; doi:10.1038/s41467-019-12776-4)
Supplement: Supplementary file 8 — Supplementary Dataset 7 [file 41467_2019_12776_MOESM8_ESM.xlsx]

## Sheet: Down in DTR
Supplementary Data 7 : GO term analysis for down-regulated DEGs in colon tissue
GO.ID	Term	Annotated	Significant	Expected	Rank in Fisher.classic	Fisher.elim	Fisher.classic	ont	Genes
GO:0050853	B cell receptor signaling pathway	39	23	5.36	23	4.20E-09	5.00E-11	BP	,Bax,Blk,Btk,Cd19,Ms4a1,Cd22,Cd79a,Gcsam,Ptpn6,Cd79b,Itk,Lck,Ptprc,Syk,Lat2,Stap1,Nfam1,Nckap1l,Lpxn,Plcl2,Plcg2,Klhl6,Fcrl5
GO:0002250	adaptive immune response	226	71	31.04	17	7.10E-09	3.20E-12	BP	,Arg2,B2m,Btk,C4bp,Ccr6,Cd19,Cd3d,Cd3e,Cd3g,Cd247,Cd4,Cd48,Cd7,Cd79a,Cd8a,Ccr7,Cr2,Csk,Dpp4,Fcer2a,H2-Ab1,H2-K1,H2-M2,H2-DMa,H2-Q1,H2-Q10,H2-Q2,H2-Q7,H2-Q9,Ptpn6,Cd79b,Cd74,Inpp5d,Irf4,Itk,Lat,Lef1,Ly9,Mif,Cd244a,Prf1,Pik3cd,Pou2f2,Ptk2b,Ptprc,Relb,Spn,Syk,Traf2,Was,Zap70,Slamf6,Il27ra,Cd160,Unc93b1,Lat2,Tnfrsf13b,Tnfrsf13c,Gcnt3,Sash3,Slamf7,Prkd2,Otub1,Havcr2,Btla,Treml4,Gapt,Klhl6,Lax1,Nfkbid,…
GO:0055114	oxidation-reduction process	450	97	61.81	75	2.10E-06	2.10E-06	BP	,Acadvl,Aldh3a2,Alox5,Bax,Cox4i1,Cox6a1,Cybb,Cyp3a13,Dbi,Dgat1,Dio1,Fdxr,Slc37a4,Hadh,Hpgd,Hsd11b2,Ido1,Phyh,Mdh1,Ndufa2,Ndufa4,Nqo1,P4ha1,Pipox,Selenbp1,Ugdh,Decr2,Dhrs4,Polg2,Cisd1,Ndufa1,Prdx5,Cyb561d2,Pfkp,Mlycd,Aldh9a1,Slc37a2,Bco1,Cyp4f14,Ifi30,Atp5d,Txndc12,Ogfod3,Ndufb9,Dus2,Ndufc1,Acad8,Ndufb8,Ero1lb,Coq9,Sdhaf4,Ndufb2,Ndufa5,Steap3,Adh6a,Ndufa11,Alkbh4,Cyp4f18,Hsdl2,Crot,Cyp2s1,Gbe1,Sir…
GO:0042102	positive regulation of T cell proliferat...	55	24	7.55	47	4.80E-06	5.60E-08	BP	,Aif1,Cd3e,Cd4,Coro1a,Ccr7,Hes1,Il15,Itgal,Cd244a,Ptpn22,Ptprc,Ccl5,Spn,Syk,Zap70,Pdcd1lg2,Tnfrsf13c,Sash3,Ccdc88b,Nckap1l,Card11,Havcr2,Carmil2,Rasal3
GO:0019886	antigen processing and presentation of e...	13	9	1.79	85	7.20E-06	7.20E-06	BP	,H2-Aa,H2-Ab1,H2-Eb1,H2-DMa,H2-DMb2,H2-Oa,Cd74,Unc93b1,Ifi30
GO:0045060	negative thymic T cell selection	11	8	1.51	93	1.40E-05	1.40E-05	BP	,Atg5,Cd3e,Ccr7,Cd74,Ptprc,Spn,Zap70,Dock2
GO:0045059	positive thymic T cell selection	12	8	1.65	110	3.70E-05	3.70E-05	BP	,Cd3d,Cd3e,Cd3g,H2-DMa,Cd74,Ptprc,Zap70,Dock2
GO:0042130	negative regulation of T cell proliferat...	34	14	4.67	122	7.50E-05	7.50E-05	BP	,Arg2,Erbb2,H2-Aa,H2-Ab1,Ptpn6,Ido1,Ihh,Lgals9,Spn,Pdcd1lg2,Peli1,Havcr2,Ripor2,Btla
GO:0032743	positive regulation of interleukin-2 pro...	16	9	2.2	123	7.80E-05	7.80E-05	BP	,Cd3e,Cd83,Irf4,Ptprc,Traf2,Sash3,Prkd2,Card11,Carmil2
GO:0042100	B cell proliferation	56	28	7.69	24	0.00013	8.50E-11	BP	,Bax,Btk,Cd19,Cd22,Cd79a,Cdkn1a,Cr2,Cd74,Inpp5d,Lef1,Cd180,Mif,Ptprc,Cd27,Vpreb1,Ikzf3,Tnfrsf13b,Peli1,Mzb1,Tnfrsf13c,Sash3,Tlr9,Nckap1l,Card11,Btla,Plcl2,Gapt,Siglecg
GO:0002460	adaptive immune response based on somati...	159	43	21.84	84	0.00016	5.90E-06	BP	,B2m,Btk,C4bp,Ccr6,Cd19,Cd4,Cd8a,Ccr7,Cr2,Dpp4,Fcer2a,H2-Ab1,H2-K1,H2-M2,H2-DMa,H2-Q1,H2-Q10,H2-Q2,H2-Q7,H2-Q9,Ptpn6,Cd74,Inpp5d,Irf4,Lef1,Ly9,Prf1,Pou2f2,Ptprc,Relb,Spn,Traf2,Was,Slamf6,Il27ra,Tnfrsf13c,Gcnt3,Sash3,Havcr2,Treml4,Gapt,Klhl6,Nfkbid,Myo1g
GO:0034154	toll-like receptor 7 signaling pathway	6	5	0.82	144	0.00026	0.00026	BP	,Ptpn22,Unc93b1,Pik3ap1,Havcr2,Treml4
GO:0042116	macrophage activation	42	15	5.77	145	0.00028	0.00028	BP	,Aif1,Casp1,Cebpa,Clu,Cst7,Lgals9,Syk,Nr1h3,Pla2g10,Stap1,Muc5b,Shpk,Tlr9,Havcr2,Tmem106a
GO:0009617	response to bacterium	300	73	41.2	61	0.00035	3.80E-07	BP	,Acp5,Arg2,B2m,Casp1,Noct,Ms4a1,Cd4,Ccr7,Cnr2,Fgr,Ggt1,Gstm3,H2-K1,Hck,Ido1,Cd79b,Il12rb2,Lgals9,Cd180,Ly86,Mif,Myo1f,Ncf1,Pld1,Pnliprp2,Ptpn22,Ccl5,Slfn2,Spn,Syk,Thrsp,Pglyrp1,Trf,Nr1h3,Ikzf3,Cd52,Il27ra,Rnf5,Snx3,Cd160,Stap1,Pglyrp2,Pdcd1lg2,Trem1,Baiap2l1,Peli1,Hist1h2bc,2610528A11Rik,Kyat1,Ceacam20,Macrod2,Zfp983,Muc5b,Shpk,Slamf8,Rnase6,Lrat,Tlr9,Nlrp6,Clps,Havcr2,Mavs,Il22ra1,Plcg2,Tlr11,Kl…
GO:0050852	T cell receptor signaling pathway	66	20	9.06	151	0.00037	0.00037	BP	,Btk,Cd3e,Cd247,Ccr7,Ptpn6,Itk,Lck,Lcp2,Ptpn22,Ptprc,Spn,Zap70,Cd160,Prkd2,Themis2,Carmil2,Plcg2,Nfkbid,Btnl6,Btnl4
GO:0045577	regulation of B cell differentiation	24	14	3.3	62	0.00037	4.00E-07	BP	,Bad,Flt3,Ptpn6,Il2rg,Inpp5d,Syk,Cd27,Ikzf1,Ikzf3,Nfam1,Slamf8,Tlr9,Nckap1l,Card11
GO:0045579	positive regulation of B cell differenti...	12	7	1.65	153	0.00038	0.00038	BP	,Bad,Il2rg,Inpp5d,Syk,Cd27,Ikzf1,Nckap1l
GO:1902715	positive regulation of interferon-gamma ...	9	6	1.24	154	0.00038	0.00038	BP	,Cd2,Flt3,Cd244a,Ptpn22,Cd160,Carmil2
GO:0032981	mitochondrial respiratory chain complex ...	31	12	4.26	159	0.00048	0.00048	BP	,Ndufa2,Ndufa1,Ndufb9,Dmac2,Ndufc1,Ndufa13,Ndufb8,Ndufb2,Ndufa5,Tmem126b,Ndufa11,Ndufs7
GO:0006909	phagocytosis	101	32	13.87	79	0.00064	2.50E-06	BP	,Aif1,Atg5,Coro1a,Ccr7,Csk,Fgr,Hck,Eif2ak1,Il15,Il2rb,Il2rg,Itgal,Itgb2,Mertk,Mfge8,Myo7a,Ncf4,Ptprc,Syk,Nr1h3,Snx3,Stap1,Tmem175,Dock2,Pld4,Nckap1l,Rap1gap,Treml4,Arhgap25,Myo1g,Cd300lf,Bin2
GO:0042108	positive regulation of cytokine biosynth...	32	12	4.4	170	0.00068	0.00068	BP	,Cd3e,Cybb,Irf4,Ltb,Ptprc,Spn,Syk,Cd27,Tnfrsf13c,Tlr9,Card11,Grk2
GO:0050766	positive regulation of phagocytosis	32	12	4.4	171	0.00068	0.00068	BP	,Ccr7,Il15,Il2rb,Il2rg,Mertk,Mfge8,Ptprc,Stap1,Dock2,Nckap1l,Rap1gap,Cd300lf
GO:0060457	negative regulation of digestive system ...	10	6	1.37	181	0.00085	0.00085	BP	,Sct,Nr1h3,Abcg2,Abcg5,Abcg8,Tifab
GO:0034162	toll-like receptor 9 signaling pathway	10	6	1.37	182	0.00085	0.00085	BP	,Ptpn22,Unc93b1,Tlr9,Pik3ap1,Havcr2,Treml4
GO:0050854	regulation of antigen receptor-mediated ...	35	15	4.81	100	0.00099	2.30E-05	BP	,Cd19,Cd22,Ccr7,Gcsam,Ptpn6,Lck,Ptpn22,Ptprc,Cd160,Stap1,Nfam1,Prkd2,Lpxn,Plcl2,Fcrl5
GO:0032787	monocarboxylic acid metabolic process	274	64	37.63	88	0.00102	8.50E-06	BP	,Acadvl,Aldh3a2,Aldoa,Baat,Dbi,Dgat1,Eno3,Faah,Slc37a4,Ggt1,Hagh,Hadh,Hpgd,Ido1,Cd74,Lipa,Phyh,Amacr,Mif,Pgam1,Pkm,Tpi1,Nr1h3,Btd,Decr2,Slc27a3,Pfkp,Mlycd,Pnkd,Cyp4f14,Naaa,Adh6a,Kyat1,Kynu,Cyp4f18,Jmjd8,Crot,Cyp2s1,Elovl7,Ddit4,Sirt4,Idnk,Cyp2d26,Ptgr2,Acox3,Kmo,Tecr,Cyb5a,Etfb,Acaa1a,Pnpla3,Cyp2d34,Tkfc,Cyp2c23,Acnat1,Aldob,Sesn2,Wdtc1,Thnsl2,Ces1f,Pla2g3,Gcdh,Cyp2c68,Cyp4f40
GO:0030890	positive regulation of B cell proliferat...	25	10	3.43	195	0.00106	0.00106	BP	,Cdkn1a,Cd74,Mif,Ptprc,Peli1,Tnfrsf13c,Sash3,Tlr9,Nckap1l,Card11
GO:0032715	negative regulation of interleukin-6 pro...	25	10	3.43	196	0.00106	0.00106	BP	,Csk,Flt3,Ptpn6,Inpp5d,Ptpn22,Il27ra,Tlr9,Nckap1l,Havcr2,Bank1
GO:0044255	cellular lipid metabolic process	458	96	62.91	87	0.00127	8.20E-06	BP	,Abcg1,Acadvl,Aldh3a2,Baat,Bax,Cd19,Cyp3a13,Dbi,Dgat1,Dpm2,Faah,Fgr,Slc37a4,B4galnt1,Ggt1,Gm2a,Bscl2,Lpcat3,Hadh,Hpgd,Cd74,Inpp5d,Lcat,Lipa,Phyh,Amacr,Mif,Klk1b4,Pik3cd,Pld1,Pnliprp2,Ptk2b,Rbp2,Thrsp,Ttr,Nr1h3,Vav2,Decr2,Pla2g10,Slc27a3,Ptdss2,Dhrs4,Pik3cg,Pnpla6,Neu3,Gal3st1,Agpat1,Impa1,Gde1,Sphk2,Mlycd,Bco1,Cyp4f14,Inpp5e,Pyurf,Naaa,Abhd15,Aadac,Adh6a,Plpp5,Cers5,Cyp4f18,Crot,Cyp2s1,Elovl7,Sir…
GO:0045058	T cell selection	36	19	4.94	46	0.00143	3.00E-08	BP	,Atg5,Cd3d,Cd3e,Cd3g,Cd4,Ccr7,H2-DMa,Cd74,Il15,Irf4,Ly9,Ptprc,Spn,Syk,Zap70,Slamf6,Dock2,Card11,Btnl6
GO:0030888	regulation of B cell proliferation	43	18	5.91	83	0.00145	5.40E-06	BP	,Btk,Cd22,Cdkn1a,Cd74,Inpp5d,Mif,Ptprc,Ikzf3,Tnfrsf13b,Peli1,Mzb1,Tnfrsf13c,Sash3,Tlr9,Nckap1l,Card11,Btla,Siglecg
GO:1901661	quinone metabolic process	18	8	2.47	205	0.0015	0.0015	BP	,Fdxr,Coq9,Cyp4f18,Coq8b,Akr7a5,Coq10a,Coq3,Cyp4f40
GO:0045730	respiratory burst	18	8	2.47	206	0.0015	0.0015	BP	,Cybb,Slc37a4,Ncf1,Ncf4,Pgam1,Rac2,Slamf8,Cybc1
GO:0038083	peptidyl-tyrosine autophosphorylation	22	9	3.02	208	0.00156	0.00156	BP	,Blk,Btk,Fgr,Hck,Itk,Lck,Ptk2b,Sla,Syk
GO:0070672	response to interleukin-15	5	4	0.69	211	0.00158	0.00158	BP	,Cd4,Il15,Il2rb,Il2rg
GO:0019373	epoxygenase P450 pathway	5	4	0.69	212	0.00158	0.00158	BP	,Cyp4f18,Cyp2s1,Cyp2c23,Cyp2c68
GO:0051025	negative regulation of immunoglobulin se...	5	4	0.69	213	0.00158	0.00158	BP	,Cd22,Vpreb3,Tmbim6,Siglecg
GO:0002322	B cell proliferation involved in immune ...	5	4	0.69	214	0.00158	0.00158	BP	,Cd19,Cd180,Plcl2,Gapt
GO:0070189	kynurenine metabolic process	5	4	0.69	215	0.00158	0.00158	BP	,Ido1,Kyat1,Kynu,Kmo
GO:0030223	neutrophil differentiation	5	4	0.69	216	0.00158	0.00158	BP	,Inpp5d,Lef1,Ikzf1,Dhrs7b
GO:1905522	negative regulation of macrophage migrat...	5	4	0.69	217	0.00158	0.00158	BP	,Ddt,Mif,Stap1,Slamf8
GO:0001768	establishment of T cell polarity	5	4	0.69	218	0.00158	0.00158	BP	,Ccr7,Dock8,Dock2,Ripor2
GO:0045588	positive regulation of gamma-delta T cel...	5	4	0.69	219	0.00158	0.00158	BP	,Lck,Ptprc,Syk,Nckap1l
GO:0001787	natural killer cell proliferation	5	4	0.69	220	0.00158	0.00158	BP	,Il15,Cd244a,Ptpn22,Slamf6
GO:0032530	regulation of microvillus organization	11	6	1.51	224	0.00165	0.00165	BP	,Fscn1,Pld1,Twf2,Cdhr5,Pls1,Rap1gap
GO:0019682	glyceraldehyde-3-phosphate metabolic pro...	11	6	1.51	225	0.00165	0.00165	BP	,Pgam1,Taldo1,Tpi1,Shpk,Tkfc,Aldob
GO:0002323	natural killer cell activation involved ...	11	6	1.51	226	0.00165	0.00165	BP	,Coro1a,Lgals9,Cd244a,Pglyrp1,Cd160,Pglyrp2
GO:0009435	NAD biosynthetic process	11	6	1.51	227	0.00165	0.00165	BP	,Ido1,Pfkp,Nmnat1,Kynu,Nadsyn1,Haao
GO:0032649	regulation of interferon-gamma productio...	58	21	7.97	91	0.00167	1.40E-05	BP	,Cd2,Cd3e,Ccr7,Flt3,Il12rb2,Lgals9,Cd244a,Ptpn22,Cd27,Pglyrp1,Slamf6,Il27ra,Cd160,Pglyrp2,Pdcd1lg2,Tnfrsf13c,Sash3,Tlr9,H2-Q7,H2-Q9,Havcr2,Carmil2
GO:0006968	cellular defense response	8	5	1.1	233	0.00189	0.00189	BP	,B2m,Lat,Ncf1,Pnliprp2,Ptk2b
GO:0046496	nicotinamide nucleotide metabolic proces...	86	26	11.81	118	0.00206	5.40E-05	BP	,Aldoa,Art2b,Eno3,Fdxr,Ido1,Mif,Mdh1,Ncf1,Pgam1,Pkm,Taldo1,Tpi1,Prdx5,Pfkp,Slc37a2,Nmnat1,Kynu,Jmjd8,Shpk,Ddit4,Nadsyn1,Kmo,Haao,Tkfc,Aldob,Naxe
GO:0002377	immunoglobulin production	70	22	9.61	130	0.00218	0.00011	BP	,Btk,Ccr6,Cd22,Cd37,H2-Ab1,Pou2f2,Ptprc,Cd27,Traf2,Vpreb1,Vpreb3,Il27ra,Mzb1,Gcnt3,Sash3,Nipal3,Tlr9,Card11,Tmbim6,Gapt,Lax1,Siglecg
GO:0045123	cellular extravasation	36	12	4.94	237	0.00222	0.00222	BP	,Gcnt1,Itgb2,Itgb7,Madcam1,Ccl5,Sell,Selplg,Spn,Il27ra,Trem1,Ripor2,Jaml
GO:0031295	T cell costimulation	23	9	3.16	239	0.00225	0.00225	BP	,Cd3e,Cd5,Ccr7,Dpp4,Spn,Cd160,Pdcd1lg2,Tnfrsf13c,Card11
GO:0045087	innate immune response	350	72	48.07	143	0.00229	0.00021	BP	,Arg2,Btk,Ciita,C4bp,Casp1,Coro1a,Cr2,Cybb,Evl,Fgr,H2-Aa,H2-Ab1,H2-Eb1,H2-Q7,H2-Q9,Hck,Ptpn6,Cd74,Irf4,Arhgef2,Lgals9,Cd180,Ly86,Ly9,Mif,Myo1f,Cd244a,Padi4,Pik3cd,Pstpip1,Ptpn22,Ccl5,Stxbp4,Syk,Pglyrp1,Nr1h3,Was,Slamf6,Cd160,Unc93b1,Nmi,Peli1,Sdhaf4,Hist1h2bc,Tnfaip8l2,Kynu,Rnf135,Slamf8,Slamf7,Dcst1,Rnase6,Tlr9,Pik3ap1,Lrrc19,Nlrp6,Cdc42ep2,Havcr2,Cybc1,Ifi27l2b,Treml4,Tkfc,Mavs,Ifi209,Tlr11,Sig…
GO:0030183	B cell differentiation	80	30	10.99	50	0.00248	8.40E-08	BP	,Bad,Bax,Btk,Cd19,Ms4a1,Cd79a,Cr2,Flt3,H2-Ab1,Ptpn6,Cd79b,Il2rg,Gimap1,Inpp5d,Pou2f2,Ptk2b,Ptprc,Syk,Cd27,Tshr,Ikzf1,Ikzf3,Nfam1,Slamf8,Tlr9,Nckap1l,Card11,Dock10,Plcl2,Plcg2
GO:0017144	drug metabolic process	357	68	49.03	244	0.00262	0.00262	BP	,Acp5,Aif1,Aldh3a2,Aldoa,Atp5j,Baat,Bad,Clu,Cox4i1,Cox6a1,Cox7a1,Cybb,Ddc,Dgat1,Eno3,Gamt,Ggt1,Ido1,Itgb2,Mif,Mdh1,Ncf1,P2rx4,Pgam1,Pkm,Pipox,Ptk2b,Abcd4,Tpi1,Btd,Prdx5,Sult1b1,Pfkp,Sphk2,Pnkd,Atp5j2,Bhmt2,Atp5d,Ndufb9,Nmnat1,Ndufb8,Coq9,Adh6a,Kynu,Cyp4f18,Jmjd8,Pcbd2,Cyp2s1,Ddit4,Cyp2d26,Lrat,Ctns,Kmo,Thtpa,Haao,Cth,Akr7a5,Qdpr,Afg1l,Tmem106a,Cyp2d34,Tkfc,Cyp2c23,Fmo4,Aldob,Nox1,Cyp2r1,Cyp2c68
GO:0002486	antigen processing and presentation of e...	12	6	1.65	248	0.00292	0.00292	BP	,H2-K1,H2-M2,H2-Q1,H2-Q10,H2-Q2,H2-Q7,H2-Q9
GO:0006954	inflammatory response	340	65	46.7	250	0.00294	0.00294	BP	,Acp5,Aif1,Alox5,Btk,Ciita,Casp1,Casp6,Ccr6,Cebpa,Clu,Ccr4,Ccr7,Cnr2,Cst7,Cybb,Ddt,Dnase1l3,Ggt1,Hck,Eif2ak1,Ido1,Il17ra,Il5ra,Itgb2,Lat,Lgals9,Lipa,Cd180,Ly86,Mep1b,Mif,Ncf1,Pik3cd,Pstpip1,Relb,Ccl5,Serpina1b,Spn,Syk,Pglyrp1,Nr1h3,Sigirr,Pik3cg,Il17rb,Chst2,Stap1,Pglyrp2,Trem1,Plgrkt,Tnfaip8l2,Shpk,Slamf8,Abhd12,Tlr9,Pik3ap1,Nlrp6,Gpsm3,Havcr2,Afap1l2,Themis2,Il22ra2,Tlr11,Nfkbid,Siglecg,Nlrp1b
GO:0006066	alcohol metabolic process	166	36	22.8	251	0.0031	0.0031	BP	,Abcg1,Acadvl,Aldh3a2,Cebpa,Dhcr7,Dpm2,Ebp,Fdxr,Lcat,Cd244a,Plcb2,Ptk2b,Tpi1,Ttr,Dhrs4,Impa1,Gde1,Sult1b1,Sphk2,Slc37a2,Inpp5e,Naaa,Adh6a,Ipmk,Pcbd2,Tm7sf2,Lrat,Akr7a5,Qdpr,Inpp5j,Plcl2,Tkfc,Coq3,Plcg2,Sc5d,Cyp2r1
GO:0070229	negative regulation of lymphocyte apopto...	24	9	3.3	252	0.00317	0.00317	BP	,Arg2,Ido1,Cd74,Mif,Ccl5,Cd27,Vhl,Fcmr,Dock8
GO:0001782	B cell homeostasis	24	9	3.3	253	0.00317	0.00317	BP	,Bax,Cd74,Mif,Pik3cd,Tnfrsf13b,Tnfrsf13c,Nckap1l,Dock10,Gapt
GO:0002697	regulation of immune effector process	211	51	28.98	101	0.00317	2.60E-05	BP	,Atg5,B2m,Btk,Cd22,Cd37,Ccr7,Dnase1l3,Dpp4,Fcer2a,Fgr,H2-K1,H2-M2,H2-Q1,H2-Q10,H2-Q2,H2-Q7,H2-Q9,Ptpn6,Cd74,Il15,Itgb2,Lgals9,Mif,Cd244a,Ptpn22,Ptprc,Rac2,Ccl5,Spn,Syk,Pglyrp1,Traf2,Vpreb3,Was,Tspan32,D6Wsu163e,Slamf6,Il27ra,Cd160,Sphk2,Pglyrp2,Mzb1,Sash3,Slamf8,Tlr9,Tmbim6,Havcr2,Treml4,Tkfc,Mavs,Nfkbid,Siglecg
GO:0002449	lymphocyte mediated immunity	148	37	20.33	139	0.00324	0.00016	BP	,B2m,Btk,C4bp,Ccr6,Cd19,Cd8a,Coro1a,Cr2,Dpp4,Fcer2a,H2-Ab1,H2-K1,H2-M2,H2-DMa,H2-Q1,H2-Q10,H2-Q2,H2-Q7,H2-Q9,Ptpn6,Cd74,Inpp5d,Lgals9,Prf1,Pou2f2,Ptprc,Spn,Traf2,Was,Slamf6,Il27ra,Cd160,Gcnt3,Sash3,Havcr2,Treml4,Gapt,Myo1g
GO:0046641	positive regulation of alpha-beta T cell...	16	7	2.2	257	0.00334	0.00334	BP	,Cd3e,Cd244a,Ptpn22,Ptprc,Syk,Zap70,Rasal3
GO:0001779	natural killer cell differentiation	20	8	2.75	258	0.00336	0.00336	BP	,Il15,Lgals9,Mertk,Ptprc,Pglyrp1,Ikzf1,Slamf6,Pglyrp2
GO:2000401	regulation of lymphocyte migration	38	12	5.22	259	0.00369	0.00369	BP	,Aif1,Ccr6,Ccr7,Gcsam,Lgals9,Madcam1,Ptk2b,Ccl5,Spn,Il27ra,Dock8,Ripor2
GO:0046633	alpha-beta T cell proliferation	25	12	3.43	113	0.00371	3.90E-05	BP	,Arg2,Cd3e,Il15,Lgals9,Cd244a,Ptpn22,Ptprc,Syk,Zap70,Dock2,Btla,Rasal3
GO:0051923	sulfation	9	5	1.24	260	0.00378	0.00378	BP	,Tpst1,Sult1d1,Hs3st3b1,Sult1b1,Chsy1
GO:0006691	leukotriene metabolic process	9	5	1.24	261	0.00378	0.00378	BP	,Alox5,Ggt1,Ncf1,Syk,Cyp4f18
GO:0006952	defense response	696	144	95.59	51	0.00393	8.50E-08	BP	,Acp5,Aif1,Alox5,Arg2,B2m,Btk,Ciita,C4bp,Casp1,Casp6,Ccr6,Cd37,Cd4,Cd8a,Cebpa,Coro1a,Clu,Ccr4,Ccr7,Cnr2,Cr2,Cst7,Cybb,Dbi,Ddt,Dnase1l3,Dpp4,Evl,Fgr,Ggt1,H2-Aa,H2-Ab1,H2-Eb1,H2-K1,H2-Q7,H2-Q9,Hck,Ptpn6,Eif2ak1,Ido1,Ifngr2,Cd74,Il10rb,Il15,Il17ra,Il5ra,Irf4,Itgax,Itgb2,Lat,Arhgef2,Lgals9,Lipa,Cd180,Ly86,Ly9,Mep1b,Mif,Myo1f,Ncf1,Cd244a,Padi4,Prf1,Pik3cd,Pld1,Pnliprp2,Pstpip1,Ptk2b,Ptpn22,Ptprc,Relb,…
GO:0032760	positive regulation of tumor necrosis fa...	53	15	7.28	267	0.00405	0.00405	BP	,Cd2,Clu,Ccr7,Cybb,Ddt,Arhgef2,Lgals9,Mif,Ptprc,Spn,Sash3,Tlr9,Havcr2,Mavs,Card9
GO:2001187	positive regulation of CD8-positive, alp...	6	4	0.82	270	0.00422	0.00422	BP	,Runx3,Cd244a,Ptpn22,Nckap1l
GO:0032815	negative regulation of natural killer ce...	6	4	0.82	271	0.00422	0.00422	BP	,Lgals9,Pglyrp1,Pglyrp2,Havcr2
GO:0072611	interleukin-13 secretion	6	4	0.82	272	0.00422	0.00422	BP	,Arg2,Il17ra,Il17rb,Sphk2
GO:0010042	response to manganese ion	6	4	0.82	273	0.00422	0.00422	BP	,Atp7b,Slc11a2,Atp13a2,Slc30a10
GO:0006568	tryptophan metabolic process	6	4	0.82	274	0.00422	0.00422	BP	,Ido1,Kynu,Kmo,Haao
GO:0090237	regulation of arachidonic acid secretion	6	4	0.82	275	0.00422	0.00422	BP	,Atp5j,Mif,Syk,Pla2g10
GO:0050859	negative regulation of B cell receptor s...	6	4	0.82	276	0.00422	0.00422	BP	,Cd22,Lpxn,Plcl2,Fcrl5
GO:0042098	T cell proliferation	115	46	15.8	15	0.00435	2.10E-12	BP	,Aif1,Arg2,Bax,Ccnd3,Cd3e,Cd4,Coro1a,Cxcr4,Ccr7,Erbb2,H2-Aa,H2-Ab1,Ptpn6,Hes1,Ido1,Ihh,Il15,Itgal,Itgb2,Lgals9,Cd244a,Psmb10,Ptpn22,Ptprc,Rac2,Ccl5,Spn,Syk,Zap70,Ebi3,Pdcd1lg2,Peli1,Znhit1,Tnfrsf13c,Sash3,Dock8,Ccdc88b,Dock2,Nckap1l,Card11,Crip3,Havcr2,Ripor2,Btla,Carmil2,Rasal3
GO:0001894	tissue homeostasis	118	27	16.21	282	0.00455	0.00455	BP	,Acp5,Bax,Cd7,Coro1a,Csk,Flt3,Ihh,Inpp5d,Napsa,Lipa,Ptk2b,Rac2,Slc22a5,Syk,Tff3,Trf,Vhl,Def8,Rcn3,Prdx5,Mkks,Trp53inp2,Sash3,Tlr9,Gpr55,Tmem119,Slc28a2
GO:0060402	calcium ion transport into cytosol	85	21	11.67	283	0.00459	0.00459	BP	,Atg5,Bax,Cd19,Ms4a1,Cd4,Coro1a,Dbi,Ptpn6,Lck,P2rx4,Plcb2,Ptk2b,Ptprc,Aplnr,Xcr1,Trpm2,Trpv6,Tmbim6,Plcg2,Cacna1i,Fcrl5
GO:0042742	defense response to bacterium	94	27	12.91	129	0.00467	0.0001	BP	,Acp5,Arg2,Cd4,Fgr,H2-K1,Hck,Lgals9,Myo1f,Ncf1,Pld1,Spn,Syk,Pglyrp1,Il27ra,Cd160,Pglyrp2,Trem1,Hist1h2bc,2610528A11Rik,Muc5b,Slamf8,Rnase6,Tlr9,Havcr2,Mavs,Il22ra1,Card9
GO:0001916	positive regulation of T cell mediated c...	21	8	2.88	284	0.00478	0.00478	BP	,B2m,H2-K1,H2-M2,H2-Q1,H2-Q10,H2-Q2,H2-Q7,H2-Q9,Ptprc
GO:0043372	positive regulation of CD4-positive, alp...	13	6	1.79	286	0.0048	0.0048	BP	,Cd83,Ccr7,Il2rg,Sash3,Nckap1l,Nfkbid
GO:0032647	regulation of interferon-alpha productio...	13	6	1.79	287	0.0048	0.0048	BP	,Flt3,Ptpn22,Nmi,Tlr9,Havcr2,Mavs
GO:0002476	antigen processing and presentation of e...	13	6	1.79	288	0.0048	0.0048	BP	,H2-K1,H2-M2,H2-Q1,H2-Q10,H2-Q2,H2-Q7,H2-Q9
GO:0034123	positive regulation of toll-like recepto...	13	6	1.79	289	0.0048	0.0048	BP	,Ptpn22,Nr1h3,Peli1,Tlr9,Pik3ap1,Treml4
GO:0009062	fatty acid catabolic process	49	14	6.73	294	0.00493	0.00493	BP	,Acadvl,Dbi,Faah,Hadh,Phyh,Mlycd,Cyp4f18,Crot,Acox3,Etfb,Acaa1a,Sesn2,Ces1f,Gcdh
GO:0032673	regulation of interleukin-4 production	17	7	2.33	295	0.00501	0.00501	BP	,Cd3e,Cd83,Irf4,Lef1,Syk,Sash3,Havcr2
GO:0010758	regulation of macrophage chemotaxis	17	7	2.33	296	0.00501	0.00501	BP	,Ccr7,Ddt,Mif,Ptk2b,Ccl5,Stap1,Slamf8
GO:0050776	regulation of immune response	403	105	55.35	20	0.00504	1.20E-11	BP	,Atg5,Arg2,B2m,Bax,Blk,Btk,C4bp,Cd19,Ms4a1,Cd22,Cd37,Cd3e,Cd247,Cd4,Cd48,Cd79a,Ccr7,Cr2,Csk,Dpp4,Fcer2a,Fgr,Gcsam,H2-Ab1,H2-K1,H2-M2,H2-DMa,H2-Q1,H2-Q10,H2-Q2,H2-Q7,H2-Q9,Ptpn6,Ido1,Cd79b,Cd74,Il15,Inpp5d,Irf4,Itgb2,Itk,Lck,Lcp2,Lgals9,Mif,Myo1f,Ptpn22,Ptprc,Rac2,Spn,Syk,Pglyrp1,Traf2,Nr1h3,Was,Zap70,D6Wsu163e,Slamf6,Il27ra,Cd160,Unc93b1,Sphk2,Lat2,Stap1,Pglyrp2,Nmi,Peli1,Rnf135,Tnfrsf13c,Nfam1,S…
GO:0072678	T cell migration	35	11	4.81	301	0.00557	0.00557	BP	,Aif1,Ccr6,Ccr7,Itgb7,Lgals9,Ccl5,Spn,Il27ra,Dock8,Ripor2,Myo1g
GO:0043303	mast cell degranulation	26	9	3.57	306	0.00587	0.00587	BP	,Btk,Fgr,Lat,Rac2,Syk,D6Wsu163e,Sphk2,Lat2,Pla2g3
GO:0009166	nucleotide catabolic process	76	19	10.44	308	0.00596	0.00596	BP	,Aldoa,Art2b,Cnp,Eno3,Mif,Nudt1,Ncf1,Pgam1,Pkm,Tpi1,Pfkp,Mlycd,Jmjd8,Ddit4,Upp2,Nt5m,Nudt18,Tkfc,Aldob
GO:0050830	defense response to Gram-positive bacter...	45	13	6.18	309	0.00599	0.00599	BP	,Acp5,Fgr,Hck,Myo1f,Ncf1,Pld1,Pglyrp1,Il27ra,Pglyrp2,Hist1h2bc,Rnase6,Havcr2,Card9
GO:0042110	T cell activation	278	89	38.18	8	0.00614	1.40E-15	BP	,Aif1,Atg5,Arg2,B2m,Bad,Bax,Runx3,Ccnd3,Ccr6,Cd2,Cd3d,Cd3e,Cd3g,Cd4,Cd48,Cd5,Cd83,Cd8a,Coro1a,Cxcr4,Ccr7,Csk,Dpp4,Erbb2,Mpzl2,Flt3,H2-Aa,H2-Ab1,H2-DMa,H2-Oa,Ptpn6,Hes1,Ido1,Ihh,Cd74,Il15,Il2rg,Gimap1,Irf4,Itgal,Itgb2,Itk,Lat,Lck,Lef1,Lgals9,Ly9,Cd244a,Lcp1,Psmb10,Ptpn22,Ptprc,Rac2,Relb,Ccl5,Spn,Syk,Cd27,Was,Zap70,Ikzf1,Slamf6,Ebi3,Cd160,Apbb1ip,Pdcd1lg2,Peli1,Tnfaip8l2,Znhit1,Tnfrsf13c,Sash3,Rhoh…
GO:0036336	dendritic cell migration	10	5	1.37	313	0.00671	0.00671	BP	,Ccr6,Ccr7,Trpm2,Slamf8,Dock8
GO:0071941	nitrogen cycle metabolic process	10	5	1.37	314	0.00671	0.00671	BP	,Arg2,Cebpa,Otc,Suox,Nags
GO:0060326	cell chemotaxis	162	38	22.25	162	0.00678	0.00052	BP	,Aif1,Cxcr5,Ccr6,Coro1a,Cxcr4,Ccr4,Ccr7,Cnr2,Ddt,Fgf18,Slc37a4,Cd74,Il16,Il17ra,Itgb2,Lef1,Mif,P2rx4,Ptk2b,Rac2,Ccl5,Sell,Syk,Coro1b,Xcr1,Trpm2,Stap1,Trem1,Smoc2,2610528A11Rik,Slamf8,Prkd2,Nckap1l,Gpsm3,Gpr18,Ripor2,Jaml,Bin2
GO:0002252	immune effector process	393	97	53.98	38	0.00682	1.90E-09	BP	,Atg5,B2m,Btk,C4bp,Ccr6,Cd19,Cd22,Cd37,Cd8a,Coro1a,Clu,Ccr7,Cr2,Dnase1l3,Dpp4,Fcer2a,Fgr,H2-Ab1,H2-K1,H2-M2,H2-DMa,H2-Q1,H2-Q10,H2-Q2,H2-Q7,H2-Q9,Ptpn6,Ifngr2,Cd74,Il10rb,Il15,Inpp5d,Irf4,Itgal,Itgax,Itgb2,Lat,Lef1,Lgals9,Cd180,Ly9,Mif,Myo1f,Ncf1,Cd244a,Prf1,Lcp1,Pou2f2,Ptk2b,Ptpn22,Ptprc,Rac2,Relb,Ccl5,Spn,Syk,Pglyrp1,Traf2,Vpreb3,Was,Oas1g,Tspan32,D6Wsu163e,Slamf6,Il27ra,Cd160,Unc93b1,Apbb1ip,S…
GO:0071345	cellular response to cytokine stimulus	359	66	49.31	317	0.00702	0.00702	BP	,Bad,Btk,Casp1,Entpd2,Cd4,Cebpa,Coro1a,Cxcr4,Ccr7,Eno1,Evl,Flt3,H2-Ab1,H2-Q7,H2-Q9,Hcls1,Ptpn6,Prmt2,Ifngr2,Cd74,Il10ra,Il10rb,Il15,Il17ra,Il2rb,Il2rg,Laptm5,Lef1,Mme,Pcolce,Ptk2b,Ptprc,Abcd4,Ccl5,Stat4,Stxbp4,Syk,Traf2,Was,Sigirr,Pla2g10,Gsdme,Pfkp,Stap1,Mkks,Nmi,Ndufa13,Vrk2,Shpk,Dock8,Dcst1,Lrat,Cdc42ep2,Cth,Grk2,Ripor2,Parp16,Mavs,Il22ra1,Ifi209,Il22ra2,Oas2,Cd300lf,Ifi214,Ifi208,Mndal,Ifi206
GO:0001773	myeloid dendritic cell activation	18	7	2.47	318	0.00724	0.00724	BP	,Cd37,Irf4,Cd244a,Relb,Tspan32,Dock2,Havcr2
GO:0009179	purine ribonucleoside diphosphate metabo...	51	14	7	321	0.00725	0.00725	BP	,Aldoa,Bad,Entpd2,Eno3,Mif,Pgam1,Pkm,Tpi1,Pfkp,Jmjd8,Ddit4,Nudt18,Tkfc,Aldob
GO:0045576	mast cell activation	40	15	5.49	138	0.00726	0.00015	BP	,Btk,Cd48,Cnr2,Fgr,Lat,Lcp2,Ndrg1,Rac2,Syk,D6Wsu163e,Sphk2,Lat2,Rhoh,Pla2g3,Cd300lf
GO:1990774	tumor necrosis factor secretion	14	6	1.92	323	0.00743	0.00743	BP	,Arg2,Il27ra,Sphk2,Havcr2,Tmem106a,Mavs
GO:0051235	maintenance of location	169	35	23.21	326	0.00752	0.00752	BP	,Abcg1,Plin2,Atg5,Atp7b,Bax,Cd19,Cd4,Cdk5,Coro1a,Dbi,Dgat1,B4galnt1,Gm2a,Bscl2,Ptpn6,Lck,Lgals9,Plcb2,Srgn,Ptk2b,Ptprc,Scin,Nr1h3,Aplnr,Xcr1,Twf2,Pla2g10,Trpm2,Kdelr2,Tmem135,Osbpl11,Grk2,Sun2,Plcg2,Fcrl5
GO:0072604	interleukin-6 secretion	27	9	3.71	327	0.00775	0.00775	BP	,Aif1,Lgals9,Ptpn22,Il27ra,Unc93b1,Sphk2,Tmem106a,Mavs,Bank1
GO:0055085	transmembrane transport	626	107	85.98	329	0.00777	0.00777	BP	,Abcg1,Alox5,Atg5,Atox1,Atp5j,Atp6v0e,Atp7b,Bax,Cd19,Coro1a,Clcn4,Cybb,Dbi,Fhl1,Slc37a4,Ptpn6,Itln1,Itlnb,Kcnj16,Kcnk5,Lck,Mif,Commd1,Slc11a2,Slc22a18,P2rx4,Pex16,Plcb2,Ptk2b,Ptpn22,Ptprc,Abcd4,S100a1,Slc22a5,Stac,Stxbp4,Tert,Timm17b,Tst,Ucp2,Aplnr,Capn10,Xcr1,Abcg2,Abcg5,Trpm2,Timm13,Pik3cg,Slc7a9,Slc7a8,Slc46a1,Oaz3,Slc40a1,Arl6ip1,Panx1,Abcb9,Sphk2,Slc15a1,Trpm5,Slc37a2,Trpv6,Slc15a3,Atp5d,Atp…
GO:0051707	response to other organism	444	103	60.98	44	0.00784	2.10E-08	BP	,Acp5,Atg5,Arg2,B2m,Bad,Btk,Casp1,Noct,Ms4a1,Cd37,Cd4,Cd8a,Ccr7,Cnr2,Fgr,Flt3,Ggt1,Gstm3,H2-K1,Hck,Ido1,Ifngr2,Cd79b,Il10rb,Il12rb2,Il15,Il17ra,Irf4,Itgax,Itln1,Itlnb,Lgals9,Cd180,Ly86,Mif,Myo1f,Ncf1,Prf1,Pik3cd,Pld1,Pnliprp2,Ptpn22,Ptprc,Ccl5,Slfn2,Spn,Syk,Thrsp,Pglyrp1,Trf,Nr1h3,Ikzf3,Cd52,Oas1g,Tspan32,Il27ra,Rnf5,Snx3,Cd160,Unc93b1,Gsdme,Stap1,Pglyrp2,Pdcd1lg2,Trem1,Baiap2l1,Peli1,Hist1h2bc,2…
GO:0120032	regulation of plasma membrane bounded ce...	100	23	13.73	331	0.00789	0.00789	BP	,Atg5,Ccr7,Evl,Fscn1,Pld1,Rab17,Rac2,Was,Def8,Twf2,Trpm2,Espn,Stap1,Rabep2,Sdccag8,Mien1,Cdc42ep2,Ift140,Rap1gap,Ripor2,Cntrob,Cenpj,Carmil2
GO:0051186	cofactor metabolic process	265	66	36.4	64	0.00819	5.70E-07	BP	,Aldoa,Art2b,Baat,Cybb,Dgat1,Eno3,Fdxr,Gamt,Ggt1,Hagh,Gstm3,Eif2ak1,Ido1,Phyh,Mif,Mdh1,Ncf1,Slc11a2,Pgam1,Pkm,Ppt1,Pipox,Abcd4,Taldo1,Tpi1,Uros,Btd,Ciao1,Slc27a3,Snx3,Prdx5,Pfkp,Mlycd,Slc37a2,Bhmt2,Nmnat1,Coq9,Dcakd,Ciao2b,Kynu,Cyp4f18,Jmjd8,Pcbd2,Crot,Shpk,Ddit4,Coq8b,Nadsyn1,Ctns,Kmo,Gstt3,Thtpa,Haao,Cth,Akr7a5,Qdpr,Coq10a,Iba57,Tkfc,Coq3,Acnat1,Aldob,Nox1,Naxe,Gcdh,Cyp4f40
GO:0002819	regulation of adaptive immune response	105	28	14.42	146	0.00821	0.00031	BP	,B2m,Btk,Cd4,Cd48,Ccr7,Dpp4,Fcer2a,H2-Ab1,H2-K1,H2-M2,H2-DMa,H2-Q1,H2-Q10,H2-Q2,H2-Q7,H2-Q9,Ptpn6,Cd74,Mif,Ptprc,Spn,Traf2,Was,Il27ra,Cd160,Tnfrsf13c,Sash3,Havcr2,Nfkbid
GO:1901264	carbohydrate derivative transport	32	10	4.4	333	0.00845	0.00845	BP	,Abcg1,Atg5,Slc37a4,Pla2g10,Slc37a2,Slc25a42,Slc35a5,Nlrp6,Slc28a2,Slc17a4
GO:0030258	lipid modification	112	25	15.38	335	0.00857	0.00857	BP	,Abcg1,Acadvl,Cyp3a13,Dbi,Dgat1,B4galnt1,Hadh,Inpp5d,Lcat,Phyh,Pik3cd,Pik3cg,Impa1,Mlycd,Inpp5e,Plpp5,Crot,Sirt4,Abo,Acox3,Etfb,Acaa1a,Inpp5j,Sesn2,Gcdh
GO:1904478	regulation of intestinal absorption	7	4	0.96	336	0.00877	0.00877	BP	,Dgat1,Abcg2,Abcg5,Abcg8
GO:0060700	regulation of ribonuclease activity	7	4	0.96	337	0.00877	0.00877	BP	,Oas1g,Tmbim6,Oas2,Oas1a
GO:0051639	actin filament network formation	7	4	0.96	338	0.00877	0.00877	BP	,Lcp1,Espn,Pls1,Carmil2
GO:0042182	ketone catabolic process	7	4	0.96	339	0.00877	0.00877	BP	,Hagh,Pnkd,Cyp4f18,Cyp4f40
GO:0002643	regulation of tolerance induction	7	4	0.96	340	0.00877	0.00877	BP	,Cd3e,Ccr7,Ido1,Havcr2
GO:0030206	chondroitin sulfate biosynthetic process	7	4	0.96	341	0.00877	0.00877	BP	,Ugdh,Chst3,Chpf,Chsy1
GO:0009108	coenzyme biosynthetic process	101	27	13.87	152	0.00877	0.00038	BP	,Aldoa,Eno3,Fdxr,Ido1,Mif,Pgam1,Pkm,Tpi1,Pfkp,Mlycd,Nmnat1,Coq9,Dcakd,Kynu,Jmjd8,Pcbd2,Ddit4,Coq8b,Nadsyn1,Kmo,Haao,Qdpr,Coq10a,Tkfc,Coq3,Aldob,Gcdh
GO:0070232	regulation of T cell apoptotic process	23	8	3.16	344	0.00896	0.00896	BP	,Arg2,Ido1,Ccl5,Cd27,Vhl,Pdcd7,Dock8,Nfkbid
GO:0001819	positive regulation of cytokine producti...	226	61	31.04	49	0.00922	7.40E-08	BP	,Aif1,B2m,Casp1,Cd2,Cd3e,Cd83,Clu,Ccr7,Cybb,Ddt,Fgr,Flt3,Ido1,Cd74,Il12rb2,Il15,Il17ra,Irf4,Arhgef2,Lgals9,Ltb,Ly9,Mif,Cd244a,Ptpn22,Ptprc,Ccl5,Spn,Syk,Cd27,Traf2,Slamf6,Il17rb,Il27ra,Cd160,Unc93b1,Agpat1,Panx1,Peli1,Ceacam20,Rnf135,Tnfrsf13c,Nfam1,Sash3,Ccdc88b,Tlr9,Prkd2,Gpsm3,Card11,Grk2,H2-Q7,H2-Q9,Havcr2,Tkfc,Afap1l2,Mavs,Clec9a,Carmil2,Plcg2,Card9,Nlrp1b,Mndal
GO:0050921	positive regulation of chemotaxis	74	18	10.16	347	0.00984	0.00984	BP	,Aif1,Ccr6,Cxcr4,Ccr4,Ccr7,Fgf18,Cd74,Il16,P2rx4,Ptk2b,Rac2,Ccl5,Sell,Smoc2,Prkd2,Nckap1l,Gpsm3,Ripor2
GO:0051250	negative regulation of lymphocyte activa...	86	29	11.81	72	0.0099	1.80E-06	BP	,Arg2,Btk,Runx3,Erbb2,Flt3,H2-Aa,H2-Ab1,Ptpn6,Ido1,Ihh,Cd74,Inpp5d,Lgals9,Mertk,Ptpn22,Spn,Pglyrp1,Pglyrp2,Tnfrsf13b,Pdcd1lg2,Peli1,Tnfaip8l2,Tbc1d10c,Havcr2,Ripor2,Btla,Lax1,Bank1,Nfkbid
GO:0009620	response to fungus	19	7	2.61	349	0.01012	0.01012	BP	,Atg5,Btk,Il17ra,Ncf1,Pik3cd,Syk,Card9
GO:0019882	antigen processing and presentation	64	26	8.79	52	0.01014	9.30E-08	BP	,Atg5,B2m,Ccr7,Flt3,H2-Aa,H2-Ab1,H2-Eb1,H2-K1,H2-M2,H2-DMa,H2-DMb2,H2-Oa,H2-Ob,H2-Q1,H2-Q10,H2-Q2,H2-Q7,H2-Q9,Cd74,Psme1,Psme2,Relb,Tapbp,Was,Unc93b1,Ifi30,Treml4
GO:0019884	antigen processing and presentation of e...	24	14	3.3	63	0.01063	4.00E-07	BP	,B2m,H2-Aa,H2-Ab1,H2-Eb1,H2-K1,H2-DMa,H2-DMb2,H2-Oa,Cd74,Psme1,Psme2,Tapbp,Unc93b1,Ifi30
GO:0070509	calcium ion import	43	12	5.91	354	0.01089	0.01089	BP	,Ms4a1,Cdk5,Cxcr4,Hes1,Spink1,Trpm2,Sphk2,Trpv6,Smdt1,Grm6,Cacna1i,Trpv3
GO:0051125	regulation of actin nucleation	11	5	1.51	357	0.01092	0.01092	BP	,Coro1a,Scin,Was,Coro1b,Fchsd2
GO:0032656	regulation of interleukin-13 production	11	5	1.51	358	0.01092	0.01092	BP	,Arg2,Il17ra,Irf4,Lef1,Il17rb
GO:0045076	regulation of interleukin-2 biosynthetic...	11	5	1.51	359	0.01092	0.01092	BP	,Cd3e,Irf4,Ptprc,Card11,Card9
GO:0034138	toll-like receptor 3 signaling pathway	11	5	1.51	360	0.01092	0.01092	BP	,Lgals9,Ptpn22,Unc93b1,Peli1,Havcr2
GO:0002689	negative regulation of leukocyte chemota...	11	5	1.51	361	0.01092	0.01092	BP	,Ddt,Mif,Stap1,Slamf8,Gpr18
GO:0090023	positive regulation of neutrophil chemot...	15	6	2.06	364	0.01097	0.01097	BP	,Ccr7,Cd74,Rac2,Sell,Nckap1l,Ripor2
GO:0042738	exogenous drug catabolic process	15	6	2.06	365	0.01097	0.01097	BP	,Cyp2s1,Cyp2d26,Cyp2d34,Cyp2c23,Cyp2r1,Cyp2c68
GO:0070233	negative regulation of T cell apoptotic ...	15	6	2.06	366	0.01097	0.01097	BP	,Arg2,Ido1,Ccl5,Cd27,Vhl,Dock8
GO:0016064	immunoglobulin mediated immune response	64	16	8.79	367	0.0111	0.0111	BP	,Btk,C4bp,Ccr6,Cd19,Cr2,Fcer2a,H2-Ab1,H2-DMa,Ptpn6,Cd74,Inpp5d,Pou2f2,Ptprc,Il27ra,Gcnt3,Gapt
GO:0009615	response to virus	144	30	19.78	368	0.01169	0.01169	BP	,Bad,Cd37,Cd8a,Flt3,Ifngr2,Il10rb,Il15,Itgax,Lgals9,Prf1,Ptpn22,Ptprc,Ccl5,Spn,Oas1g,Tspan32,Unc93b1,Gsdme,Ddit4,Ifi27l2a,Tlr9,Trim34a,H2-Q7,H2-Q9,Ifi27l2b,Treml4,Tkfc,Mavs,Oas2,Oas1a,Card9
GO:0046394	carboxylic acid biosynthetic process	186	37	25.55	370	0.01175	0.01175	BP	,Acadvl,Aldoa,Alox5,Baat,Ccnd3,Eno3,Gamt,Ggt1,Ido1,Cd74,Amacr,Mif,Otc,Pgam1,Pkm,Syk,Tpi1,Ugdh,Nr1h3,Uros,Decr2,Pfkp,Mlycd,Bhmt2,Kynu,Jmjd8,Elovl7,Ddit4,Kmo,Tecr,Haao,Cth,Nags,Tkfc,Aldob,Wdtc1,Thnsl2
GO:0016053	organic acid biosynthetic process	186	37	25.55	371	0.01175	0.01175	BP	,Acadvl,Aldoa,Alox5,Baat,Ccnd3,Eno3,Gamt,Ggt1,Ido1,Cd74,Amacr,Mif,Otc,Pgam1,Pkm,Syk,Tpi1,Ugdh,Nr1h3,Uros,Decr2,Pfkp,Mlycd,Bhmt2,Kynu,Jmjd8,Elovl7,Ddit4,Kmo,Tecr,Haao,Cth,Nags,Tkfc,Aldob,Wdtc1,Thnsl2
GO:0048873	homeostasis of number of cells within a ...	24	8	3.3	372	0.01186	0.01186	BP	,Bax,Cd7,Coro1a,Flt3,Lipa,Vhl,Prdx5,Sash3
GO:0009063	cellular amino acid catabolic process	49	13	6.73	375	0.01278	0.01278	BP	,Arg2,Il4i1,Il4i1b,Ido1,Oat,Otc,Padi4,Pipox,Acad8,Kynu,Kmo,Qdpr,Aldh4a1,Thnsl2
GO:0043030	regulation of macrophage activation	29	9	3.98	377	0.01285	0.01285	BP	,Cebpa,Cst7,Lgals9,Nr1h3,Pla2g10,Stap1,Muc5b,Shpk,Havcr2
GO:2000404	regulation of T cell migration	29	9	3.98	378	0.01285	0.01285	BP	,Aif1,Ccr6,Ccr7,Lgals9,Ccl5,Spn,Il27ra,Dock8,Ripor2
GO:0016042	lipid catabolic process	148	36	20.33	148	0.01289	0.00034	BP	,Acadvl,Dbi,Faah,Gm2a,Bscl2,Hadh,Lipa,Phyh,Amacr,Plcb2,Pld1,Pnliprp2,Ppt1,Sct,Pla2g10,Pik3cg,Pnpla6,Neu3,Mlycd,Bco1,Aadac,Cyp4f18,Crot,Abhd12,Acox3,Pld4,Clps,Etfb,Acaa1a,Pnpla3,Acap1,Sesn2,Ces1f,Plcg2,Gcdh,Ces1b
GO:0006732	coenzyme metabolic process	173	47	23.76	73	0.01403	1.90E-06	BP	,Aldoa,Art2b,Baat,Dgat1,Eno3,Fdxr,Gamt,Ido1,Mif,Mdh1,Ncf1,Pgam1,Pkm,Pipox,Taldo1,Tpi1,Btd,Slc27a3,Prdx5,Pfkp,Mlycd,Slc37a2,Bhmt2,Nmnat1,Coq9,Dcakd,Kynu,Cyp4f18,Jmjd8,Pcbd2,Crot,Shpk,Ddit4,Coq8b,Nadsyn1,Kmo,Thtpa,Haao,Qdpr,Coq10a,Tkfc,Coq3,Acnat1,Aldob,Naxe,Gcdh,Cyp4f40
GO:0034097	response to cytokine	404	78	55.49	183	0.01405	0.00088	BP	,Acp5,Bad,Btk,Ciita,Casp1,Casp6,Entpd2,Cd4,Cebpa,Coro1a,Cxcr4,Ccr7,Eno1,Evl,Flt3,Ggt1,H2-Aa,H2-Ab1,H2-Eb1,H2-Q7,H2-Q9,Hcls1,Ptpn6,Prmt2,Ifngr2,Cd74,Il10ra,Il10rb,Il12rb2,Il15,Il17ra,Il2rb,Il2rg,Laptm5,Lef1,Mme,Pcolce,Ptk2b,Ptprc,Abcd4,Relb,Ccl5,Serpina1b,Stat4,Stxbp4,Syk,Traf2,Was,Xcr1,Sigirr,Pla2g10,Gsdme,Pfkp,Stap1,Mkks,Nmi,Ndufa13,Vrk2,Kynu,Shpk,Dock8,Dcst1,Lrat,Cdc42ep2,Cth,Grk2,Timp4,Ripor2,…
GO:0030595	leukocyte chemotaxis	111	28	15.25	179	0.01438	0.00082	BP	,Aif1,Cxcr5,Ccr6,Coro1a,Ccr7,Cnr2,Ddt,Slc37a4,Cd74,Il16,Il17ra,Itgb2,Mif,Ptk2b,Rac2,Ccl5,Sell,Syk,Trpm2,Stap1,Trem1,2610528A11Rik,Slamf8,Nckap1l,Gpsm3,Gpr18,Ripor2,Jaml
GO:0002703	regulation of leukocyte mediated immunit...	121	30	16.62	175	0.01476	0.00074	BP	,B2m,Btk,Dnase1l3,Dpp4,Fcer2a,Fgr,H2-K1,H2-M2,H2-Q1,H2-Q10,H2-Q2,H2-Q7,H2-Q9,Ptpn6,Itgb2,Lgals9,Ptprc,Rac2,Spn,Syk,Traf2,Was,D6Wsu163e,Slamf6,Il27ra,Cd160,Sphk2,Sash3,Tlr9,Havcr2,Mavs
GO:0006690	icosanoid metabolic process	38	16	5.22	97	0.01492	1.60E-05	BP	,Alox5,Ggt1,Hpgd,Cd74,Mif,Ncf1,Syk,Cyp4f14,Cyp4f18,Cyp2s1,Cyp2d26,Ptgr2,Cyp2d34,Cyp2c23,Pla2g3,Cyp2c68
GO:0019724	B cell mediated immunity	66	16	9.06	384	0.01492	0.01492	BP	,Btk,C4bp,Ccr6,Cd19,Cr2,Fcer2a,H2-Ab1,H2-DMa,Ptpn6,Cd74,Inpp5d,Pou2f2,Ptprc,Il27ra,Gcnt3,Gapt
GO:0044282	small molecule catabolic process	173	42	23.76	133	0.01496	0.00012	BP	,Acadvl,Arg2,Bad,Dbi,Faah,Il4i1,Il4i1b,Hagh,Hadh,Ido1,Phyh,Oat,Otc,Padi4,Pipox,Tpi1,Impa1,Sult1b1,Pfkp,Mlycd,Pnkd,Inpp5e,Acad8,Kynu,Cyp4f18,Cda,Crot,Idnk,Acox3,Kmo,Qdpr,Etfb,Acaa1a,Inpp5j,Aldh4a1,Nudt18,Tkfc,Aldob,Sesn2,Thnsl2,Ces1f,Gcdh,Cyp4f40
GO:0002366	leukocyte activation involved in immune ...	142	41	19.5	71	0.01527	1.60E-06	BP	,Btk,Ccr6,Cd19,Coro1a,Ccr7,Dnase1l3,Fgr,Irf4,Itgal,Itgb2,Lat,Lef1,Lgals9,Cd180,Ly9,Myo1f,Cd244a,Lcp1,Ptk2b,Ptprc,Rac2,Relb,Spn,Syk,Pglyrp1,D6Wsu163e,Slamf6,Il27ra,Cd160,Apbb1ip,Sphk2,Lat2,Pglyrp2,Dock2,Havcr2,Dock10,Plcl2,Plcg2,Pla2g3,Gapt,Nfkbid
GO:0033628	regulation of cell adhesion mediated by ...	25	8	3.43	385	0.01539	0.01539	BP	,Cd3e,Dpp4,Ptpn6,Ccl5,Syk,Nckap1l,Lpxn,Fermt3
GO:2000403	positive regulation of lymphocyte migrat...	25	8	3.43	386	0.01539	0.01539	BP	,Aif1,Ccr7,Lgals9,Madcam1,Ptk2b,Ccl5,Spn,Dock8
GO:0050855	regulation of B cell receptor signaling ...	14	8	1.92	140	0.0155	0.00017	BP	,Cd19,Cd22,Gcsam,Stap1,Nfam1,Lpxn,Plcl2,Fcrl5
GO:0032660	regulation of interleukin-17 production	16	6	2.2	388	0.01555	0.01555	BP	,Arg2,Il15,Ly9,Slamf6,Il27ra,Nckap1l
GO:0071624	positive regulation of granulocyte chemo...	16	6	2.2	389	0.01555	0.01555	BP	,Ccr7,Cd74,Rac2,Sell,Nckap1l,Ripor2
GO:0002577	regulation of antigen processing and pre...	16	6	2.2	390	0.01555	0.01555	BP	,Ccr7,H2-Ab1,H2-Oa,H2-Ob,Cd74,Was
GO:0045582	positive regulation of T cell differenti...	57	20	7.83	112	0.01555	3.70E-05	BP	,Bad,Runx3,Cd83,Ccr7,H2-Aa,H2-DMa,Ihh,Cd74,Il2rg,Lck,Lgals9,Ptprc,Syk,Cd27,Zap70,Ikzf1,Sash3,Nckap1l,Carmil2,Nfkbid
GO:0033632	regulation of cell-cell adhesion mediate...	8	4	1.1	392	0.01565	0.01565	BP	,Cd3e,Dpp4,Ccl5,Fermt3
GO:0072539	T-helper 17 cell differentiation	8	4	1.1	393	0.01565	0.01565	BP	,Irf4,Ly9,Slamf6,Nfkbid
GO:0043373	CD4-positive, alpha-beta T cell lineage ...	8	4	1.1	394	0.01565	0.01565	BP	,Irf4,Ly9,Spn,Slamf6
GO:0051712	positive regulation of killing of cells ...	8	4	1.1	395	0.01565	0.01565	BP	,Bad,Fcer2a,Prf1,Pglyrp1
GO:0045086	positive regulation of interleukin-2 bio...	8	4	1.1	396	0.01565	0.01565	BP	,Cd3e,Irf4,Ptprc,Card11
GO:0002407	dendritic cell chemotaxis	8	4	1.1	397	0.01565	0.01565	BP	,Ccr6,Ccr7,Trpm2,Slamf8
GO:0002295	T-helper cell lineage commitment	8	4	1.1	398	0.01565	0.01565	BP	,Irf4,Ly9,Spn,Slamf6
GO:0002694	regulation of leukocyte activation	301	92	41.34	10	0.01576	1.10E-14	BP	,Aif1,Arg2,Bad,Btk,Runx3,Cd19,Cd22,Cd37,Cd3e,Cd4,Cd5,Cd83,Cdkn1a,Cebpa,Coro1a,Ccr7,Cnr2,Csk,Cst7,Dpp4,Erbb2,Fgr,Flt3,H2-Aa,H2-Ab1,H2-DMa,H2-Oa,Ptpn6,Hes1,Ido1,Ihh,Cd74,Il15,Il2rg,Inpp5d,Itgal,Itgb2,Lat,Lck,Lgals9,Mertk,Mif,Cd244a,Ptpn22,Ptprc,Rac2,Ccl5,Spn,Syk,Cd27,Pglyrp1,Nr1h3,Zap70,Ikzf1,Ikzf3,Pla2g10,Tspan32,D6Wsu163e,Il27ra,Cd160,Sphk2,Stap1,Pglyrp2,Tnfrsf13b,Pdcd1lg2,Peli1,Tnfaip8l2,Mzb1,Zn…
GO:1901568	fatty acid derivative metabolic process	48	18	6.59	107	0.01581	3.30E-05	BP	,Alox5,Dgat1,Ggt1,Hpgd,Cd74,Mif,Ncf1,Syk,Cyp4f14,Cyp4f18,Cyp2s1,Cyp2d26,Ptgr2,Cyp2d34,Cyp2c23,Pla2g3,Gcdh,Cyp2c68
GO:0032729	positive regulation of interferon-gamma ...	44	16	6.04	136	0.01594	0.00014	BP	,Cd2,Cd3e,Flt3,Il12rb2,Cd244a,Ptpn22,Cd27,Slamf6,Il27ra,Cd160,Tnfrsf13c,Sash3,Tlr9,H2-Q7,H2-Q9,Havcr2,Carmil2
GO:0050707	regulation of cytokine secretion	104	27	14.28	168	0.01615	0.00063	BP	,Aif1,Atg5,Arg2,Casp1,Cd2,Ccr7,Fgr,Flt3,Il17ra,Lgals9,Mif,Cd244a,Srgn,Ptpn22,Syk,Il17rb,Il27ra,Cd160,Unc93b1,Panx1,Tlr9,Havcr2,Mavs,Clec9a,Carmil2,Bank1,Nlrp1b
GO:1901606	alpha-amino acid catabolic process	40	11	5.49	401	0.0162	0.0162	BP	,Arg2,Ido1,Oat,Otc,Padi4,Pipox,Kynu,Kmo,Qdpr,Aldh4a1,Thnsl2
GO:0045453	bone resorption	40	11	5.49	402	0.0162	0.0162	BP	,Acp5,Csk,Ihh,Inpp5d,Ptk2b,Rac2,Syk,Trf,Def8,Gpr55,Tmem119
GO:0001771	immunological synapse formation	12	5	1.65	405	0.01663	0.01663	BP	,Ccr7,Prf1,Dock8,Dock2,Havcr2
GO:1901663	quinone biosynthetic process	12	5	1.65	406	0.01663	0.01663	BP	,Fdxr,Coq9,Coq8b,Coq10a,Coq3
GO:0033630	positive regulation of cell adhesion med...	12	5	1.65	407	0.01663	0.01663	BP	,Cd3e,Ptpn6,Ccl5,Syk,Nckap1l
GO:0072538	T-helper 17 type immune response	12	5	1.65	408	0.01663	0.01663	BP	,Irf4,Ly9,Slamf6,Il27ra,Nfkbid
GO:0042094	interleukin-2 biosynthetic process	12	5	1.65	409	0.01663	0.01663	BP	,Cd3e,Irf4,Ptprc,Card11,Card9
GO:0046174	polyol catabolic process	12	5	1.65	410	0.01663	0.01663	BP	,Tpi1,Impa1,Inpp5e,Inpp5j,Tkfc
GO:0006744	ubiquinone biosynthetic process	12	5	1.65	411	0.01663	0.01663	BP	,Fdxr,Coq9,Coq8b,Coq10a,Coq3
GO:0006631	fatty acid metabolic process	178	43	24.45	131	0.01663	0.00011	BP	,Acadvl,Aldh3a2,Baat,Dbi,Dgat1,Faah,Ggt1,Hadh,Hpgd,Cd74,Lipa,Phyh,Mif,Nr1h3,Decr2,Slc27a3,Mlycd,Cyp4f14,Naaa,Cyp4f18,Crot,Cyp2s1,Elovl7,Sirt4,Cyp2d26,Ptgr2,Acox3,Tecr,Cyb5a,Etfb,Acaa1a,Pnpla3,Cyp2d34,Cyp2c23,Acnat1,Sesn2,Wdtc1,Thnsl2,Ces1f,Pla2g3,Gcdh,Cyp2c68,Cyp4f40
GO:0006575	cellular modified amino acid metabolic p...	95	21	13.05	413	0.01687	0.01687	BP	,Dio1,Gamt,Ggt1,Hagh,Gstm3,P4ha1,Pipox,Slc22a5,Ptdss2,Cpq,Sult1b1,Aldh9a1,Bhmt2,Ero1lb,Kyat1,Crot,Abhd12,Ctns,Gstt3,Cth,Slc5a5
GO:0046425	regulation of JAK-STAT cascade	56	14	7.69	414	0.01691	0.01691	BP	,Cdk5,Hcls1,Hes1,Prmt2,Il10ra,Il10rb,Il15,Lck,Ptk2b,Ptprc,Ccl5,Vhl,Cenpj,Il22ra2
GO:0002263	cell activation involved in immune respo...	143	41	19.64	74	0.01706	2.00E-06	BP	,Btk,Ccr6,Cd19,Coro1a,Ccr7,Dnase1l3,Fgr,Irf4,Itgal,Itgb2,Lat,Lef1,Lgals9,Cd180,Ly9,Myo1f,Cd244a,Lcp1,Ptk2b,Ptprc,Rac2,Relb,Spn,Syk,Pglyrp1,D6Wsu163e,Slamf6,Il27ra,Cd160,Apbb1ip,Sphk2,Lat2,Pglyrp2,Dock2,Havcr2,Dock10,Plcl2,Plcg2,Pla2g3,Gapt,Nfkbid
GO:0002335	mature B cell differentiation	21	7	2.88	420	0.01826	0.01826	BP	,Cd19,Pou2f2,Ptk2b,Slamf8,Dock10,Plcl2,Plcg2
GO:0006720	isoprenoid metabolic process	41	11	5.63	423	0.01947	0.01947	BP	,Aldh3a2,Dgat1,Dpm2,Phyh,Amacr,Rbp2,Ttr,Dhrs4,Bco1,Adh6a,Lrat
GO:0006805	xenobiotic metabolic process	41	11	5.63	424	0.01947	0.01947	BP	,Aip,Baat,Gstm3,Sult1b1,Cyp2s1,Cyp2d26,Acaa1a,Cyp2d34,Cyp2c23,Cyp2r1,Cyp2c68
GO:0034308	primary alcohol metabolic process	31	9	4.26	426	0.02009	0.02009	BP	,Aldh3a2,Ttr,Gde1,Sult1b1,Slc37a2,Naaa,Adh6a,Lrat,Akr7a5
GO:0050764	regulation of phagocytosis	49	18	6.73	114	0.02065	4.50E-05	BP	,Atg5,Ccr7,Csk,Fgr,Hck,Il15,Il2rb,Il2rg,Mertk,Mfge8,Ptprc,Syk,Snx3,Stap1,Dock2,Nckap1l,Rap1gap,Cd300lf
GO:2000508	regulation of dendritic cell chemotaxis	5	3	0.69	428	0.02083	0.02083	BP	,Ccr6,Ccr7,Slamf8
GO:2000665	regulation of interleukin-13 secretion	5	3	0.69	429	0.02083	0.02083	BP	,Arg2,Il17ra,Il17rb
GO:0030885	regulation of myeloid dendritic cell act...	5	3	0.69	430	0.02083	0.02083	BP	,Cd37,Tspan32,Havcr2
GO:0032372	negative regulation of sterol transport	5	3	0.69	431	0.02083	0.02083	BP	,Pla2g10,Abcg5,Abcg8
GO:0032375	negative regulation of cholesterol trans...	5	3	0.69	432	0.02083	0.02083	BP	,Pla2g10,Abcg5,Abcg8
GO:0033539	fatty acid beta-oxidation using acyl-CoA...	5	3	0.69	433	0.02083	0.02083	BP	,Acadvl,Etfb,Gcdh
GO:0001923	B-1 B cell differentiation	5	3	0.69	434	0.02083	0.02083	BP	,Cd19,Slamf8,Plcl2
GO:0072540	T-helper 17 cell lineage commitment	5	3	0.69	435	0.02083	0.02083	BP	,Irf4,Ly9,Slamf6
GO:0072610	interleukin-12 secretion	5	3	0.69	436	0.02083	0.02083	BP	,Ccr7,Flt3,Unc93b1
