# Supplementary material for: Dietary tryptophan links encephalogenicity of autoreactive T cells with gut microbial ecology
Source: Nat Commun. 2019 Oct 25;10:4877. doi: 10.1038/s41467-019-12776-4 (PMC6814758; doi:10.1038/s41467-019-12776-4)
Supplement: Supplementary file 9 — Supplementary Dataset 8 [file 41467_2019_12776_MOESM9_ESM.xlsx]

## Sheet: Up in DTR
Supplementary Table 8: TFBS analysis of up-regulated DEGs in colon tissue
Pathway Name	Pathway Id	Source Name	Organism	Pathway uploaded gene count	Genes in InnateDB for this entity	Pathway p-value	Pathway p-value (corrected)	Gene Symbols	Genes (Symbol|IDBG-ID|Ensembl|Entrez|Fold Change|P-Value)
aMEF-2	aMEF-2	CisRED	10090	346	4235	1.85E-07	3.95E-05	0610040J01Rik; 1700025G04Rik; 2310035C23Rik; Abca6; Abl2; Adss; Aff4; Ahctf1; Ahnak; Akap11; Aldh1a3; Aldh1l2; Alg2; Amigo1; Ankrd28; Apaf1; Apoa1; App; Arf2; Arhgap32; Arhgef12; Arid2; Asap1; Ash1l; Astn2; Atf1; Atl3; Atp10b; B3gnt5; B4galt6; BC006965; BC021614; Bdkrb2; Birc6; Bmp5; Bmp8b; Bmpr1a; Bmpr2; Bptf; Btbd7; C030046E11Rik; C1qtnf3; Calu; Cav2; Cdc73; Cdh19; Cdh6; Cend1; Chrm2; Clasp2; C…	0610040J01Rik|IDBG-165442|ENSMUSG00000060512|76261|; 1700025G04Rik|IDBG-198328|ENSMUSG00000032666|69399|; 2310035C23Rik|IDBG-185376|ENSMUSG00000026319|227446|; Abca6|IDBG-213928|ENSMUSG00000044749|76184|; Abl2|IDBG-200390|ENSMUSG00000026596|11352|; Adss|IDBG-206767|ENSMUSG00000015961|11566|; Aff4|IDBG-171480|ENSMUSG00000049470|93736|; Ahnak|IDBG-142334|ENSMUSG00000069833|66395|; Akap11|IDBG-18217…
Deaf1	DEAF-1	CisRED	10090	192	2211	8.38E-06	8.92E-04	1700006J14Rik; 3930402G23Rik; 9330182L06Rik; A430107O13Rik; AI646023; Abca5; Abl2; Actn1; Adss; Ahnak; Akr1b8; Arhgap21; Ascc3; Asns; Atl3; BC030336; Baz1a; Bex2; Bptf; Brwd3; Btbd7; Cab39; Cdc42bpb; Cebpz; Cep170; Cltc; Cnbp; Cnr1; Col25a1; Creb3l1; Crk; Dapk1; Ddx10; Ddx6; Dennd4a; Dis3; Dmxl2; Dock1; Dusp9; Edil3; Eif3m; Eif5a2; Elk4; Eltd1; Epb4.1l2; Eps15; Etf1; Etv1; Etv5; Evi5; Fam118a; Fa…	4933403F05Rik|IDBG-156415|ENSMUSG00000038121|108654|; Abca6|IDBG-213928|ENSMUSG00000044749|76184|; Acer2|IDBG-161377|ENSMUSG00000038007|230379|; Adcy9|IDBG-129643|ENSMUSG00000005580|11515|; Aff4|IDBG-171480|ENSMUSG00000049470|93736|; Aldh1a3|IDBG-191846|ENSMUSG00000015134|56847|; Alg2|IDBG-146145|ENSMUSG00000039740|56737|; Ankrd52|IDBG-197324|ENSMUSG00000014498|237615|; App|IDBG-172954|ENSMUSG000…
Cdx2	Cdx-2	CisRED	10090	171	2014	1.02E-04	0.007228779	4933403F05Rik; Abca6; Acer2; Aff4; Ahctf1; Aldh1a3; Alg2; App; Appl1; Arhgap21; Arhgap29; Arhgef12; Arid2; Ash1l; Astn2; Atp2a2; Atr; B3galt1; BC006965; BC021614; Birc6; Bmp5; Bmpr2; Boc; Btbd7; C1qtnf3; Cab39; Calu; Ccdc86; Cd47; Cdc73; Cdh19; Cdk8; Cend1; Chrd; Chrm2; Cirh1a; Clip1; Cnr1; Csnk2a2; Csrp2bp; Ctnnal1; Ddx42; Ddx46; Diap2; Dsp; Ece1; Eef2; Efha2; Eif5a2; Epb4.1l2; Ephb2; Etv5; Fam1…	2310035C23Rik|IDBG-185376|ENSMUSG00000026319|227446|; Adss|IDBG-206767|ENSMUSG00000015961|11566|; Aff4|IDBG-171480|ENSMUSG00000049470|93736|; Aldh1a3|IDBG-191846|ENSMUSG00000015134|56847|; Aldh1l2|IDBG-180082|ENSMUSG00000020256|216188|; Ankrd28|IDBG-147050|ENSMUSG00000014496|105522|; Ano6|IDBG-177784|ENSMUSG00000064210|105722|; Apc|IDBG-134573|ENSMUSG00000005871|11789|; Apoa1|IDBG-161189|ENSMUSG0…
Egr1	Egr-1	CisRED	10090	124	1416	3.13E-04	0.016688127	2410089E03Rik; 4933403F05Rik; 9330182L06Rik; Abca5; Afap1l1; Ahnak; Appl1; Arhgap21; Arhgef12; Ascc3; Atp2b1; Baz1a; Brwd3; Btbd7; Cnr1; Cpne3; Cpsf6; Ddx10; Ddx6; Dennd2a; Dgkb; Dhx9; Dis3; Dmxl2; Dock1; Dopey1; Edil3; Ehd4; Eif5a2; Elk4; Eltd1; Eml5; Fam199x; Fam73a; Filip1; Garnl3; Gas5; Gnl3; Gprc5a; Gprc5b; Gria4; Gxylt1; H6pd; Hectd2; Herc1; Hmga1; Hmga2; Huwe1; Ipo7; Itga2; Kank1; Kcnq3; K…	Apaf1|IDBG-185032|ENSMUSG00000019979|11783|; Arf2|IDBG-213077|ENSMUSG00000062421|11841|; Asrgl1|IDBG-142503|ENSMUSG00000024654|66514|; Bmpr2|IDBG-158574|ENSMUSG00000067336|12168|; Bptf|IDBG-213646|ENSMUSG00000040481|207165|; Cd300lg|IDBG-212432|ENSMUSG00000017309|52685|; Clasp2|IDBG-203122|ENSMUSG00000033392|76499|; Clic4|IDBG-196825|ENSMUSG00000037242|29876|; Col23a1|IDBG-169961|ENSMUSG000000635…
Tbp	TBP	CisRED	10090	161	1923	3.35E-04	0.014255833	1700025G04Rik; 4933403F05Rik; Acer2; Adss; Akap12; Akt3; Alg2; Ano4; Arf2; Arhgap29; Arhgef12; Ash1l; Astn2; Atl3; Atr; B3galt1; B4galt6; BC006965; BC021614; Bmp5; Bptf; C1qtnf3; Calu; Cd47; Cdc73; Cdh19; Cdk14; Cend1; Cep170; Cep68; Chrm2; Clasp2; Cpeb1; Dapk1; Dnm3; Dock7; Dopey1; Eml2; Eml4; Ereg; Etv1; Etv5; Fbxl5; Fgf7; Fnip1; Gab2; Gabrb3; Gemin5; Gnaq; Gria2; Grid2; Grik3; Grm7; Gsk3b; Gtp…	1700006J14Rik|IDBG-192634|ENSMUSG00000034764||; 2010012O05Rik|IDBG-173514|ENSMUSG00000062376|66439|; 3930402G23Rik|IDBG-132159|ENSMUSG00000038917||; 5730455P16Rik|IDBG-204191|ENSMUSG00000057181|70591|; A430107O13Rik|IDBG-129498|ENSMUSG00000062980|214642|; AI646023|IDBG-162868|ENSMUSG00000046807|192734|; Abca5|IDBG-213946|ENSMUSG00000018800|217265|; Abl2|IDBG-200390|ENSMUSG00000026596|11352|; Actn…
Pou2f1|Pou2f1	POU2F1	CisRED	10090	273	3524	4.30E-04	0.015270781	0610040J01Rik; 4732471J01Rik; Abl2; Acer2; Actn1; Adss; Aff4; Agl; Alg2; Amigo1; Ankrd28; Apaf1; Apc; Arhgap29; Arid2; Ash1l; Astn2; Atf1; Atl3; Atp2b3; Avpr1a; B4galt6; BC006965; BC021614; Baz1a; Bdkrb2; Bmpr1a; Bmpr2; Boc; Btbd7; Calu; Casd1; Ccdc86; Cd3eap; Cdc42bpa; Cdc73; Cdh19; Cdh6; Cdk14; Cend1; Cep170; Chd4; Chrm2; Cirh1a; Clic4; Cnbp; Col23a1; Col25a1; Cpd; Cpne3; Cul3; Ddx42; Dhx33; Do…	Abl2|IDBG-200390|ENSMUSG00000026596|11352|; Apc|IDBG-134573|ENSMUSG00000005871|11789|; Arhgef12|IDBG-154794|ENSMUSG00000059495|69632|; Asrgl1|IDBG-142503|ENSMUSG00000024654|66514|; Atr|IDBG-191646|ENSMUSG00000032409|245000|; BC048403|IDBG-193035|ENSMUSG00000053684|270802|; Bptf|IDBG-213646|ENSMUSG00000040481|207165|; Cdh19|IDBG-186667|ENSMUSG00000047216|227485|; Cdh6|IDBG-130513|ENSMUSG0000003938…
Mef2a	MEF-2A	CisRED	10090	205	2558	5.17E-04	0.015739303	0610040J01Rik; Abl2; Adss; Ahctf1; Aldh1l2; Alg2; Ankrd28; Arhgap32; Ash1l; Atf1; Birc6; Bmp5; Bptf; C030046E11Rik; Cdh19; Cds2; Cend1; Cep170; Cep68; Chrd; Chrm2; Clasp2; Clip1; Cnbp; Col23a1; Cpne8; Csnk2a2; Ctbp2; Ddx46; Ddx6; Dhx33; Dnahc10; Dock1; Dock7; Dpagt1; Dpp10; Dsp; Egfr; Eif1a; Eml4; Eps8; Ereg; Etf1; Exoc5; Fat1; Fbxl2; Fgf7; Fgfr4; Flt1; Fndc3b; Fnip1; Foxk1; Fpgs; Fry; Gabrb3; Ga…	0610040J01Rik|IDBG-165442|ENSMUSG00000060512|76261|; Abl2|IDBG-200390|ENSMUSG00000026596|11352|; Adamts15|IDBG-146327|ENSMUSG00000033453|235130|; Adss|IDBG-206767|ENSMUSG00000015961|11566|; Agl|IDBG-190337|ENSMUSG00000033400|77559|; Akap6|IDBG-139162|ENSMUSG00000061603|238161|; Alg2|IDBG-146145|ENSMUSG00000039740|56737|; Apc|IDBG-134573|ENSMUSG00000005871|11789|; Apoa4|IDBG-161288|ENSMUSG00000032…
Pax5	Pax-5	CisRED	10090	201	2523	8.12E-04	0.021622454	0610010F05Rik; 1700109H08Rik; 9330182L06Rik; 9830001H06Rik; Abca5; Abca9; Adss; Ahnak; Ahr; Akr1b8; Apod; Arhgap21; Arhgef10l; Ascc3; Asns; Aspn; Astn2; Atl3; B3gnt5; BC006965; Bmp8b; Boc; Brwd3; Casd1; Ccbp2; Cd3eap; Cdc42bpb; Cdh6; Cdk14; Celsr3; Chd4; Chrna5; Cnr1; Cpd; Cpne3; Crk; Ctnnal1; Daam1; Dapk1; Ddx6; Dgki; Dhx33; Dis3; Dmxl2; Dnahc10; Dock1; Edil3; Ehd4; Eif3m; Elavl4; Elk4; Eml5; En…	0610040J01Rik|IDBG-165442|ENSMUSG00000060512|76261|; 4732471J01Rik|IDBG-157678|ENSMUSG00000053714||; Abl2|IDBG-200390|ENSMUSG00000026596|11352|; Acer2|IDBG-161377|ENSMUSG00000038007|230379|; Actn1|IDBG-153380|ENSMUSG00000015143|109711|; Adss|IDBG-206767|ENSMUSG00000015961|11566|; Aff4|IDBG-171480|ENSMUSG00000049470|93736|; Agl|IDBG-190337|ENSMUSG00000033400|77559|; Alg2|IDBG-146145|ENSMUSG0000003…
Pou3f2	POU3F2	CisRED	10090	243	3137	0.001033366	0.024456337	2310035C23Rik; Adss; Aff4; Aldh1a3; Aldh1l2; Ankrd28; Ano6; Apc; Apoa1; Arhgap32; Arhgef12; Arid2; Ash1l; Atl3; B3galt1; B3gnt5; B4galt6; Bmp5; Bmpr1a; Bmpr2; Bptf; Cab39; Calu; Cdc42bpa; Cdc73; Cdh19; Cdh6; Cds2; Celsr1; Cend1; Chd5; Chrm2; Clic4; Clip1; Cnbp; Col25a1; Coro1c; Cpne3; Cpne8; Csrp2bp; Ctnnal1; Cul3; Daam1; Ddx42; Ddx46; Defb14; Dennd4a; Dgki; Dhx33; Diap2; Dmxl2; Dnm3; Dopey1; Dpp…	2310035C23Rik|IDBG-185376|ENSMUSG00000026319|227446|; AU019823|IDBG-163608|ENSMUSG00000059820|270156|; Actn1|IDBG-153380|ENSMUSG00000015143|109711|; Adss|IDBG-206767|ENSMUSG00000015961|11566|; Ank2|IDBG-192780|ENSMUSG00000032826|109676|; B3galt1|IDBG-175564|ENSMUSG00000034780|26877|; Chrna5|IDBG-167374|ENSMUSG00000035594|110835|; Clasp2|IDBG-203122|ENSMUSG00000033392|76499|; Cnr1|IDBG-134736|ENSM…
Sox5	Sox5	CisRED	10090	54	547	0.001411989	0.030075369	4732471J01Rik; Ankrd28; Arhgap29; Arhgap32; Boc; Cdh19; Cdh6; Cep170; Csrp2bp; Ddx6; Dennd4a; Eif5a2; Eml4; Fat1; Fgf7; Foxp1; Fry; Grid2; Hk2; Hoxa2; Kcna2; Ktn1; Lmo4; Mapk10; Med13l; Met; Myt1l; Nap1l5; Nfrkb; Nt5c2; Phox2b; Plat; Prkd3; Prkg1; Rab3gap2; Robo2; Rpl35a; Sbno1; Serpinb3d; Sik3; Slit2; Slitrk4; Sntb2; Spock2; Tie1; Tm9sf4; Tpt1; Trio; Trove2; Txndc16; Unc13c; Utp15; Vip; Ypel4;	0610040J01Rik|IDBG-165442|ENSMUSG00000060512|76261|; Abl2|IDBG-200390|ENSMUSG00000026596|11352|; Adss|IDBG-206767|ENSMUSG00000015961|11566|; Aldh1l2|IDBG-180082|ENSMUSG00000020256|216188|; Alg2|IDBG-146145|ENSMUSG00000039740|56737|; Ankrd28|IDBG-147050|ENSMUSG00000014496|105522|; Arhgap32|IDBG-147282|ENSMUSG00000041444|330914|; Arih2|IDBG-200342|ENSMUSG00000064145|23807|; Ash1l|IDBG-162326|ENSMUS…
RSRFC4	RSRFC4	CisRED	10090	214	2746	0.001683523	0.03259912	2310035C23Rik; Abl2; Adamts4; Adss; Agl; Ahnak; Alg2; Amigo1; Ankrd28; Ano4; Arhgap29; Arhgap32; Arid2; Asap1; Ash1l; Astn2; Atf1; B4galt6; BC030336; Bdkrb2; Birc6; Bmp5; Bmpr1a; Bmpr2; Boc; Bptf; Brwd1; Btbd7; Calu; Cd47; Cdh19; Cds2; Cend1; Cep170; Chrm2; Clca6; Cnbp; Col23a1; Cpd; Cpne8; Csrp2bp; Ctbp2; Ctnnal1; Ddx46; Ddx6; Dixdc1; Dnm3; Dock7; Dpp10; Dsp; Ece1; Eif5a2; Eml4; Ereg; Etf1; Exoc…	Apaf1|IDBG-185032|ENSMUSG00000019979|11783|; Appl1|IDBG-140679|ENSMUSG00000040760|72993|; Arhgap32|IDBG-147282|ENSMUSG00000041444|330914|; Arih2|IDBG-200342|ENSMUSG00000064145|23807|; Asrgl1|IDBG-142503|ENSMUSG00000024654|66514|; Axl|IDBG-158468|ENSMUSG00000002602|26362|; Bcas3|IDBG-206645|ENSMUSG00000059439|192197|; Bdkrb2|IDBG-169186|ENSMUSG00000021070|12062|; Btbd7|IDBG-166142|ENSMUSG000000417…
IRF-7A	IRF-7A	CisRED	10090	101	1167	0.001705108	0.030265663	2310002J15Rik; 2310035C23Rik; 4921507P07Rik; AI646023; Abl2; Actn1; Agl; Akap12; Apoa1; Arhgap29; Arhgef12; Atp2a2; Bmpr1a; Calu; Cd3eap; Cdc73; Cdh19; Cdh6; Chrd; Dgkb; Doc2b; Eif1a; Epb4.1l2; Fam129b; Fam171b; Fam179b; Fbxl5; Fsd1l; Fubp3; Gab2; Glul; Gnaq; Gpr137b; Grid2; Grm7; Hectd1; Hipk2; Hnrnpd; Hoxa2; Ifrd1; Ipo7; Irs4; Itgb1; Jak1; Klk10; Kras; L1cam; Lnx2; Lpcat2; Lrch1; Lrrc2; Lrrc58;…	1700025G04Rik|IDBG-198328|ENSMUSG00000032666|69399|; 4933403F05Rik|IDBG-156415|ENSMUSG00000038121|108654|; Acer2|IDBG-161377|ENSMUSG00000038007|230379|; Adss|IDBG-206767|ENSMUSG00000015961|11566|; Akap12|IDBG-131898|ENSMUSG00000038587|83397|; Alg2|IDBG-146145|ENSMUSG00000039740|56737|; Arf2|IDBG-213077|ENSMUSG00000062421|11841|; Arhgef12|IDBG-154794|ENSMUSG00000059495|69632|; Arih2|IDBG-200342|EN…
Foxa1	FoxA1	CisRED	10090	452	6291	0.002144998	0.035144961	0610010F05Rik; 0610040J01Rik; 1700025G04Rik; 2310035C23Rik; 2310057J18Rik; 2410066E13Rik; 4732471J01Rik; 4932438A13Rik; 4933403F05Rik; AW551984; Abca9; Abl2; Acer2; Adss; Aff4; Ahctf1; Ahnak; Akt3; Aldh1l2; Alg2; Amigo1; Ankrd28; Ano4; Anxa9; Apaf1; Apc; Apoa1; App; Appl1; Arhgap21; Arhgap23; Arhgap29; Arhgap32; Arhgef12; Asap1; Ash1l; Astn2; Atf1; Atl3; Atp2a2; Atp2b3; Avpr1a; Axl; B3galt1; B4ga…	1700025G04Rik|IDBG-198328|ENSMUSG00000032666|69399|; 2410089E03Rik|IDBG-128566|ENSMUSG00000039801|73692|; 4933403F05Rik|IDBG-156415|ENSMUSG00000038121|108654|; Abca8a|IDBG-213891|ENSMUSG00000041828|217258|; Acer2|IDBG-161377|ENSMUSG00000038007|230379|; Adss|IDBG-206767|ENSMUSG00000015961|11566|; Aldh1l2|IDBG-180082|ENSMUSG00000020256|216188|; Amigo1|IDBG-186431|ENSMUSG00000050947|229715|; Ankrd28…
Irf1	IRF-1	CisRED	10090	131	1590	0.002341289	0.035621035	0610040J01Rik; 2310035C23Rik; 3930402G23Rik; 4921507P07Rik; 4932438A13Rik; Abl2; Actn1; Akap12; Apc; Arf2; Arhgap29; Bmp5; Btbd7; Casd1; Ccdc86; Cdc73; Cdh19; Cdh6; Chrd; Chrm2; Cpd; Cpne2; Cpne8; Csrp2bp; Dpp10; Dusp9; Ece1; Ecm2; Eif1a; Eif5; Eif5a2; Eltd1; Esyt2; Etv5; Fam129b; Fam171b; Fam179b; Fbxl5; Flot2; Fpgs; Fry; Fsd1l; Fubp3; Gab2; Gabrg3; Glul; Gnaq; Gria2; Herc1; Hipk1; Hipk2; Hk2; H…	0610040J01Rik|IDBG-165442|ENSMUSG00000060512|76261|; 4732471J01Rik|IDBG-157678|ENSMUSG00000053714||; 4921507P07Rik|IDBG-147112|ENSMUSG00000029828|70821|; Abl2|IDBG-200390|ENSMUSG00000026596|11352|; Akap6|IDBG-139162|ENSMUSG00000061603|238161|; Alg2|IDBG-146145|ENSMUSG00000039740|56737|; Ankrd28|IDBG-147050|ENSMUSG00000014496|105522|; Arid2|IDBG-177992|ENSMUSG00000033237|77044|; Asrgl1|IDBG-142503…
Pou3f1	POU3F1	CisRED	10090	131	1591	0.002395316	0.034013482	0610040J01Rik; Abl2; Adss; Agl; Akap6; Alg2; Apc; Arhgap29; Arhgap32; Ash1l; Atf1; B4galt6; BC006965; Birc6; Bmpr1a; Bmpr2; Bptf; C030046E11Rik; Cdc73; Cdh19; Cdh6; Celsr1; Chd5; Chrm2; Clip1; Cnbp; Cpne8; Csnk2a2; Dhx33; Dpagt1; Egfr; Eif1a; Fbxl2; Fnip1; Foxp1; Fpgs; Gab2; Gabrb3; Galnt3; Gpr137b; Gprc5a; Gria2; Grm7; Gtpbp4; Gxylt1; Hesx1; Hipk2; Hmga2; Id4; Igf2; Ino80; Iqgap1; Jak1; Kif1b; K…	0610040J01Rik|IDBG-165442|ENSMUSG00000060512|76261|; 2310035C23Rik|IDBG-185376|ENSMUSG00000026319|227446|; 3930402G23Rik|IDBG-132159|ENSMUSG00000038917||; 4921507P07Rik|IDBG-147112|ENSMUSG00000029828|70821|; Abl2|IDBG-200390|ENSMUSG00000026596|11352|; Actn1|IDBG-153380|ENSMUSG00000015143|109711|; Akap12|IDBG-131898|ENSMUSG00000038587|83397|; Apc|IDBG-134573|ENSMUSG00000005871|11789|; Arf2|IDBG-21…
HFH-1	HFH-1	CisRED	10090	92	1063	0.002727916	0.036315387	Ahctf1; Apaf1; Appl1; Arhgap29; Arhgap32; Axl; Bdkrb2; Birc6; Btbd7; Calu; Ccdc86; Cdc73; Celsr1; Cend1; Chrm2; Csrp2bp; Cul3; Diap2; Doc2b; Dock1; Dock7; Dsp; Ecm2; Eif1a; Eml2; Eml4; Eps8; Evi5; Foxj3; Foxp1; Gabrg3; Gprc5a; Grid2; Grik3; Hesx1; Id4; Irs4; Itga6; Jak1; Lins; Lnpep; Lrrc58; Lrrk1; Magi1; Mapk10; Med13l; Mgea5; Ncoa6; Nfrkb; Nlgn1; Nptxr; Nr1h4; Plcb1; Polr3d; Prkch; Prss41; Qtrt…	Abca9|IDBG-213906|ENSMUSG00000041797|217262|; Alg2|IDBG-146145|ENSMUSG00000039740|56737|; Ank2|IDBG-192780|ENSMUSG00000032826|109676|; Arv1|IDBG-200387|ENSMUSG00000031982|68865|; B3galt1|IDBG-175564|ENSMUSG00000034780|26877|; Cdh19|IDBG-186667|ENSMUSG00000047216|227485|; Epb4|IDBG-193371|ENSMUSG00000028906|269587|; Fgf7|IDBG-203973|ENSMUSG00000027208|14178|; Galntl2|IDBG-147168|ENSMUSG00000021903…
E2F	E2F	CisRED	10090	67	737	0.003277091	0.041060018	2310035C23Rik; Actn1; Adss; Ank2; B3galt1; Boc; Chrna5; Clasp2; Cltc; Cnr1; Cpeb1; Cpne2; Csrp2bp; Ctps; Dgkb; Dmxl2; Endou; Ephb2; Etf1; Fam171b; Fbxl5; Galnt3; Gnl3; Gprc5a; Gtpbp4; Hesx1; Hipk1; Hmga2; Ipo7; Islr2; Jak1; Kif1a; Mapk10; Myo1c; Nfat5; Nhlrc2; Nmt2; Oprd1; Pag1; Pdp1; Pdzrn3; Peg3; Prkaa2; Prss41; Ptprg; Rbm26; Rgs7bp; Riok1; Rpl30; Rps15a; Sbno1; Scarb2; Serpinb3d; Shank3; Sipa1…	Actn1|IDBG-153380|ENSMUSG00000015143|109711|; Aff4|IDBG-171480|ENSMUSG00000049470|93736|; Agl|IDBG-190337|ENSMUSG00000033400|77559|; Amigo1|IDBG-186431|ENSMUSG00000050947|229715|; Atf1|IDBG-184326|ENSMUSG00000023027|100040260,11908|; Bmpr2|IDBG-158574|ENSMUSG00000067336|12168|; Bptf|IDBG-213646|ENSMUSG00000040481|207165|; Calu|IDBG-131138|ENSMUSG00000029767|12321|; Cdc42bpa|IDBG-207029|ENSMUSG000…
Vsx2	Chx10	CisRED	10090	143	1778	0.003671978	0.043451742	1700025G04Rik; 2410089E03Rik; Adss; Akap12; Aldh1l2; Alg2; Ano4; Apc; Arhgap29; Arid2; Asap1; Astn2; Atp2a2; Avpr1a; Bmp5; Bmpr2; Boc; Bptf; Cdh19; Cdh6; Cdk14; Cep170; Clic4; Cnbp; Col23a1; Cpne3; Cpne8; Csrp2bp; Cyp4b1; Dhx33; Dnm3; Dpp10; Dusp4; Dzank1; Efha2; Egfr; Eif1a; Eml4; Eml5; Etv1; Etv5; Fat1; Flnb; Fndc3b; Foxp1; Fry; Gabrb3; Gas5; Gemin5; Grid2; Gsk3b; Gtpbp4; Hesx1; Hnrnpd; Hoxa2; …	1700025G04Rik|IDBG-198328|ENSMUSG00000032666|69399|; 2410089E03Rik|IDBG-128566|ENSMUSG00000039801|73692|; Adss|IDBG-206767|ENSMUSG00000015961|11566|; Akap12|IDBG-131898|ENSMUSG00000038587|83397|; Aldh1l2|IDBG-180082|ENSMUSG00000020256|216188|; Alg2|IDBG-146145|ENSMUSG00000039740|56737|; Apc|IDBG-134573|ENSMUSG00000005871|11789|; Arid2|IDBG-177992|ENSMUSG00000033237|77044|; Asap1|IDBG-145005|ENSMU…
Cebpd	C-EBPdelta	CisRED	10090	51	534	0.003740585	0.041933931	0610010F05Rik; 2410066E13Rik; 4921507P07Rik; Bdkrb2; Casd1; Cdh6; Celsr1; Cend1; Chrd; Chrm2; Daam1; Ddx6; Doc2b; Dusp4; Ece1; Fgf7; Fndc3b; Fry; Galntl2; Il17rd; Ipo7; Islr2; Kif5c; Kirrel; L1cam; Leprel1; Mapk10; Msi2; Myof; Nrxn2; Parva; Phc3; Pik3c2a; Ppp1r9a; Ptprd; Rab15; Rcl1; Rdh9; Rif1; Sbno1; Slc24a2; Stat3; Tanc1; Tjp1; Tmem57; Txndc16; Uck2; Vps13c; Wdr26; Wnk1; Zfp827;	2410066E13Rik|IDBG-149216|ENSMUSG00000038065|68235|; A430107O13Rik|IDBG-129498|ENSMUSG00000062980|214642|; Afap1l1|IDBG-152295|ENSMUSG00000033032|106877|; Akap6|IDBG-139162|ENSMUSG00000061603|238161|; Ank2|IDBG-192780|ENSMUSG00000032826|109676|; Arhgap21|IDBG-140571|ENSMUSG00000036591|71435|; Asns|IDBG-128303|ENSMUSG00000029752|102641622,27053|; Atp8b1|IDBG-154066|ENSMUSG00000039529|54670|; BC027…
Ahr	AhR	CisRED	10090	135	1668	0.003830099	0.040790556	1700109H08Rik; 2410089E03Rik; 4933403F05Rik; 9330182L06Rik; A430107O13Rik; Afap1l1; Alg2; Arhgap21; Arhgef12; Ascc3; Asns; Atl3; Atp8b1; B3gnt5; Bmp5; Cab39; Cdc42bpb; Cep170; Chl1; Chrd; Chrna5; Cnbp; Creb3l1; Crk; Ddx3x; Dennd4a; Dis3; Dmxl2; Dnahc10; Dock1; Dpp6; Dusp9; Edil3; Eif3m; Eif5a2; Elavl4; Elk4; Eml5; Etf1; Exoc5; Fam163a; Fam38b; Fam73a; Fbxl2; Fndc3b; Garnl3; Gnl3; Gria2; Grm7; Hea…	1700025G04Rik|IDBG-198328|ENSMUSG00000032666|69399|; Arhgap32|IDBG-147282|ENSMUSG00000041444|330914|; Asns|IDBG-128303|ENSMUSG00000029752|102641622,27053|; Cdh6|IDBG-130513|ENSMUSG00000039385|12563|; Celsr1|IDBG-170993|ENSMUSG00000016028|12614|; Celsr3|IDBG-200591|ENSMUSG00000023473|107934|; Dmxl2|IDBG-166526|ENSMUSG00000041268|235380|; Edil3|IDBG-170705|ENSMUSG00000034488|13612|; Gkn3|IDBG-16573…
Srf	SRF	CisRED	10090	121	1474	0.003901334	0.039570675	1700109H08Rik; 2410089E03Rik; 9830001H06Rik; A430107O13Rik; Abl2; Acer2; Akap6; Alg2; Ano4; B4galt6; BC030336; Bmpr2; Boc; Bptf; C130039O16Rik; Casd1; Cd3eap; Cdk14; Chd5; Chrd; Chrm2; Col25a1; Crk; Ctbp2; Ctnnal1; Dhx33; Dpp6; Dusp4; Ece1; Elavl4; Eps8; Etv1; Fbxo38; Fnip1; Glg1; Gnal; Gpr97; Gprc5a; Grm7; Guca2a; Hipk1; Hnrnpd; Hoxa2; Huwe1; Igf1r; Kcnq3; Kctd10; Klf7; Klhl4; Ktn1; Lancl3; Lrrk…	Akap6|IDBG-139162|ENSMUSG00000061603|238161|; Bcas3|IDBG-206645|ENSMUSG00000059439|192197|; Bmpr2|IDBG-158574|ENSMUSG00000067336|12168|; Cacna1d|IDBG-142439|ENSMUSG00000015968|12289|; Cdc42bpb|IDBG-172723|ENSMUSG00000021279|217866|; Diap2|IDBG-170053|ENSMUSG00000034480|54004|; Eif3f|IDBG-206007|ENSMUSG00000031029|66085|; Etf1|IDBG-136443|ENSMUSG00000024360|225363|; Fam163a|IDBG-200191|ENSMUSG0000…
Foxj2	FOXJ2	CisRED	10090	111	1343	0.004603448	0.044569747	Abl2; Ano4; Apc; Arhgap23; Arhgap29; Arhgef12; Astn2; Atr; Bptf; Cd47; Cdh19; Cdh6; Cend1; Chd4; Chrd; Chrm2; Cnbp; Col25a1; Creb3l1; Dennd4a; Dock7; Dpp10; Dsp; Dusp9; Eef2; Eif5; Eml5; Esyt2; Etf1; Etv1; Fat1; Fbxl2; Fgf7; Fndc3b; Foxj3; Foxk1; Foxp1; Fpgs; Fry; Gab2; Gas5; Gpr137b; Gprc5a; Hipk1; Ipo7; Itga8; Jak1; Kirrel; Klf7; Kpnb1; Ktn1; Lmo4; Lrch1; Lrrc8e; Lrrk1; Lrrk2; Map3k6; Mgea5; Mi…	1700109H08Rik|IDBG-131529|ENSMUSG00000008307|77036|; 2410089E03Rik|IDBG-128566|ENSMUSG00000039801|73692|; 9830001H06Rik|IDBG-211093|ENSMUSG00000055485|320706|; A430107O13Rik|IDBG-129498|ENSMUSG00000062980|214642|; Abl2|IDBG-200390|ENSMUSG00000026596|11352|; Acer2|IDBG-161377|ENSMUSG00000038007|230379|; Akap6|IDBG-139162|ENSMUSG00000061603|238161|; Alg2|IDBG-146145|ENSMUSG00000039740|56737|; Apoa4…
HP1 site factor	HP1_site_factor	CisRED	10090	83	967	0.005392054	0.049935108	Abl2; Afap1l1; Aff4; Arhgap29; Arid2; Bptf; Cdh19; Cdh6; Chd5; Clic4; Clip1; Cpd; Ctnnal1; Cul3; Ddx46; Dhx33; Egfr; Eif5; Eml4; Fbxl5; Fgfr4; Frmpd4; Gatad2b; Gcnt2; Gm9766; Gnaq; Gprc5a; Hipk1; Hk2; Hnrpll; Jak1; Jmy; Lrrk2; Magi1; Mapk10; Med13l; Mpp3; Mybbp1a; Nfat5; Nos1; Nrg1; Pdp1; Pdzd2; Pdzrn3; Peg3; Pkp2; Plk2; Polr3d; Pou2f1; Ppp2r2d; Ppp3ca; Prps2; Ptgs1; Rasgef1a; Reln; Rgs9; Ric3; R…	0610040J01Rik|IDBG-165442|ENSMUSG00000060512|76261|; 1700025G04Rik|IDBG-198328|ENSMUSG00000032666|69399|; 4933403F05Rik|IDBG-156415|ENSMUSG00000038121|108654|; Abl2|IDBG-200390|ENSMUSG00000026596|11352|; Acer2|IDBG-161377|ENSMUSG00000038007|230379|; Adss|IDBG-206767|ENSMUSG00000015961|11566|; Aff4|IDBG-171480|ENSMUSG00000049470|93736|; Alg2|IDBG-146145|ENSMUSG00000039740|56737|; Apc|IDBG-134573|E…
Pbx	Pbx	CisRED	10090	46	481	0.005583035	0.049549434	4933403F05Rik; Aldh1a3; Aldh1l2; Arhgef12; Asap1; Cdc73; Cdk14; Clic4; Cpne8; Dock1; Dusp4; Eef2; Efha2; Etv1; Fgf7; Gcnt2; Helz; Hesx1; Hmga2; Il6st; Kirrel; Klhl4; Kpnb1; Ktn1; Lancl3; Mbtps2; Mpp3; Myt1l; Ncald; Nf1; Nox4; Ntrk3; Pbx1; Phox2b; Ppfibp1; Prkaa2; Prkch; Ptgs1; Rcc2; Rnf217; Sars; Sgip1; Stk40; Tln2; Tm9sf4; Vps13b;	Adss|IDBG-206767|ENSMUSG00000015961|11566|; Alg2|IDBG-146145|ENSMUSG00000039740|56737|; Ankrd52|IDBG-197324|ENSMUSG00000014498|237615|; Axl|IDBG-158468|ENSMUSG00000002602|26362|; Cdh19|IDBG-186667|ENSMUSG00000047216|227485|; Chrna5|IDBG-167374|ENSMUSG00000035594|110835|; Col25a1|IDBG-194088|ENSMUSG00000058897|77018|; Cpne2|IDBG-182264|ENSMUSG00000034361|234577|; Dpp6|IDBG-143778|ENSMUSG0000006157…
Tfdp1	DP-1	CisRED	10090	114	1395	0.005829766	0.049669608	2410066E13Rik; 2410089E03Rik; 4933403F05Rik; 9830001H06Rik; A430107O13Rik; Abca5; Afap1l1; Appl1; Arhgap29; Ascc3; Asns; Atrx; BC027231; Baz1a; Bex2; Bmpr2; Braf; Cab39; Casd1; Celsr3; Cep170; Chd5; Cltc; Cnbp; Cpne3; Cpsf6; Creb3l1; Dcaf5; Dennd4a; Dmxl2; Dock1; Edil3; Ehd4; Eif5a2; Eml5; Eps15; Fam199x; Fnip1; Garnl3; Gnl3; Grik3; H3f3b; H6pd; Hcfc2; Heatr5a; Hectd2; Herc1; Hipk3; Hmga1; Huwe1;…	Abl2|IDBG-200390|ENSMUSG00000026596|11352|; Afap1l1|IDBG-152295|ENSMUSG00000033032|106877|; Aff4|IDBG-171480|ENSMUSG00000049470|93736|; Arid2|IDBG-177992|ENSMUSG00000033237|77044|; Bcas3|IDBG-206645|ENSMUSG00000059439|192197|; Bptf|IDBG-213646|ENSMUSG00000040481|207165|; Cdh19|IDBG-186667|ENSMUSG00000047216|227485|; Cdh6|IDBG-130513|ENSMUSG00000039385|12563|; Chd5|IDBG-206687|ENSMUSG00000005045|2…
Nkx6-2	Nkx6-2	CisRED	10090	173	2231	0.006237592	0.051100269	0610040J01Rik; 1700025G04Rik; 4933403F05Rik; Abl2; Acer2; Adss; Aff4; Alg2; Apc; Arf2; Atf1; Atl3; Atr; B3galt1; B4galt6; Baz1a; Bmp5; Bptf; Calu; Cd47; Cdh19; Cdk14; Cdk8; Cds2; Celsr1; Cend1; Cep170; Cep68; Chm; Chrm2; Clasp2; Cnbp; Col23a1; Cpne3; Cpne8; Dapk1; Dgki; Dock7; Dusp4; Eef2; Efha2; Eml4; Etf1; Etv1; Etv5; Exoc5; Fat1; Fbxl5; Fgf7; Fgfr4; Flt1; Fndc3b; Fnip1; Foxk1; Foxp1; Fpgs; Fry…	4933403F05Rik|IDBG-156415|ENSMUSG00000038121|108654|; Aldh1a3|IDBG-191846|ENSMUSG00000015134|56847|; Aldh1l2|IDBG-180082|ENSMUSG00000020256|216188|; Arhgef12|IDBG-154794|ENSMUSG00000059495|69632|; Asap1|IDBG-145005|ENSMUSG00000022377|13196|; Cbx7|IDBG-163180|ENSMUSG00000053411|52609|; Cdk14|IDBG-132486|ENSMUSG00000028926|18647|; Clic4|IDBG-196825|ENSMUSG00000037242|29876|; Ctrb1|IDBG-193563|ENSMU…
Cebpb	C-EBPbeta	CisRED	10090	90	1077	0.007838305	0.061835519	Actn1; Aff4; Agl; Amigo1; Arhgap29; Atf1; Bmpr2; Bptf; Calu; Cdc42bpa; Cdc42bpb; Cdh6; Clic4; Cpne8; Crk; Csrp2bp; Ctbp2; Cul3; Dennd4a; Dhx33; Eif5; Fbxl5; Flot2; Flt1; Foxp1; Fry; Hk2; Hpcal4; Ifrd1; Ino80; Itga2; Jak1; Kirrel; Klhl4; L1cam; Lhfpl4; Lmo4; Lphn3; March7; Myof; Nap1l5; Nek6; Nfat5; Nrn1; Otop3; Pbrm1; Pdgfra; Phox2b; Plcb1; Podxl; Pogk; Prkaa2; Prkg1; Pten; Ptp4a2; Rab15; Ranbp2;…	Abl2|IDBG-200390|ENSMUSG00000026596|11352|; Adss|IDBG-206767|ENSMUSG00000015961|11566|; Akap6|IDBG-139162|ENSMUSG00000061603|238161|; Aldh1a3|IDBG-191846|ENSMUSG00000015134|56847|; Ankrd28|IDBG-147050|ENSMUSG00000014496|105522|; App|IDBG-172954|ENSMUSG00000022892|11820|; Ash1l|IDBG-162326|ENSMUSG00000028053|192195|; Asrgl1|IDBG-142503|ENSMUSG00000024654|66514|; B4galt6|IDBG-130275|ENSMUSG00000056…
Hoxa3	HOXA3	CisRED	10090	54	596	0.008369123	0.063665116	Aff4; Bmp5; Boc; Bptf; Cdh19; Chrm2; Cul3; Dixdc1; Dlg1; Dmxl2; Fam38b; Fbxo38; Fgf7; Galnt3; Glg1; Gnl3; Hecw2; Helz; Hipk2; Hk2; Hnrpll; Igf2; Klhl4; L1cam; Luc7l2; Mapk10; Mef2a; Nab1; Nf1; Nfrkb; Nptxr; Pdp1; Pik3c2a; Plk2; Ppp1r2; Prrc2c; Ptgs1; Ptpn14; Rif1; Rnf217; Rpl30; Rsbn1; Scn3a; Slc20a2; Slc7a14; Stxbp3a; Tanc1; Tspan4; Ttc17; Ubr1; Ubr5; Usp9x; Wdr31; Zfp827;	0610010F05Rik|IDBG-155246|ENSMUSG00000042208|71675|; 2410066E13Rik|IDBG-149216|ENSMUSG00000038065|68235|; 4921507P07Rik|IDBG-147112|ENSMUSG00000029828|70821|; Ankrd52|IDBG-197324|ENSMUSG00000014498|237615|; Bdkrb2|IDBG-169186|ENSMUSG00000021070|12062|; Casd1|IDBG-127952|ENSMUSG00000015189|213819|; Cdh6|IDBG-130513|ENSMUSG00000039385|12563|; Celf6|IDBG-172924|ENSMUSG00000032297|76183|; Celsr1|IDBG…
Mecom	Evi-1	CisRED	10090	167	2164	0.00866896	0.063672015	0610040J01Rik; 4732471J01Rik; 4921507P07Rik; Abl2; Adamts4; Akap6; Alg2; Ankrd28; Arhgap29; Arid2; Astn2; Axl; B3galt1; BC021614; Bmpr1a; Bmpr2; Brwd1; Calu; Casd1; Ccdc86; Cdc73; Cdh19; Cdh6; Chd4; Chd5; Chrd; Chrm2; Clic4; Col23a1; Cpne2; Csrp2bp; Ctnnal1; Ddx46; Defb14; Doc2b; Dusp9; Ece1; Eef2; Eif1a; Eif5; Etf1; Etv1; Fam163a; Fat1; Fbxl5; Fgfr4; Fndc3b; Foxp1; Fpgs; Gab2; Gabrg3; Galnt3; Gr…	2410066E13Rik|IDBG-149216|ENSMUSG00000038065|68235|; Atf1|IDBG-184326|ENSMUSG00000023027|100040260,11908|; Casd1|IDBG-127952|ENSMUSG00000015189|213819|; Celf6|IDBG-172924|ENSMUSG00000032297|76183|; Daam1|IDBG-146871|ENSMUSG00000034574|208846|; Dcaf5|IDBG-153555|ENSMUSG00000049106|320808|; Fat1|IDBG-151656|ENSMUSG00000070047|14107|; Fbxl5|IDBG-161237|ENSMUSG00000039753|242960|; Fgfr4|IDBG-154924|E…
HNF-6	HNF-6	CisRED	10090	61	702	0.012450886	0.088401287	4932438A13Rik; Ankrd28; Arhgap29; Arhgap32; Arhgef12; Atf1; Baz1a; Bmp5; C1qtnf3; Cdc42bpa; Cdh6; Cdk14; Cend1; Cep170; Chrna5; Dennd4a; Dgkb; Evi5; Gabrb3; Gpr137b; Grid2; Hnrnpd; Hoxa2; Ipo7; Itpr2; Kras; Lrrc58; Magi1; Naa15; Nab1; Nrxn2; Nsd1; Pdgfra; Phox2b; Pprc1; Prkch; Pum1; Qtrt1; Ranbp2; Rapgef2; Rcl1; Scg2; Scn3a; Sgip1; Spock2; Stk40; Tab2; Tgfbr3; Tie1; Tln2; Tm9sf4; Tnip3; Tulp4; Un…	1700025G04Rik|IDBG-198328|ENSMUSG00000032666|69399|; Abl2|IDBG-200390|ENSMUSG00000026596|11352|; Actn1|IDBG-153380|ENSMUSG00000015143|109711|; Adamts15|IDBG-146327|ENSMUSG00000033453|235130|; Adss|IDBG-206767|ENSMUSG00000015961|11566|; Akap12|IDBG-131898|ENSMUSG00000038587|83397|; Aldh1l2|IDBG-180082|ENSMUSG00000020256|216188|; Alg2|IDBG-146145|ENSMUSG00000039740|56737|; Apc|IDBG-134573|ENSMUSG00…
HIF-1	HIF-1	CisRED	10090	76	905	0.012526306	0.086067848	2410066E13Rik; A430107O13Rik; Afap1l1; Akap6; Ank2; Arhgap21; Asns; Atp8b1; BC027231; Bex2; C030046E11Rik; Calu; Cd3eap; Cnbp; Cnr1; Creb3l1; Crk; Dmxl2; Dpp6; Edil3; Ehd4; Eif5a2; Elk4; Fam163a; Glg1; Gnl3; Gria2; Hectd2; Hivep1; Hmga1; Hmga2; Htr2b; Ifrd1; Il7; Ipo7; Islr2; Kcnq3; Lrrn4cl; Magi1; Mdn1; Msi2; Nfrkb; Oprd1; Oxsr1; Pdp1; Ppfia2; Ppm1a; Prpf8; Prrc2c; Ptpn4; Pum2; Rapgef2; Rassf8; …	0610010F05Rik|IDBG-155246|ENSMUSG00000042208|71675|; 1700109H08Rik|IDBG-131529|ENSMUSG00000008307|77036|; 9830001H06Rik|IDBG-211093|ENSMUSG00000055485|320706|; Abca5|IDBG-213946|ENSMUSG00000018800|217265|; Abca9|IDBG-213906|ENSMUSG00000041797|217262|; Adamts15|IDBG-146327|ENSMUSG00000033453|235130|; Adss|IDBG-206767|ENSMUSG00000015961|11566|; Ahnak|IDBG-142334|ENSMUSG00000069833|66395|; Apod|IDBG…
Hoxa5	HOXA5	CisRED	10090	180	2376	0.013023439	0.086687263	1700025G04Rik; 2410089E03Rik; 4933403F05Rik; Abca8a; Acer2; Adss; Ahctf1; Aldh1l2; Amigo1; Ankrd28; Arhgap29; Asap1; Atf1; Atrx; B3galt1; B3gnt5; B4galt6; Bmpr2; Bptf; Casd1; Casp4; Cd47; Cdc42bpa; Cdc42bpb; Cdh19; Cdh6; Cdk14; Cend1; Cep170; Chd4; Chrm2; Cltc; Cnr1; Col23a1; Col25a1; Creb3l1; Csrp2bp; Dhx33; Dock7; Efha2; Eif5a2; Etf1; Etv1; Etv5; Exoc5; Fam135a; Fam38b; Fam73a; Fat1; Fgf7; Fnip…	Ahnak|IDBG-142334|ENSMUSG00000069833|66395|; Akap12|IDBG-131898|ENSMUSG00000038587|83397|; Aldh1l2|IDBG-180082|ENSMUSG00000020256|216188|; Amigo1|IDBG-186431|ENSMUSG00000050947|229715|; Ankrd52|IDBG-197324|ENSMUSG00000014498|237615|; Apc|IDBG-134573|ENSMUSG00000005871|11789|; Arid2|IDBG-177992|ENSMUSG00000033237|77044|; Arih2|IDBG-200342|ENSMUSG00000064145|23807|; Asap1|IDBG-145005|ENSMUSG0000002…
MRF-2	MRF-2	CisRED	10090	80	964	0.013882816	0.08960727	4933403F05Rik; Aff4; Akap6; Arhgap32; Ash1l; Bdkrb2; Bmpr1a; C130039O16Rik; Cdh19; Cdh6; Cpne8; Dsp; Eef1a2; Eif5; Eml2; Fbxl2; Fgf7; Foxk1; Foxp1; Fry; Gabrg3; Galnt3; Gas5; Gatad2b; Gng2; Gria2; Grm7; Hipk1; Hnrnpd; Jak1; Kcnq2; Kif1b; Klf7; Kpnb1; Lmo4; Lnpep; Med13l; Mycbp2; Nab1; Nfrkb; Nov; Nrg1; Pdcd11; Pdzrn3; Plcb1; Pogk; Prkch; Ptpn12; Rgs9; Rif1; Rnase4; Rnf217; Rnf24; Rpl18a; Rpl30; R…	Abca9|IDBG-213906|ENSMUSG00000041797|217262|; Adss|IDBG-206767|ENSMUSG00000015961|11566|; Ankrd52|IDBG-197324|ENSMUSG00000014498|237615|; Arih2|IDBG-200342|ENSMUSG00000064145|23807|; BC021614|IDBG-128834|ENSMUSG00000058216|225884|; Cdh6|IDBG-130513|ENSMUSG00000039385|12563|; Chrd|IDBG-146377|ENSMUSG00000006958|12667|; Evx1|IDBG-148180|ENSMUSG00000005503|14028|; Gnl2|IDBG-187291|ENSMUSG00000028869…
Cebpg	C-EBPgamma	CisRED	10090	102	1273	0.015152628	0.09492676	1700025G04Rik; 2410066E13Rik; Agl; Aldh1a3; Alg2; Ankrd28; Apc; Arhgap29; Arhgap32; Arid2; Atf1; B3galt1; BC021614; Boc; Cdh6; Chd5; Clip1; Ctbp2; Egfr; Eif1a; Eif5; Eif5a2; Eml4; Fam179b; Fbxl2; Foxj3; Foxp1; Fubp3; Gm9766; Gnaq; Gng2; Grid2; Herc1; Hesx1; Hnrnpd; Hnrpll; Igf2; Il17rd; Ino80; Ipo7; Islr2; Jmy; Kcnq2; Kif13a; Lancl3; Lhfpl4; Lnpep; Lrrc58; Mapk10; Mapt; March6; Mllt4; Msi2; Naa15…	Abca5|IDBG-213946|ENSMUSG00000018800|217265|; Apod|IDBG-152863|ENSMUSG00000022548|11815|; Arhgap21|IDBG-140571|ENSMUSG00000036591|71435|; Braf|IDBG-138657|ENSMUSG00000002413|109880|; Cd163|IDBG-186721|ENSMUSG00000008845|93671|; Cdh19|IDBG-186667|ENSMUSG00000047216|227485|; Celsr1|IDBG-170993|ENSMUSG00000016028|12614|; Chrm2|IDBG-135963|ENSMUSG00000045613|243764|; Clic4|IDBG-196825|ENSMUSG00000037…
Nr1h3	LXR-alpha	CisRED	10090	61	713	0.016797847	0.102226899	2310002J15Rik; Abca5; Apod; Arhgap21; Arhgap29; Ascc3; Braf; Brwd3; Cd163; Cdh19; Celsr1; Cep170; Chrm2; Clic4; Clip1; Dnm3; Dock1; Dusp9; Eml5; Endou; Gabrg3; H3f3b; Hipk3; Hnrpll; Il7; Kcnq5; Klf7; Lrrfip1; Lrrk2; Mgat4b; Mllt6; Mta3; Myt1l; Nbea; Ncald; Nsf; Nsg1; Oprd1; Panx3; Phip; Ppfibp1; Prkab1; Prkci; Prss41; Ptpn4; Pum1; Raph1; Rcc2; Rgs7bp; Rps6ka3; Rps9; Slc6a15; Slc8a1; Smad9; Smndc1…	4933403F05Rik|IDBG-156415|ENSMUSG00000038121|108654|; AU019823|IDBG-163608|ENSMUSG00000059820|270156|; Aff4|IDBG-171480|ENSMUSG00000049470|93736|; Akap6|IDBG-139162|ENSMUSG00000061603|238161|; Arhgap32|IDBG-147282|ENSMUSG00000041444|330914|; Ash1l|IDBG-162326|ENSMUSG00000028053|192195|; Bdkrb2|IDBG-169186|ENSMUSG00000021070|12062|; Cdh19|IDBG-186667|ENSMUSG00000047216|227485|; Cdh6|IDBG-130513|EN…
Nkx2-5	Nkx2-5	CisRED	10090	98	1223	0.017092612	0.101131286	Akap6; Apc; Arhgap29; Arid2; Asap1; Atf1; BC006965; Bmp5; Bmpr2; Boc; Cdc42bpa; Cdh19; Chrm2; Clic4; Col23a1; Col25a1; Dapk1; Dennd4a; Dusp4; Ecm2; Eef2; Egfr; Eif1a; Elk4; Eltd1; Esyt2; Etv1; Etv5; Fat1; Fbxo38; Fgf7; Filip1; Flnb; Flt1; Fnip1; Foxp1; Gar1; Gatad2b; Gnl2; Grik1; Hcfc2; Ick; Islr2; Jak1; Kcnq2; Kirrel; Klk10; Kpnb1; Kras; Lancl3; Lins; Lrch1; Lrrc2; Lrrk2; Mapt; March7; Med13; Me…	1700109H08Rik|IDBG-131529|ENSMUSG00000008307|77036|; 4921507P07Rik|IDBG-147112|ENSMUSG00000029828|70821|; AW551984|IDBG-152493|ENSMUSG00000038112|244810|; Abca9|IDBG-213906|ENSMUSG00000041797|217262|; Asap1|IDBG-145005|ENSMUSG00000022377|13196|; Atp8b1|IDBG-154066|ENSMUSG00000039529|54670|; Axl|IDBG-158468|ENSMUSG00000002602|26362|; B4galt6|IDBG-130275|ENSMUSG00000056124|56386|; BC006965|IDBG-213…
E2f1	E2F-1	CisRED	10090	107	1351	0.017693086	0.101854792	2410066E13Rik; 4732471J01Rik; 9830001H06Rik; Abca5; Aff4; Akap11; Asns; Bmpr2; Btbd7; Cab39; Casd1; Chl1; Cnr1; Creb3l1; Crk; Dapk1; Dis3; Dmxl2; Dock1; Edil3; Ehd4; Eif3a; Elk4; Eltd1; Eml5; Fam73a; Fnip1; Gatad2b; Gnb2l1; Gnl3; Gprc5a; Gria2; H3f3b; Hcfc2; Hectd2; Hecw2; Hmga1; Hnrpll; Ipo7; Itga2; Iws1; Kcnq3; Kif1b; Lins; Lnx2; Lphn3; Lrba; Lrig3; Lrrfip1; Magi1; Map4k4; Mbd2; Mdn1; Mpp3; Naa…	2410089E03Rik|IDBG-128566|ENSMUSG00000039801|73692|; AW551984|IDBG-152493|ENSMUSG00000038112|244810|; Apoa4|IDBG-161288|ENSMUSG00000032080|11808|; Arv1|IDBG-200387|ENSMUSG00000031982|68865|; B3galt1|IDBG-175564|ENSMUSG00000034780|26877|; Bcas3|IDBG-206645|ENSMUSG00000059439|192197|; Cacna1d|IDBG-142439|ENSMUSG00000015968|12289|; Cdc42bpb|IDBG-172723|ENSMUSG00000021279|217866|; Cdh19|IDBG-186667|E…
Hnf1a	HNF-1alpha	CisRED	10090	239	3260	0.017854395	0.100078582	1700025G04Rik; Abl2; Actn1; Adss; Akap12; Aldh1l2; Alg2; Apc; App; Arhgap21; Arhgap32; Arhgef12; Arid2; Ash1l; Atf1; Atp2a2; B4galt6; Birc6; Bmp5; Bmpr2; Bptf; C030046E11Rik; C1qtnf3; Cav2; Cdc42bpb; Cdc73; Cdh19; Cdh6; Cdk14; Celsr3; Cend1; Cep170; Cep68; Chrm2; Clasp2; Clic4; Cnbp; Col23a1; Coro1c; Cpne3; Creb3l1; Csnk2a2; Csrp2bp; Ctbp2; Cul3; Dcaf5; Ddx46; Dixdc1; Dock7; Dpp10; Dusp4; Ece1; E…	1700025G04Rik|IDBG-198328|ENSMUSG00000032666|69399|; Adcy9|IDBG-129643|ENSMUSG00000005580|11515|; Adss|IDBG-206767|ENSMUSG00000015961|11566|; Aff4|IDBG-171480|ENSMUSG00000049470|93736|; Aldh1l2|IDBG-180082|ENSMUSG00000020256|216188|; Ankrd52|IDBG-197324|ENSMUSG00000014498|237615|; Ash1l|IDBG-162326|ENSMUSG00000028053|192195|; Asrgl1|IDBG-142503|ENSMUSG00000024654|66514|; B4galt6|IDBG-130275|ENSMU…
Atf3	ATF3	CisRED	10090	44	489	0.018074847	0.098716473	2410066E13Rik; Arhgap29; Atf1; Baz1a; Casd1; Ccdc86; Chm; Daam1; Dcaf5; Fat1; Fbxl5; Fgfr4; Flt1; Fry; Gas5; Gprc5b; Hesx1; Islr2; Lor; Lrrn4cl; Maml3; Mapk10; Mctp1; Mllt6; Mtap1b; Myt1l; Oxsr1; Ppfia2; Prpf8; Rab6b; Rsbn1; Sbno1; Scg2; Scn3b; Sema3d; Slc7a14; Sorbs1; Syngr1; Tcf20; Tpt1; Txndc16; Wdfy3; Yap1; Zfhx3;	2410066E13Rik|IDBG-149216|ENSMUSG00000038065|68235|; Actn1|IDBG-153380|ENSMUSG00000015143|109711|; Aff4|IDBG-171480|ENSMUSG00000049470|93736|; Akap6|IDBG-139162|ENSMUSG00000061603|238161|; Bdkrb2|IDBG-169186|ENSMUSG00000021070|12062|; Cab39|IDBG-176216|ENSMUSG00000036707|12283|; Casd1|IDBG-127952|ENSMUSG00000015189|213819|; Cdc42bpa|IDBG-207029|ENSMUSG00000026490|226751|; Chd5|IDBG-206687|ENSMUSG…
Sox9	Sox9	CisRED	10090	57	662	0.018144555	0.096619755	4732471J01Rik; Arf2; Arhgap29; Arhgap32; Arid2; Atrx; Cd47; Cdh19; Cdh6; Chrm2; Daam1; Dapk1; Ddx6; Dennd4a; Ece1; Fat1; Foxp1; Grid2; Hal; Hoxa2; Ipo7; Islr2; Jak1; Klhl4; Leprel1; Mapk10; Met; Mgea5; Msi2; Ncl; Ncoa6; Necab1; Nfx1; Nptxr; Nsd1; Nt5c2; Osbpl8; Pdgfra; Peg3; Prkaa2; Ptpn4; Qtrt1; Rapgef2; Rps9; Serpinb3d; Setd1b; Sgip1; Slit2; Spock2; Tie1; Tjp1; Tm9sf4; Trim44; Txndc16; Unc13c; …	4921507P07Rik|IDBG-147112|ENSMUSG00000029828|70821|; AW551984|IDBG-152493|ENSMUSG00000038112|244810|; Abca9|IDBG-213906|ENSMUSG00000041797|217262|; Apoa4|IDBG-161288|ENSMUSG00000032080|11808|; Cdh19|IDBG-186667|ENSMUSG00000047216|227485|; Chrd|IDBG-146377|ENSMUSG00000006958|12667|; Eif3m|IDBG-194825|ENSMUSG00000027170|98221|; Evi5|IDBG-187331|ENSMUSG00000011831|14020|; Evx1|IDBG-148180|ENSMUSG000…
Cdc5	Cdc5	CisRED	10090	108	1369	0.019065297	0.099046545	Abl2; Adss; Ahctf1; Akap6; Aldh1a3; Ankrd28; App; Ash1l; B4galt6; Bmp5; Bptf; Calu; Cdh19; Cep170; Chrm2; Clasp2; Csrp2bp; Dsp; Efha2; Eif1a; Eif5; Eml4; Fgf7; Gabrb3; Gas5; Glt1d1; Gprc5a; Gria2; Grid2; Gtpbp4; Hipk1; Hnrnpd; Hnrpll; Hspb8; Itga8; Jak1; Jmy; Kcnq2; Kif5c; Lgmn; Lmo4; Lnx2; Lrba; Lrrc58; Lrrk1; Lrrn4cl; Mapk10; Mbtd1; Med13; Med13l; Mef2a; Mid2; Msi2; Myo9a; Ncoa7; Necab1; Nfrkb;…	Aff4|IDBG-171480|ENSMUSG00000049470|93736|; Bmp5|IDBG-185557|ENSMUSG00000032179|12160|; Bptf|IDBG-213646|ENSMUSG00000040481|207165|; Cdh19|IDBG-186667|ENSMUSG00000047216|227485|; Chrm2|IDBG-135963|ENSMUSG00000045613|243764|; Dixdc1|IDBG-163830|ENSMUSG00000032064|330938|; Dlg1|IDBG-152959|ENSMUSG00000022770|13383|; Dmxl2|IDBG-166526|ENSMUSG00000041268|235380|; Efhd2|IDBG-202493|ENSMUSG00000040659|…
Foxp3	FOXP3	CisRED	10090	76	926	0.020545847	0.104196798	Apaf1; Arf2; Bmpr2; Bptf; Chrdl1; Clasp2; Clic4; Col23a1; Doc2b; Dpagt1; Eif5a2; Epb4.1l2; Esyt2; Evi5; Fam163a; Fam38b; Fat1; Fndc3b; Fry; Fubp3; Gabrg3; Gkn3; Gnaq; Gpr137b; Grik3; Hcfc2; Helz; Hoxa2; Islr2; Itga8; Itpr2; Kcnq3; Lor; Lpar2; Lpcat2; Lrrk1; Lrrn4cl; Lypd6b; Mgat4b; Nfrkb; Nsg1; Oxr1; Pag1; Plcb1; Podxl; Pogk; Pten; Ptpn12; Ptpn4; Rab3c; Ranbp2; Rapgef2; Rhof; Rnase4; Rpl18a; Scar…	4933403F05Rik|IDBG-156415|ENSMUSG00000038121|108654|; AI646023|IDBG-162868|ENSMUSG00000046807|192734|; Abca5|IDBG-213946|ENSMUSG00000018800|217265|; Arv1|IDBG-200387|ENSMUSG00000031982|68865|; Axl|IDBG-158468|ENSMUSG00000002602|26362|; Bex2|IDBG-172814|ENSMUSG00000042750|12069|; Cdc42bpb|IDBG-172723|ENSMUSG00000021279|217866|; Cela3b|IDBG-198563|ENSMUSG00000023433|67868|; Dapk1|IDBG-159357|ENSMUS…
Lhx3	Lhx3a	CisRED	10090	113	1445	0.021047671	0.104259392	4932438A13Rik; Ahnak; Akap12; Aldh1l2; Amigo1; Ano4; Apc; Arhgap29; Arid2; Asap1; Atp2a2; BC021614; Bmp5; Bmpr2; Boc; C030046E11Rik; Cdh19; Cdk14; Celsr3; Clic4; Col23a1; Creb3l1; Csrp2bp; Dennd4a; Dusp4; Egfr; Eml5; Etv1; Etv5; Fam135a; Fat1; Flt1; Fnip1; Foxp1; Gabrb3; Gcnt2; Gemin5; Gpr137b; Gprc5a; Grid2; Gsk3b; Gtpbp4; Hecw2; Hesx1; Hnrnpd; Hoxa2; Id4; Ifrd1; Kcnq2; Klf7; Kras; Limd1; Lins; …	2410066E13Rik|IDBG-149216|ENSMUSG00000038065|68235|; Akap6|IDBG-139162|ENSMUSG00000061603|238161|; Atp8b1|IDBG-154066|ENSMUSG00000039529|54670|; Bdkrb2|IDBG-169186|ENSMUSG00000021070|12062|; Cab39|IDBG-176216|ENSMUSG00000036707|12283|; Calu|IDBG-131138|ENSMUSG00000029767|12321|; Casd1|IDBG-127952|ENSMUSG00000015189|213819|; Daam1|IDBG-146871|ENSMUSG00000034574|208846|; Dnajc7|IDBG-211479|ENSMUSG0…
HTF	HTF	CisRED	10090	104	1323	0.023190516	0.112263182	Apaf1; Apc; Astn2; Atp8b1; B4galt6; Bdkrb2; C030046E11Rik; C1rl; Ccbp2; Ccdc86; Cd3eap; Cdc42bpb; Cdc73; Cdh6; Cltc; Dis3; Doc2b; Dock7; Eef2; Elk4; Etf1; Fam163a; Fat1; Gatad2b; Glg1; Gpr97; Hcfc2; Hectd1; Hectd2; Hesx1; Hivep1; Hmga2; Ick; Il6st; Ino80; Ipo7; Islr2; Kcnq2; Kcnq3; Klk10; Kpnb1; Krt18; Lins; Lrba; Lrig3; Lrrk1; Lrrk2; Magi1; Mdn1; Mpdz; Nlgn1; Nox4; Nrn1; Osbpl8; Parvb; Pdlim5; P…	0610010F05Rik|IDBG-155246|ENSMUSG00000042208|71675|; 0610040J01Rik|IDBG-165442|ENSMUSG00000060512|76261|; 1700025G04Rik|IDBG-198328|ENSMUSG00000032666|69399|; 2310035C23Rik|IDBG-185376|ENSMUSG00000026319|227446|; 2410066E13Rik|IDBG-149216|ENSMUSG00000038065|68235|; 4732471J01Rik|IDBG-157678|ENSMUSG00000053714||; 4933403F05Rik|IDBG-156415|ENSMUSG00000038121|108654|; AW551984|IDBG-152493|ENSMUSG000…
HNF-3	HNF-3	CisRED	10090	166	2213	0.023799284	0.112649943	0610010F05Rik; 1700006J14Rik; 4932438A13Rik; Abca6; Abl2; Acer2; Actn1; Akap11; Akt3; Ankrd28; Ano4; Apoa1; Arhgap29; Atr; BC021614; Birc6; Bmp5; Boc; Btbd7; Cdh19; Cdh6; Cds2; Celsr1; Celsr3; Cend1; Cep68; Cnbp; Col23a1; Col25a1; Cpne8; Csnk2a2; Csrp2bp; Dapk1; Dock7; Dpagt1; Dsp; Dusp9; Ece1; Edil3; Eif5; Ereg; Etv5; Fam129b; Fbxl5; Fgf7; Foxk1; Fry; Gabrb3; Gpr182; Gprc5a; Gria2; Grid2; Gsk3b;…	2410066E13Rik|IDBG-149216|ENSMUSG00000038065|68235|; 4732471J01Rik|IDBG-157678|ENSMUSG00000053714||; 9830001H06Rik|IDBG-211093|ENSMUSG00000055485|320706|; Abca5|IDBG-213946|ENSMUSG00000018800|217265|; Adcy9|IDBG-129643|ENSMUSG00000005580|11515|; Aff4|IDBG-171480|ENSMUSG00000049470|93736|; Akap11|IDBG-182174|ENSMUSG00000022016|219181|; Arv1|IDBG-200387|ENSMUSG00000031982|68865|; Asns|IDBG-128303|E…
Rfx1	RFX1	CisRED	10090	64	770	0.025266891	0.116996689	1700025G04Rik; 4921507P07Rik; 9830001H06Rik; Akap6; Arhgap29; Aspn; Astn2; Atrx; Brwd3; Casr; Ccdc86; Cdc42bpa; Cdh19; Cpne2; Ddx46; Dennd2a; Dync2h1; Eif5a2; Fam179b; Fam38b; Fgfr4; Fsd1l; Fstl5; Galntl2; Glg1; Hecw1; Hmga2; Ipo7; Iws1; Lancl3; Lphn3; Maml3; Mapk10; Mchr1; Murc; Myt1l; Nfatc2; Nov; Nrxn2; Prkaa2; Prps2; Ptgs1; Rit2; Rlim; Rpl30; Sacs; Scn3a; Serpinb3d; Shank3; Slc1a4; Slit2; Sli…	1700025G04Rik|IDBG-198328|ENSMUSG00000032666|69399|; 2410066E13Rik|IDBG-149216|ENSMUSG00000038065|68235|; AU019823|IDBG-163608|ENSMUSG00000059820|270156|; Adcy9|IDBG-129643|ENSMUSG00000005580|11515|; Agl|IDBG-190337|ENSMUSG00000033400|77559|; Aldh1a3|IDBG-191846|ENSMUSG00000015134|56847|; Alg2|IDBG-146145|ENSMUSG00000039740|56737|; Ankrd28|IDBG-147050|ENSMUSG00000014496|105522|; Apc|IDBG-134573|E…
Pou2af1	OCA-B	CisRED	10090	82	1020	0.025944284	0.117577288	2410089E03Rik; Abl2; Actn1; Alg2; Atp10b; B4galt6; Bdkrb2; Cd3eap; Cdc73; Cdh19; Cdh6; Cend1; Col25a1; Cpne3; Ctnnal1; Ddx6; Dock7; Ecm2; Efha2; Egfr; Eif5a2; Etv1; Fndc3b; Fnip1; Gab2; Galntl2; Gnaq; Grid2; Hk2; Hnrpll; Ifrd1; Il17rd; Inhba; Islr2; Itga3; Itsn1; Jmy; Lpgat1; Lrrk1; Lrrk2; Mbtd1; Mettl1; Mid2; Myt1l; Ncl; Nedd4; Npat; Nrxn2; Pbx1; Pcsk2; Pdgfra; Peg3; Phactr1; Ptpn12; Rapgef2; Rg…	4732471J01Rik|IDBG-157678|ENSMUSG00000053714||; Agl|IDBG-190337|ENSMUSG00000033400|77559|; Akap6|IDBG-139162|ENSMUSG00000061603|238161|; Arhgap21|IDBG-140571|ENSMUSG00000036591|71435|; BC048403|IDBG-193035|ENSMUSG00000053684|270802|; Btbd7|IDBG-166142|ENSMUSG00000041702|238386|; Cdh6|IDBG-130513|ENSMUSG00000039385|12563|; Chrm2|IDBG-135963|ENSMUSG00000045613|243764|; Cpne2|IDBG-182264|ENSMUSG0000…
Ppara	PPAR-alpha	CisRED	10090	125	1629	0.026440786	0.117330988	1700006J14Rik; AI646023; Abca5; Afap1l1; Aff4; Apoa1; Ash1l; BC006965; BC021614; BC030336; Cd163; Cdh19; Celsr1; Chd5; Chrd; Chrna5; Cltc; Col25a1; Creb3l1; Csrp2bp; Cul3; Dapk1; Ddx46; Dgkb; Dpp6; Eltd1; Eml5; Evi5; Fbxl2; Fmo2; Foxp1; Gas5; Gcnt2; Gpr97; Gprc5a; Grm7; Hcfc2; Hectd1; Hectd2; Helz; Hgf; Hif1a; Hmga1; Hspa2; Huwe1; Il7; Inf2; Ino80d; Islr2; Itga2; Itsn1; Jmy; Kcnq5; Kif13a; Kif1b;…	Asns|IDBG-128303|ENSMUSG00000029752|102641622,27053|; BC006965|IDBG-213991|ENSMUSG00000041674||; Bptf|IDBG-213646|ENSMUSG00000040481|207165|; Cdc42bpa|IDBG-207029|ENSMUSG00000026490|226751|; Cdh6|IDBG-130513|ENSMUSG00000039385|12563|; Cdk14|IDBG-132486|ENSMUSG00000028926|18647|; Celf6|IDBG-172924|ENSMUSG00000032297|76183|; Chd4|IDBG-189058|ENSMUSG00000063870|107932|; Clasp2|IDBG-203122|ENSMUSG000…
HEB	HEB	CisRED	10090	44	503	0.027679896	0.120322812	Abca9; Acer2; Akap6; Ank2; B3galt1; Baz1a; Bmp5; C1qtnf3; Cdh19; Cdh6; Dennd2a; Eif3a; Fgf7; Filip1; Fry; Hcfc2; Hectd2; Hecw2; Hif1a; Il7; Inhba; Kcnmb1; Kif1a; Klhl4; Magi1; Maskbp3; Mbtps2; Met; Ncoa7; Ppm1a; Pros1; Ptgs1; Ptpn4; Rasgef1a; Rassf8; Reg1; Rit2; Sema3d; Slc10a6; Slc22a15; Tfap4; Thsd4; Wdfy3; Wwc1;	Alg2|IDBG-146145|ENSMUSG00000039740|56737|; Braf|IDBG-138657|ENSMUSG00000002413|109880|; Chd4|IDBG-189058|ENSMUSG00000063870|107932|; Col25a1|IDBG-194088|ENSMUSG00000058897|77018|; Dok7|IDBG-156612|ENSMUSG00000044716|231134|; Ecm2|IDBG-150992|ENSMUSG00000043631|407800|; Glg1|IDBG-192981|ENSMUSG00000003316|20340|; Hecw2|IDBG-154418|ENSMUSG00000042807|329152|; Helz|IDBG-213704|ENSMUSG00000020721|78…
Tef	TEF	CisRED	10090	93	1179	0.02856956	0.121706325	4933403F05Rik; 9830001H06Rik; Alg2; Astn2; Atf1; Atp10b; B4galt6; Bdkrb2; Bmp5; Bmpr1a; Bmpr2; Calu; Cdh19; Cdh6; Cend1; Cep170; Chd4; Chm; Cnbp; Cul3; Dock7; Ece1; Ecm2; Etv5; Fat1; Fbxl5; Fgf7; Fndc3b; Fpgs; Gabrb3; Gprc5a; Hapln1; Hnrnpd; Htr2b; Ick; Ifrd1; Igf1r; Ino80; Irs4; Itga3; Jmy; Kcnn4; Kcnq2; Lnpep; Lpgat1; Lrba; Lrrc58; March6; Mbtd1; Mettl13; Mid2; Msi2; Nab1; Nfat5; Nfx1; Nlgn1; N…	2310035C23Rik|IDBG-185376|ENSMUSG00000026319|227446|; Abl2|IDBG-200390|ENSMUSG00000026596|11352|; Adss|IDBG-206767|ENSMUSG00000015961|11566|; Agl|IDBG-190337|ENSMUSG00000033400|77559|; Ahnak|IDBG-142334|ENSMUSG00000069833|66395|; Alg2|IDBG-146145|ENSMUSG00000039740|56737|; Amigo1|IDBG-186431|ENSMUSG00000050947|229715|; Ankrd28|IDBG-147050|ENSMUSG00000014496|105522|; Arhgap32|IDBG-147282|ENSMUSG00…
IPF1	IPF1	CisRED	10090	161	2158	0.030694352	0.128194057	9830001H06Rik; Actn1; Adss; Agl; Ahnak; Amigo1; Ankrd28; Ano4; Arhgap23; Arid2; Ash1l; Atp10b; B4galt6; Bmp5; Bmp8b; Bptf; Cdh19; Cdh6; Cdk14; Chrm2; Clic4; Cnbp; Col25a1; Csrp2bp; Cul3; D19Bwg1357e; Dennd4a; Dock1; Dusp4; Eif5a2; Eml2; Esyt2; Etv1; Fam171b; Fat1; Fgf7; Flnb; Fnip1; Foxk1; Foxp1; Gabrg3; Galntl2; Gatad2b; Gemin5; Gpr137b; Gsk3b; Gtpbp4; Hcfc2; Hecw2; Helz; Hesx1; Hnrnpd; Hspb8; I…	2410066E13Rik|IDBG-149216|ENSMUSG00000038065|68235|; Ahnak|IDBG-142334|ENSMUSG00000069833|66395|; Akap6|IDBG-139162|ENSMUSG00000061603|238161|; Apc|IDBG-134573|ENSMUSG00000005871|11789|; Btbd7|IDBG-166142|ENSMUSG00000041702|238386|; Calu|IDBG-131138|ENSMUSG00000029767|12321|; Cbx7|IDBG-163180|ENSMUSG00000053411|52609|; Cdh6|IDBG-130513|ENSMUSG00000039385|12563|; Cpne2|IDBG-182264|ENSMUSG000000343…
Nr1i3	CAR	CisRED	10090	131	1746	0.042686655	0.174851107	2310002J15Rik; 2410089E03Rik; 9830001H06Rik; Abca9; Actn1; Alg2; Amigo1; Apod; Arf2; Baz1a; Bdkrb2; Bmp5; Bmpr1a; Casd1; Cep170; Clic4; Clip1; Cnr1; Csrp2bp; Ctnnal1; Cul3; Dapk1; Ddx6; Defb14; Dgkb; Dpp10; Ece1; Efha2; Eif1a; Eif5; Eml2; Esyt2; Etv1; Fam160b1; Fam38b; Fgf7; Foxj3; Fry; Fubp3; Gabrb3; Gatad2b; Gemin5; Glul; Gnl3; Hectd1; Hectd2; Hk2; Hmga1; Hpcal4; Igf2; Il7; Inf2; Itga2; Iws1; J…	1700109H08Rik|IDBG-131529|ENSMUSG00000008307|77036|; 2410089E03Rik|IDBG-128566|ENSMUSG00000039801|73692|; 4933403F05Rik|IDBG-156415|ENSMUSG00000038121|108654|; A430107O13Rik|IDBG-129498|ENSMUSG00000062980|214642|; AU019823|IDBG-163608|ENSMUSG00000059820|270156|; Adcy9|IDBG-129643|ENSMUSG00000005580|11515|; Afap1l1|IDBG-152295|ENSMUSG00000033032|106877|; Alg2|IDBG-146145|ENSMUSG00000039740|56737|;…
Pax6	Pax-6	CisRED	10090	126	1676	0.04412451	0.17733058	Alg2; Ano4; Apaf1; Apoa1; Arhgef12; Ascc3; B4galt6; Brwd3; Btbd7; Cab39; Calu; Cdh19; Clic4; Clip1; Cpne2; Cul3; Ddx42; Dhx33; Dnahc10; Efha2; Eif1a; Eif5a2; Eml4; Epb4.1l2; Fam160b1; Fam171b; Fam179b; Fam199x; Fat1; Foxj3; Frmpd4; Gas5; Gemin5; Glul; Grid2; Gsk3b; Gtpbp4; H6pd; Hgf; Hoxa2; Il7; Inf2; Ipo7; Itga8; Kpnb1; Lins; Lphn3; Lrfn4; Lrrc58; Magi1; Mapk10; Mecp2; Mllt6; Msi2; Mycbp2; Myt1l…
Rela	RelA	CisRED	10090	23	243	0.045542516	0.179639926	2310002J15Rik; 2410089E03Rik; Actn1; Ank2; Clip1; Eif5a2; Foxj3; Gabrg3; Glg1; Hnrpll; Jph3; L1cam; Lrig3; Magi1; Myo1c; Nrg1; Ppfibp1; Rbm26; Slc10a6; Spnb1; Tnfrsf1b; Wwc1; Zfp451;
Hes1	HES-1	CisRED	10090	47	563	0.046835899	0.181382664	4933403F05Rik; 9330182L06Rik; AI646023; Abca5; Arhgap29; Axl; Bex2; Cdc42bpb; Cep170; Dapk1; Dis3; Dmxl2; Dnahc10; Dock1; Eml5; Fnip1; Frmpd4; Gnl3; Heatr5a; Hectd2; Hmga1; Hmga2; Hnrpll; Ikbkap; Ipo7; Lrig3; Map4k4; Mbd2; Naa15; Naa25; Ntn1; Prkci; Raph1; Rcc2; Reln; Rin3; Riok1; Rpl35a; Sema3e; Setd1b; Slc6a6; Svep1; Tanc1; Trappc10; Ttc39b; Zfp451; Zfp521;
CUTL1	CUTL1	CisRED	10090	172	2351	0.047420154	0.180365942	4732471J01Rik; 4933403F05Rik; Abca6; Actn1; Adss; Art3; Astn2; Atf1; Atr; B3galt1; B4galt6; BC006965; Bmpr1a; Bptf; C1qtnf3; Calu; Cdc73; Cdh19; Cdh6; Cdk14; Celsr3; Cend1; Cep68; Chd4; Chm; Chrm2; Cirh1a; Clca6; Cltc; Creb3l1; Defb14; Dennd4a; Dmxl2; Dnahc10; Ece1; Eef2; Efha2; Ehd4; Eif5a2; Eml2; Eps8; Etv1; Fam38b; Fgf7; Fndc3b; Fnip1; Foxj3; Fpgs; Gabrb3; Garnl3; Gemin5; Gnaq; Gprc5a; Gria4; …
Vdr	VDR	CisRED	10090	63	786	0.049171471	0.183746023	1700006J14Rik; 2410089E03Rik; Actn1; Astn2; Bmpr1a; Chrna5; Clip1; Dmxl2; Dpp6; Eml5; Endou; Eps15; Etv1; Evi5; Fam171b; Flot2; Fry; Gas5; Gcnt2; Grik1; Hectd1; Hecw1; Hpcal4; Ipo7; Islr2; Kcnq2; Kctd10; Klf15; Lig3; Lrig3; Luc7l2; Mapk10; Mchr1; Myt1l; Nhlrc2; Pclo; Ppfibp1; Prkg1; Pum2; Raph1; Rassf8; Rbm26; Rbms1; Rusc2; Sars; Scn5a; Slc6a17; Slc7a14; Smndc1; Smyd3; Snap25; Sntb2; Soat1; Ssfa2…
