# Supplementary material for: Dietary tryptophan links encephalogenicity of autoreactive T cells with gut microbial ecology
Source: Nat Commun. 2019 Oct 25;10:4877. doi: 10.1038/s41467-019-12776-4 (PMC6814758; doi:10.1038/s41467-019-12776-4)
Supplement: Supplementary file 10 — Supplementary Dataset 9 [file 41467_2019_12776_MOESM10_ESM.xlsx]

## Sheet: Down in DTR
Supplementary Table 9: TFBS analysis of down-regulated DEGs in colon tissue
Pathway Name	Pathway Id	Source Name	Organism	Pathway uploaded gene count	Genes in InnateDB for this entity	Pathway p-value	Pathway p-value (corrected)	Gene Symbols	Genes (Symbol|IDBG-ID|Ensembl|Entrez|Fold Change|P-Value)
Etv4	PEA3	CisRED	10090	59	687	0.004696677	1	2010001M09Rik; Abcg2; Alg11; Arhgap4; BC004004; BC025446; Bfar; C330018D20Rik; Cables1; Card9; Ccdc28a; Ccr4; Cd300lf; Cd5; Cd52; Cks1b; Cox6a1; Cybasc3; Endod1; Fgd2; Gpr171; Gpr18; Gstt3; Hcls1; Il17ra; Impa1; Inpp5d; Ints3; Itgal; Kctd2; Klhl18; Klhl6; Lcat; Lcp2; Limd2; Lrrc19; Morn2; Mtch1; Mtmr14; Myo1g; Nat15; Nckap1l; Pdcd7; Pex6; Pik3cg; Pilrb2; Rnf145; Rpa3; Sap30l; Stat4; Tada3; Timmdc…	2010001M09Rik|IDBG-137070|ENSMUSG00000024353|69816|; Abcg2|IDBG-151752|ENSMUSG00000029802|26357|; Alg11|IDBG-139624|ENSMUSG00000063362|207958|; Arhgap4|IDBG-154207|ENSMUSG00000031389|171207|; BC004004|IDBG-160333|ENSMUSG00000052712|80748|; BC025446|IDBG-150819|ENSMUSG00000047728||; Bfar|IDBG-133938|ENSMUSG00000022684|67118|; C330018D20Rik|IDBG-148050|ENSMUSG00000024592|77422|; Cables1|IDBG-128652…
AML1	AML1	CisRED	10090	39	432	0.00907259	0.966230815	AI467606; Afm; Arhgap4; BC004004; BC052040; BC053749; C4bp; Cks1b; Coq10a; Dars2; Dock10; Dyrk1b; Fam187b; Fbxl22; Fcgbp; Gpr171; Grm6; Ido1; Ihh; Impa1; Insl5; Laptm4b; Lcp1; Lrrc56; Map4k1; Mib2; Naaladl1; Psmg2; Ptk2b; Ptprc; Pyy; Selplg; Sesn2; Siglec5; Tm6sf2; Tmem143; Trp53inp1; Unc93b1; Was;	AI467606|IDBG-210051|ENSMUSG00000045165|101602|; Afm|IDBG-178684|ENSMUSG00000029369|280662|; Arhgap4|IDBG-154207|ENSMUSG00000031389|171207|; BC004004|IDBG-160333|ENSMUSG00000052712|80748|; BC052040|IDBG-197531|ENSMUSG00000040282|399568|; BC053749|IDBG-169978|ENSMUSG00000036864|333193|; C4bp|IDBG-190275|ENSMUSG00000026405|12269|; Cks1b|IDBG-164476|ENSMUSG00000028044|102640775,54124|; Coq10a|IDBG-1…
Ets1	c-Ets-1	CisRED	10090	63	833	0.043497202	1	AI316807; Abcd4; Abcg2; Alg11; Aplnr; Arhgap4; Arhgef39; Arl6ip1; BC004004; Bfar; Card11; Ccdc92; Ccr4; Chpf; Clps; Col1a1; Cox6a1; Cybasc3; Cyth4; Dhx32; Dnase1l3; Entpd2; Fgd2; Gde1; Gimap7; Gm5069; Hcls1; Ihh; Impa1; Ints3; Irf4; Itgal; Marcks; Mib2; Mitd1; Mrps14; Mtch1; Mtmr14; Myo1g; Ndufa4; Nrap; Pdcd7; Pde6d; Pex6; Pld4; Prkd2; Prr15l; Prrg2; Rnf122; Rnf167; Rpa3; Serpinh1; Slc11a2; Snx20…	AI316807|IDBG-140742|ENSMUSG00000031534|102032|; Abcd4|IDBG-156897|ENSMUSG00000021240|19300|; Abcg2|IDBG-151752|ENSMUSG00000029802|26357|; Alg11|IDBG-139624|ENSMUSG00000063362|207958|; Aplnr|IDBG-185949|ENSMUSG00000044338|23796|; Arhgap4|IDBG-154207|ENSMUSG00000031389|171207|; Arhgef39|IDBG-141257|ENSMUSG00000051517|230098|; Arl6ip1|IDBG-207510|ENSMUSG00000030654|54208|; BC004004|IDBG-160333|ENSM…
