# Supplementary material for: Dietary tryptophan links encephalogenicity of autoreactive T cells with gut microbial ecology
Source: Nat Commun. 2019 Oct 25;10:4877. doi: 10.1038/s41467-019-12776-4 (PMC6814758; doi:10.1038/s41467-019-12776-4)
Supplement: Supplementary file 12 — Source Data [file 41467_2019_12776_MOESM12_ESM.xlsx]

## Sheet: Fig1
1c) Mean clinical scores, cumulative scores (protein-free diet)
		+ protein								- protein
Day post EAE induction	0	0	0	0	0	0	0	0	0	0	0	0	0	0	0	0	0
	1	0	0	0	0	0	0	0	0	0	0	0	0	0	0	0	0
	2	0	0	0	0	0	0	0	0	0	0	0	0	0	0	0	0
	3	0	0	0	0	0	0	0	0	0	0	0	0	0	0	0	0
	4	0	0	0	0	0	0	0	0	0	0	0	0	0	0	0	0
	5	0	0	0	0	0	0	0	0	0	0	0	0	0	0	0	0
	6	0	0	0	0	0	0	0	0	0	0	0	0	0	0	0	0
	7	0	0	0	0	0	0	0	0	0	0	0	0	0	0	0	0
	8	0	0	0	0	0	0	0	0	0	0	0	0	0	0	0	0
	9	0	0	0	0	0	0	0	0	0	0	0	0	0	0	0	0
	10	0	0	0	0	0	0	0	0	0	0	0	0	0	0	0	0
	11	1	1	0	1	1	1	0	0	0	0	0	0	0	0	0	0
	12	2	2	0.7	1.7	1.3	2.7	0	0	0	0	0	0	0	0	0	0
	13	2	2	2.3	2	2	3.3	0.7	0	0	0	0	0	0	0	0	0
	14	3.3	2.3	2.3	2	2.3	3.7	1.7	0	0	0	0	0	0	0	0	0
	15	3.3	2.3	2.3	2	2.3	3.7	1.7	1.7	0	0	0	0	0	0	0	0
	Cumulative score	11.6	9.6	7.6	8.7	8.9	14.4	4.1	1.7	0	0	0	0	0	0	0	0
Suppl Fig 1c) Mean clinical scores, cumulative scores (protein restriction)
		20% protein					5% protein
Day post EAE induction	0	0	0	0	0	0	0	0	0	0	0
	1	0	0	0	0	0	0	0	0	0	0
	2	0	0	0	0	0	0	0	0	0	0
	3	0	0	0	0	0	0	0	0	0	0
	4	0	0	0	0	0	0	0	0	0	0
	5	0	0	0	0	0	0	0	0	0	0
	6	0	0	0	0	0	0	0	0	0	0
	7	0	0	0	0	0	0	0	0	0	0
	8	0	0	0	0	0	0	0	0	0	0
	9	0	0	0	0	0	0	0	0	0	0
	10	0	0	0	0	0	0	0	0	0	0
	11	0	0	0	0	0	0	0	0	0	0
	12	0	1	0.7	0	0	0	0.7	0.7	0.7	0.7
	13	0	2	1.3	0	0	0	2	1	1	1
	14	0	2.7	2	0.7	0	0.7	2.3	2	2.3	2.7
	15	0	3	2.3	2.3	0	1.7	2.7	2.3	2.3	3
	16	0	3	3	2.7	0	2	2.7	2.3	2.3	2.7
	17	0	2.3	2	3.7	1	2	2.3	2.3	2.3	2.3
	18	0	2.3	2	3.7	1	2	2.3	2.3	2.7	2.7
	19	0	2.3	2	3.3	1.3	1.7	2	1.3	2.3	2.3
	20	0.7	1.3	1.3	3.3	1.3	1.7	2	1.3	2.3	2
	21	0.7	2	1.3	2.3	1.3	1.3	2	1.7	2.3	2
	22	0.7	2	2	2.3	1.3	2	2	2	2	1.3
	23	0.7	2	1.7	2	1.3	1.3	2.3	1.7	2.3	2
	24	0.7	2	1.7	2.3	1.3	1.3	2	1.7	2	2
	25	0.7	2	2	2	1.7	1	2	2	2	2
	26	0.7	2	2	2	1.7	1	2	2	2	2
	27	0.7	2	2	2	1.7	1	2	2	2	2
	28	0.7	2	2	2.3	1.7	1.7	2	2	2	2
	29	0.7	2	2	2	1.3	2	2	2	2	2
	Cumulative score	7	37.9	33.3	38.9	17.9	24.4	37.3	32.6	36.8	36.7
1d) Plasma levels amino acids (protein restriction)
		+ protein				- protein
Amino acid	Ala	165.63	169.16	214.59	180.24	284.76	315.55	236.05	232.25
	Val	59.01	66.62	83.67	56.89	34.9	43.76	23.16	24.17
	Leu/Ile	76.98	96.44	91.53	76.85	57.47	65.83	32.03	32.26
	Met	15.71	20.6	30.65	21.76	11.68	13.24	5.44	7.27
	Phe	48.81	59.64	54.56	48.3	31.57	29.7	14.4	16.67
	Tyr	37.19	52.77	46.63	40.07	28.42	33.15	15.05	15.95
	Asp	25.1	23.65	27.45	20.47	30.09	36.4	17.2	18.49
	Glu	184.98	197.55	188.49	129.38	125.93	209.82	138.44	120.13
	Trp	43.81	35.17	53.52	36.37	22.09	32.62	24.25	17.7
	Pro	196.6	178.81	299.85	258.29	252.41	287.29	155.07	201.12
	His	182.09	240.73	184.55	204.05	258.04	231.68	133.96	158.87
	Thr	59.72	56.52	111.98	48.25	48.16	53.29	17.03	29.87
	Gly	108.51	118.99	124.12	111.11	114.64	167.23	75.39	86.72
	Arg	50.86	53.12	57.41	37.2	18.04	15.34	11.93	7.25

## Sheet: Fig2
2a) Mean clinical scores, cumulative scores
		+ trp										- trp
Day post EAE induction	0	0	0	0	0	0	0	0	0	0	0	0	0	0	0	0	0	0	0	0	0
	1	0	0	0	0	0	0	0	0	0	0	0	0	0	0	0	0	0	0	0	0
	2	0	0	0	0	0	0	0	0	0	0	0	0	0	0	0	0	0	0	0	0
	3	0	0	0	0	0	0	0	0	0	0	0	0	0	0	0	0	0	0	0	0
	4	0	0	0	0	0	0	0	0	0	0	0	0	0	0	0	0	0	0	0	0
	5	0	0	0	0	0	0	0	0	0	0	0	0	0	0	0	0	0	0	0	0
	6	0	0	0	0	0	0	0	0	0	0	0	0	0	0	0	0	0	0	0	0
	7	0	0	0	0	0	0	0	0	0	0	0	0	0	0	0	0	0	0	0	0
	8	0	0	0	0	0	0	0	0	0	0	0	0	0	0	0	0	0	0	0	0
	9	0	0	0	0	0	0	0	0	0	0	0	0	0	0	0	0	0	0	0	0
	10	0	0	0	0	0	0	0	0	1.3	0	0	0	0	0	0	0	0	0	0	0
	11	0	0	0	0	0	0	0	0.7	1.7	0	0	0	0	0	0	0	0	0	0	0
	12	2	0	2	0	0	0	0	1	2.3	0	0	0	0	0	0	0	0	0	0	0
	13	2.7	0	2.3	0	0	1	0	2	2	0	0	0	0	0	0	0	0	0	0	0
	14	3.3	0	3	2.3	0	1	0	2	2	0	0	0	0	0	0	0	0	0	0	0
	15	3.3	0.7	2.7	3	0	1	0	2	2	0.7	0	0	0	0	0	0	0	0	0	0
	16	3.7	1	2.7	2.7	1.7	1.3	1	2	2	1.3	0	0	0	0	0	0	0	0	0	0
	Cumulative score	15	1.7	12.7	8	1.7	4.3	1	9.7	13.3	2	0	0	0	0	0	0	0	0	0	0
2b) Plasma levels amino acids
		+ trp						- trp
Amino acid	Ala	541.962	287.872	188.269	288.211	329.472	381.085	138.048	370.4	333.219	349.59	267.405	249.248
	Val	199.965	119.562	59.731	104.272	113.325	136.464	39.27	81.392	71.347	59.139	55.242	38.822
	Leu/Ile	178.992	124.819	50.384	103.808	113.606	95.968	45.594	77.245	81.862	71.264	61.018	47.203
	Met	68.118	38.246	20.685	36.957	40.147	38.602	14.995	30.413	27.19	32.81	22.49	15.066
	Phe	66.762	61.84	27.232	49.965	61.782	46.253	38.189	59.632	54.47	45.878	42.774	35.632
	Tyr	99.533	66.573	34.662	102.864	83.491	68.422	22.074	67.165	51.018	44.701	37.174	32.88
	Asp	21.446	21.069	12.685	20.4	23.21	21.949	6.214	9.411	12.931	10.362	16.474	18.966
	Glu	166.07	382.406	41.232	124.4	109.92	107.232	46.278	75.283	134.707	83.683	91.955	131.453
	Trp	48.634	69.014	15.933	46.042	36.038	48.333	12.342	14.339	25.117	16.563	16.637	15.789
	Pro	996.557	428.803	202.323	428.064	499.014	638.243	127.872	783.526	580.333	353.77	250.749	217.155
	His	476.298	447.206	161.77	652.973	352.269	353.338	166.797	380.691	420.87	265.827	256.294	222.566
	Thr	279.622	148.058	70.698	105.741	127.629	224.941	65.066	126.643	146.733	138.074	105.034	76.083
	Gly	118.963	140.31	58.051	141.958	119.738	176.224	69.952	159.062	172.902	118.08	132.614	147.296
	Arg	40.691	36.63	7.142	63.174	24.726	53.072	8.035	28.138	9.418	43.898	15.27	7.04
2c) BBB disruption - Evans Blue
		+ trp								- trp
µg EB/mg tissue		1.03904	1.02478	0.853647	0.924952	0.960604	1.00339	0.996257	1.71644	0.489991	0.211902	0.318859	0.247554	0.33312	0.219032	0.354512
2d) Leukocyte frequency
		+ trp						- trp
%CD45+ of live		81.6	77.1	71	79.4	84.3	85.2	27.3	12.5	11.3	12.5	11.4
2e) CD3 histology trp-free diet
		+ trp					- trp
CD3		4.42023	4.00926	2.2733	4.7312	3.01387	1.94482	0.555318	1.83453	1.11748	0.68055
2f) Mac3 histology trp-free diet
		+ trp					- trp
Mac3		0.55008	2.06471	0.995178	1.95251	1.13316	0.0855396	0.0254724	0.311238	0.0940324	1.03849
2g) LFB histology trp-free diet
		+ trp					- trp
LFB		3	3	1	2		0	0	0	0	0

## Sheet: Fig3
3a) Mean clinical scores, cumulative scores oral trp supplementation
		+ trp						- trp					oral trp supplementation
Day post EAE induction	0	0	0	0	0	0	0	0	0	0	0	0	0	0	0	0	0	0
	1	0	0	0	0	0	0	0	0	0	0	0	0	0	0	0	0	0
	2	0	0	0	0	0	0	0	0	0	0	0	0	0	0	0	0	0
	3	0	0	0	0	0	0	0	0	0	0	0	0	0	0	0	0	0
	4	0	0	0	0	0	0	0	0	0	0	0	0	0	0	0	0	0
	5	0	0	0	0	0	0	0	0	0	0	0	0	0	0	0	0	0
	6	0	0	0	0	0	0	0	0	0	0	0	0	0	0	0	0	0
	7	0	0	0	0	0	0	0	0	0	0	0	0	0	0	0	0	0
	8	0	0	0	0	0	0	0	0	0	0	0	0	0	0	0	0	0
	9	0	0	0	0	0	1	0	0	0	0	0	0	0	0	0	0	0
	10	1.3	0	1.7	0	2	1.3	0	0	0	0	0	0	0	0	0	0	0
	11	0	0	2	0	3	2	0	0	0	0	0	0	0	0	0	0	0
	12	0	0	2.3	0	4	2	0	0	0	0	0	0	0	0	0	0	0
	13	1	0	2.3	2.3	4	1.7	0	0	0	0	0	0	0	0	0	0	0
	14	2	0	2.3	2.7	4	1.7	0	0	0	0	0	0	0	0	0	0	0
	15	2	1	2.3	3	4	2	0	0	0	0	0	0	0	0	0	0	0
	16	2	2	2.3	3.7	4	2	0	0	0	0	0	0	0	0	0	0	0
	17	2	2.7	2	4	3.7	2						0	0	0	0	0	0
	18	2	2.7	2	4	3	2.3						0	0	0	0	0	0
	19	2	2.3	2	4	2.7	2.3						0	1.7	0.7	0	0	0
	20	2	2.3	2	4	3.3	2						0	1.7	2	0	0	0
	21	2	3	2	3.7	3.3	2						1	2	2.7	0.7	0	0
	22	1.7	3	1.7	3.3	3.3	2						1.3	1.7	3	1	0	0
	23	1.7	3.3	1.7	3.3	3.3	2						1.3	1.7	3	1	0	0
	24	1.3	3.3	2	3	2.7	2						1.3	1.7	3	1	0	0
	25												1.3	2	2.7	1	0	0
	26												1.3	1.7	2.3	1	0	0
	Cumulative score d24	23	25.6	30.6	41	50.3	30.3						4.9	10.5	14.4	3.7	0	0
3b) Mean clinical scores, cumulative scores i.p. trp supplementation
		+ trp					i.p. trp supplementation
Day post EAE induction	0	0	0	0	0	0	0	0	0	0
	1	0	0	0	0	0	0	0	0	0
	2	0	0	0	0	0	0	0	0	0
	3	0	0	0	0	0	0	0	0	0
	4	0	0	0	0	0	0	0	0	0
	5	0	0	0	0	0	0	0	0	0
	6	0	0	0	0	0	0	0	0	0
	7	0	0	0	0	0	0	0	0	0
	8	0	0	0	0	0	0	0	0	0
	9	0	0	0	0	0	0	0	0	0
	10	0	0	0	0	0	0	0	0	0
	11	0	0	0	0	0	0	0	0	0
	12	0	1	0.7	0	0	0	0	0	0
	13	0	2	1.3	0	0	0	0	0	0
	14	0	2.7	2	0.7	0	0	0	0	0
	15	0	3	2.3	2.3	0	0	0	0	0
	16	0	3	3	2.7	0	0	0	0	0
	17	0	2.3	2	3.7	1	0	0	0	0
	18	0	2.3	2	3.7	1	0	0	0	0
	19	0	2.3	2	3.3	1.3	0	0	0	0
	20	0.7	1.3	1.3	3.3	1.3	0	0	0	0
	21	0.7	2	1.3	2.3	1.3	0	0	0	0
	22	0.7	2	2	2.3	1.3	0	0	0	0
	Cumulative score	2.1	23.9	19.9	24.3	7.2	0	0	0	0
3c) Mean clinical scores, cumulative scores (timeline)
		+ trp						-trp d-1					- trp d2						- trp d5
Day post EAE induction	0	0	0	0	0	0	0	0	0	0	0	0	0	0	0	0	0	0	0	0	0	0	0	0
	1	0	0	0	0	0	0	0	0	0	0	0	0	0	0	0	0	0	0	0	0	0	0	0
	2	0	0	0	0	0	0	0	0	0	0	0	0	0	0	0	0	0	0	0	0	0	0	0
	3	0	0	0	0	0	0	0	0	0	0	0	0	0	0	0	0	0	0	0	0	0	0	0
	4	0	0	0	0	0	0	0	0	0	0	0	0	0	0	0	0	0	0	0	0	0	0	0
	5	0	0	0	0	0	0	0	0	0	0	0	0	0	0	0	0	0	0	0	0	0	0	0
	6	0	0	0	0	0	0	0	0	0	0	0	0	0	0	0	0	0	0	0	0	0	0	0
	7	0	0	0	0	0	0	0	0	0	0	0	0	0	0	0	0	0	0	0	0	0	0	0
	8	0	0	0	0	0	0	0	0	0	0	0	0	0	0	0	0	0	0	0	0	0	0	0
	9	0	0	0	0	0	0	0	0	0	0	0	0	0	0	0	0	0	0	0	0	0	0	0
	10	0	0	0	0	0	0	0	0	0	0	0	0	0	0	0	0	0	0	0	0	0	0	0
	11	0	0	0	0	0	0	0	0	0	0	0	0	0	0	0	0	0	0	0	0	0	0	0
	12	0	0	0	0	0	2	0	0	0	0	0	0	0	0	0	0	0	0	0	2	0	0	0
	13	0	0.7	0	1.3	0	2	0	0	0	0	0	0	0	0	0	0	0	0	0	2.3	0.7	0	0
	14	0	1.7	0	2	0.7	2	0	0	0	0	0	0	0	0	0	0	0	0	0	2.3	1.7	0	0
	15	0	2	0.7	1.7	0.7	1.7	0	0	0	0	0	0	0	0	0	0	0	0	0	2	2	0	0
	16	0.7	2.7	0.7	2	2	2	0	0	0	0	0	0	0	0	0	0	0	0	2.3	2.3	2.3	0	0
	Cumulative score	0.7	7.1	1.4	7	3.4	9.7	0	0	0	0	0	0	0	0	0	0	0	0	2.3	10.9	6.7	0	0
3d) CD4 T cell counts and frequency
		+ trp					- trp
#	spleen	17.6622	18.325	10.0899	13.599	13.6298	9.41372	5.99555	9.70622	7.72147	10.6382
	dLN	1.56209	1.34721	0.65862	1.50552	1.79122	0.21278	0.92169	0.746	0.49636	0.24301
%	spleen	26.6	23.5	18.8	19.9	24.2	23	25.2	23.2	22.6	24.5
	dLN	24.7	19.9	46.2	22.2	20.6	29.3	28.6	20.5	26.9	26.4
3e) Ex vivo proliferation
		+ trp			- trp
Treatment	DMSO	1.01	1.08	1.13	2.75	3.21	2.53
	10 µg/ml IDH1123-142	0.83	1.27	1.98	2.42	4.84	5.65
	1 µg/ml MOG35-55	4.23	4.75	2.58	18.5	12.7	15.4
	10 µg/ml MOG35-55	5.59	17.3	7.81	20	24	23.4
	ConA	84.4	83.4	78	83.6	86	82.3
		technical replicates
3f) IL17A ELISA
		+ trp			- trp
Treatment	DMSO	-244.782	-247.424	-235.534	-242.14	-247.424	-238.176
	10 µg/ml IDH1123-142	-244.782	-244.782	-244.782	-246.103	-248.746	-242.14
	1 µg/ml MOG35-55	1236.28	883.523	1455.6	195.178	131.76	344.473
	10 µg/ml MOG35-55	1611.5	1322.16	1328.77	701.197	814.82	1023.57
	ConA	1384.26	1306.31	1598.29	1194.01	1184.76	1525.63
		technical replicates
3g) GM-CSF and IL10 secretion d7 and d14
		+ trp					- trp
d7	GM-CSF	0.41	0.63	0.407	0.23	0.22	0.33	0.25	0.12	0.19	0.4	spleen
	IL10	-0.03	0.05	0.023	-0.02	0	0.05	0.02	0.06	0.03	0.08
	GM-CSF	0.02	-0.01	0.12	0.08	0.072	0.15	0.047	-0.09	0.04	0.04	dLN
	IL10	-0.061	-0.05	0.09	-0.01	0.074	0.13	0.033	-0.14	0	-0.02
d14	GM-CSF	3.12	2.14	0.8	1.13	0.64	1.28	0.34	0.43	0.73	0.8	spleen
	IL10	1.09	0.78	0.49	0.51	0.31	0.39	0.11	0.18	0.43	0.22
	GM-CSF	0.014	-0.02	0.091	0.008	0.041	0.053	0.18	0.08	-1.15	0.01	dLN
	IL10	0.003	-0.094	-0.08	-0.013	0.046	0.036	0.24	0.03	-1.15	0.03
3h) IFNg, IL17a, CD40L secretion d13
		+ trp					- trp
spleen	IFNg	5.67	5.25	2.62	4.34	3.86	0.918	0.84	0.63	1.92	1.943
	IL17a	0.72596	0.76185	0.3427	0.32608	1.02268	0.278	0.20001	0.307	0.466	0.43815
	CD40L	5.66	4.889	2.568	4.389	4.095	1.1	0.967	0.967	2.243	2.29259
dLN	IFNg	0.41	0.14	0.016	0.28	0.19	0.064	0	0.14	0.02	-0.071
	IL17a	0.07	0.0348	-0.004	0.076	0.07	0	-0.007	0.07984	0.01699	-0.013
	CD40L	0.27633	0.099	0.025	0.22	0.15	0	0.014	0.07069	0.03399	0.016
3i) Mean clinical scores, cumulative scores (different donors)
		+ trp									- trp
Day post EAE induction	0	0	0	0	0	0	0	0	0	0	0	0	0	0	0	0	0	0	0
	1	0	0	0	0	0	0	0	0	0	0	0	0	0	0	0	0	0	0
	2	0	0	0	0	0	0	0	0	0	0	0	0	0	0	0	0	0	0
	3	0	0	0	0	0	0	0	0	0	0	0	0	0	0	0	0	0	0
	4	0	0	0	0	0	0	0	0	0	0	0	0	0	0	0	0	0	0
	5	0	0	0	0	0	0	0	0	0	0	0	0	0	0	0	0	0	0
	6	0	0	0	0	0	0	0	0	0	0	0	0	0	0	0	0	0	0
	7	0	0	0	0	0	1	0	0	0	0	0	0	0	0	0	0	0	0
	8	0.7	0.7	0.7	1.3	0	2	0	0	0.7	0.7	0	0	0.7	0	0	0	0	0
	9	0.7	1	0.7	2.3	0	2.3	0	0	1.7	2	0	0	1.7	0	0	0	0	0
	10	0.7	2	2	2.3	0	2.3	0	2	2	2	1	0.7	1.7	0	0.7	0.7	0	0
	11	0.7	2	2	3.3	1.7	2.3	0	2.3	2.3	3	2	2.3	2	0	0.7	0.7	0	0
	12	1	2.3	2	3.3	1.7	2.3	0.7	3	2.3	3	2	2.3	2	0	0.7	0.7	0.7	0
	13	0.7	2	2	3.3	2	2.3	0.7	3	2.3	2.7	2.3	2.7	2	0.7	0.7	0.7	0.7	0.7
	Cumulative score	4.5	10	9.4	15.8	5.4	14.5	1.4	10.3	11.3	13.4	7.3	8	10.1	0.7	2.8	2.8	1.4	0.7
3j) Mean clinical scores, cumulative scores (different recipients)
		+ trp						- trp
Day post EAE induction	0	0	0	0	0	0	0	0	0	0	0	0	0
	1	0	0	0	0	0	0	0	0	0	0	0	0
	2	0	0	0	0	0	0	0	0	0	0	0	0
	3	0	0	0	0	0	0	0	0	0	0	0	0
	4	0	0	0	0	0	0	0	0	0	0	0	0
	5	0	0	0	0	0	0	0	0	0	0	0	0
	6	0	0	0	0	0	0	0	0	0	0	0	0
	7	0	0	0	0	0	0	0	0	0	0	0	0
	8	0	0.7	0.7	0.7	0.7	0.7	0	0	0	0	0	0
	9	0.7	2	2	2	2	2.3	0.7	0.7	0	0	0	0
	10	0.7	2.3	2	2	2	2.7	1	1	0	0	0	0
	11	0.7	2.3	2	1.7	2	2.3	2	2	0	0	0	0
	12	1	2.3	2	0.7	2	2.3	2	2	0	0	0	0
	Cumulative score	3.1	9.6	8.7	7.1	8.7	10.3	5.7	5.7	0	0	0	0
3k) Transmigration MBMEC
		+ trp										- trp
cells	CD3+	1.52621	3.0391	2.17388	2.98159	3.47423	4.22041	2.74782	3.53631	1.66675	0.917335	2.28745	1.94023	2.1606	1.32358	2.55044	3.45002	2.19452	2.06948	0.694781	0.885427
	CD3+CD4+	1.59735	3.17673	2.26855	3.14961	3.56779	4.47373	2.70542	3.71575	1.6524	0.988041	2.21432	2.02284	2.17905	1.27698	2.59808	3.61218	2.12538	2.11193	0.752031	0.957616

## Sheet: Fig4
4a) Mean clinical scores, cumulative scores (GCN2ko, DPR)
		WT, + protein								WT, - protein										GCN2ko, + protein									GCN2ko, - protein
Day post EAE induction	0	0	0	0	0	0	0	0	0	0	0	0	0	0	0	0	0	0	0	0	0	0	0	0	0	0	0	0	0	0	0	0	0	0	0	0	0	0
	1	0	0	0	0	0	0	0	0	0	0	0	0	0	0	0	0	0	0	0	0	0	0	0	0	0	0	0	0	0	0	0	0	0	0	0	0	0
	2	0	0	0	0	0	0	0	0	0	0	0	0	0	0	0	0	0	0	0	0	0	0	0	0	0	0	0	0	0	0	0	0	0	0	0	0	0
	3	0	0	0	0	0	0	0	0	0	0	0	0	0	0	0	0	0	0	0	0	0	0	0	0	0	0	0	0	0	0	0	0	0	0	0	0	0
	4	0	0	0	0	0	0	0	0	0	0	0	0	0	0	0	0	0	0	0	0	0	0	0	0	0	0	0	0	0	0	0	0	0	0	0	0	0
	5	0	0	0	0	0	0	0	0	0	0	0	0	0	0	0	0	0	0	0	0	0	0	0	0	0	0	0	0	0	0	0	0	0	0	0	0	0
	6	0	0	0	0	0	0	0	0	0	0	0	0	0	0	0	0	0	0	0	0	0	0	0	0	0	0	0	0	0	0	0	0	0	0	0	0	0
	7	0	0	0	0	0	0	0	0	0	0	0	0	0	0	0	0	0	0	0	0	0	0	0	0	0	0	0	0	0	0	0	0	0	0	0	0	0
	8	0	0	0	0	0	0	0	0	0	0	0	0	0	0	0	0	0	0	0	0	0	0	0	0	0	0	0	0	0	0	0	0	0	0	0	0	0
	9	0	0	0	0	0	0	0	0	0	0	0	0	0	0	0	0	0	0	0	0	0	0	0	0	0	0	0	0	0	0	0	0	0	0	0	0	0
	10	0	0	0	0	0	0	0	0	0	0	0	0	0	0	0	0	0	0	2	0	0	0	0	0	0	0	0	0	0	0	0	0	0	0	0	0	0
	11	1	1	0	1	1	1	0	0	0	0	0	0	0	0	0	0	0	0	2.7	1	0	0	0	0	1	0	0	0	0	0	0	0	0	0	0	0	0
	12	2	2	0.7	1.7	1.3	2.7	0	0	0	0	0	0	0	0	0	0	0	0	3.3	2	0	0	0.7	0	2	0	0	0	0	0	0	0	0	0	0	0	0
	13	2	2	2.3	2	2	3.3	0.7	0	0	0	0	0	0	0	0	0	0	0	4	2.3	0	0.7	2.3	2	2.7	2	0	0	0	0	0	0	0	0	0	0	0
	14	3.3	2.3	2.3	2	2.3	3.7	1.7	0	0	0	0	0	0	0	0	0	0	0	4	3	2	1.7	3	2.7	3.3	2.3	0.7	0	0	0	0	0	0	0	0	0	0
	15	2.7	2.3	2.3	1.7	2.3	3.7	2	1.7	0	0	0	0	0	0	0	0	0	0	4	3	2.3	2	4	2.7	3.3	3.3	2	0	0	0	0	0	0	0	0	0	0
	Cumulative score	11	9.6	7.6	8.4	8.9	14.4	4.4	1.7	0	0	0	0	0	0	0	0	0	0	20	11.3	4.3	4.4	10	7.4	12.3	7.6	2.7	0	0	0	0	0	0	0	0	0	0
4b) Mean clinical scores, cumulative scores (GCN2ko, DTR)
		WT, + trp										WT, - trp										GCN2ko, + trp							GCN2ko, - trp
Day post EAE induction	0	0	0	0	0	0	0	0	0	0	0	0	0	0	0	0	0	0	0	0	0	0	0	0	0	0	0	0	0	0	0	0	0	0	0	0	0	0
	1	0	0	0	0	0	0	0	0	0	0	0	0	0	0	0	0	0	0	0	0	0	0	0	0	0	0	0	0	0	0	0	0	0	0	0	0	0
	2	0	0	0	0	0	0	0	0	0	0	0	0	0	0	0	0	0	0	0	0	0	0	0	0	0	0	0	0	0	0	0	0	0	0	0	0	0
	3	0	0	0	0	0	0	0	0	0	0	0	0	0	0	0	0	0	0	0	0	0	0	0	0	0	0	0	0	0	0	0	0	0	0	0	0	0
	4	0	0	0	0	0	0	0	0	0	0	0	0	0	0	0	0	0	0	0	0	0	0	0	0	0	0	0	0	0	0	0	0	0	0	0	0	0
	5	0	0	0	0	0	0	0	0	0	0	0	0	0	0	0	0	0	0	0	0	0	0	0	0	0	0	0	0	0	0	0	0	0	0	0	0	0
	6	0	0	0	0	0	0	0	0	0	0	0	0	0	0	0	0	0	0	0	0	0	0	0	0	0	0	0	0	0	0	0	0	0	0	0	0	0
	7	0	0	0	0	0	0	0	0	0	0	0	0	0	0	0	0	0	0	0	0	0	0	0	0	0	0	0	0	0	0	0	0	0	0	0	0	0
	8	0	0	0	0	0	0	0	0	0	0	0	0	0	0	0	0	0	0	0	0	0	1.7	0	0	0	0.7	0	0	0	0	0	0	0	0	0	0	0
	9	0	0	0	0	0	0	0	0	0	0	0	0	0	0	0	0	0	0	0	0	0	2.3	0	0	0	0.7	0	0	0	0	0	0	0	0	0	0	0
	10	0	0	0	0	0	0	0	0	1.3	0	0	0	0	0	0	0	0	0	0	0	1	2.3	1.7	0.7	0	1.7	0	0	0	0	0	0	0	0	0	0	0
	11	0	0	0	0	0	0	0	0.7	1.7	0	0	0	0	0	0	0	0	0	0	0	2.7	2.3	2	2.3	0	1.7	2	0	0	0	0	0	0	0	0	0	0
	12	2	0	2	0	0	0	0	1	2.3	0	0	0	0	0	0	0	0	0	0	0	3.3	2.3	2.3	2.3	0	2	2	0	0	0	0	0	0	0	0	0	0
	13	2.7	0	2.3	0	0	1	0	2	2	0	0	0	0	0	0	0	0	0	0	0	3.7	2.3	2.3	2.7	0.7	2	2	0	0	0	0	0	0	0	0	0	0
	14	3.3	0	3	2.3	0	1	0	2	2	0	0	0	0	0	0	0	0	0	0	0	3.7	3	2.3	2.3	1	2	2	0	0	0	0	0	0	0	0	0	0
	15	3.3	0.7	2.7	3	0	1	0	2	2	0.7	0	0	0	0	0	0	0	0	0	0	4	3	3	2.3	1	2.3	2	0	0	0	0	0	0	0	0	0	0
	16	3.7	1	2.7	2.7	1.7	1.3	1	2	2	1.3	0	0	0	0	0	0	0	0	0	0	4	3	3	2.3	1	2.3	2	0	0	0	0	0	0	0	0	0	0
	Cumulative score	15	1.7	12.7	8	1.7	4.3	1	9.7	13.3	2	0	0	0	0	0	0	0	0	0	0	22.4	22.2	16.6	14.9	3.7	15.4	12	0	0	0	0	0	0	0	0	0	0
4c) Mean clinical scores, cumulative scores (5-HTP supplementation)
		+ trp				- trp						- trp + 5-HTP
Day post EAE induction	0	0	0	0	0	0	0	0	0	0	0	0	0	0	0	0
	1	0	0	0	0	0	0	0	0	0	0	0	0	0	0	0
	2	0	0	0	0	0	0	0	0	0	0	0	0	0	0	0
	3	0	0	0	0	0	0	0	0	0	0	0	0	0	0	0
	4	0	0	0	0	0	0	0	0	0	0	0	0	0	0	0
	5	0	0	0	0	0	0	0	0	0	0	0	0	0	0	0
	6	0	0	0	0	0	0	0	0	0	0	0	0	0	0	0
	7	0	0	0	0	0	0	0	0	0	0	0	0	0	0	0
	8	0	1.3	1	0	0	0	0	0	0	0	0	0	0	0	0
	9	0	1.3	1.7	1	0	0	0	0	0	0	0	0	0	0	0
	10	1	1.3	2.3	1.3	0	0	0	0	0	0	0	0	0	0	0
	11	1.7	1.7	2.3	1.7	0	0	0	0	0	0	0	0	0	0	0
	12	2	1.7	2.7	1.7	0	0	0	0	0	0	0	0	0	0	0
	13	2.3	1.7	2.3	1.7	0	0	0	0	0	0	0	0	0	0	0
	Cumulative score	7	9	12.3	7.4	0	0	0	0	0	0	0	0	0	0	0
4d) Mean clinical scores, cumulative scores (AHR ligand supplementation)
		+ trp			- trp			- trp + I3C						- trp + I3A
Day post EAE induction	0	0	0	0	0	0	0	0	0	0	0	0	0	0	0	0	0	0	0
	1	0	0	0	0	0	0	0	0	0	0	0	0	0	0	0	0	0	0
	2	0	0	0	0	0	0	0	0	0	0	0	0	0	0	0	0	0	0
	3	0	0	0	0	0	0	0	0	0	0	0	0	0	0	0	0	0	0
	4	0	0	0	0	0	0	0	0	0	0	0	0	0	0	0	0	0	0
	5	0	0	0	0	0	0	0	0	0	0	0	0	0	0	0	0	0	0
	6	0	0	0	0	0	0	0	0	0	0	0	0	0	0	0	0	0	0
	7	0	0	0	0	0	0	0	0	0	0	0	0	0	0	0	0	0	0
	8	0	0	0	0	0	0	0	0	0	0	0	0	0	0	0	0	0	0
	9	0	1	0.7	0	0	0	0	0	0	0	0	0	0	0	0	0	0	0
	10	0	2.3	2	0	0	0	0	0	0	0	0	0	0	0	0	0	0	0
	11	1	2.3	2	0	0	0	0	0	0	0	0	0	0	0	0	0	0	0
	12	2	2	2.3	0	0	0	0	0	0	0	0	0	0	0	0	0	0	0
	13	2.7	2	2.3	0	0	0	0	0	0.7	0	0	0	0	0	0	0	0	0
	14	3	2.3	2.7	0	0	0	0	0	1	0	0	0	0	0	0	0	0	0
	Cumulative score	8.7	11.9	12	0	0	0	0	0	1.7	0	0	0	0	0	0	0	0	0
4e) Mean clinical scores, cumulative scores (AHRko, DTR)
		WT, + trp					WT, - trp						AHRko, + trp					AHRko, - trp
Day post EAE induction	0	0	0	0	0	0	0	0	0	0	0	0	0	0	0	0	0	0	0	0	0	0	0
	1	0	0	0	0	0	0	0	0	0	0	0	0	0	0	0	0	0	0	0	0	0	0
	2	0	0	0	0	0	0	0	0	0	0	0	0	0	0	0	0	0	0	0	0	0	0
	3	0	0	0	0	0	0	0	0	0	0	0	0	0	0	0	0	0	0	0	0	0	0
	4	0	0	0	0	0	0	0	0	0	0	0	0	0	0	0	0	0	0	0	0	0	0
	5	0	0	0	0	0	0	0	0	0	0	0	0	0	0	0	0	0	0	0	0	0	0
	6	0	0	0	0	0	0	0	0	0	0	0	0	0	0	0	0	0	0	0	0	0	0
	7	0	0	0	0	0	0	0	0	0	0	0	0	0	0	0	0	0	0	0	0	0	0
	8	0	0	0	0	0	0	0	0	0	0	0	0	0	0	0	0	0	0	0	0	0	0
	9	0	1.3	0	0	0	0	0	0	0	0	0	0	0	1	0	1	0	0	0	0	0	0
	10	0	2	0	0	0	0	0	0	0	0	0	0	1.3	2	2	1	0	0	0	0	0	0
	11	0	2	0	2	0	0	0	0	0	0	0	0	1.7	1.7	5	1	0	0	0	0	0	0
	12	1.7	2.3	0	3.3	1.7	0	0	0	0	0	0	1.3	2.3	2	5	2	0	0	0	0	0	0
	13	2	2	0.7	3	2.3	0	0	0	0	0	0	2	1.7	1	5	2	0	0	0	0	0	0
	14	2.7	2	2	3.7	1.3	0	0	0	0	0	0	2	2.3	2	5	2	0	0	0	0	0	0
	Cumulative score	6.4	11.6	2.7	12	5.3	0	0	0	0	0	0	5.3	9.3	9.7	22	9	0	0	0	0	0	0
4f) Mean clinical scores, cumulative scores (GF facility)
		+ trp								- trp
Day post EAE induction	0	0	0	0	0	0	0	0	0	0	0	0	0	0	0
	1	0	0	0	0	0	0	0	0	0	0	0	0	0	0
	2	0	0	0	0	0	0	0	0	0	0	0	0	0	0
	3	0	0	0	0	0	0	0	0	0	0	0	0	0	0
	4	0	0	0	0	0	0	0	0	0	0	0	0	0	0
	5	0	0	0	0	0	0	0	0	0	0	0	0	0	0
	6	0	0	0	0	0	0	0	0	0	0	0	0	0	0
	7	0	0	0	0	0	0	0	0	0	0	0	0	0	0
	8	0	0	0	0	0	0	0	0	0	0	0	0	0	0
	9	0	0	0	0	0	0	0	0	0	0	0	0	0	0
	10	0	0	0.5	0	0	0	0	0	0	0	0	0	0	0.5
	11	2.5	0.5	1.5	0	0	0	0	0	0	0	0	0	0	0.5
	12	1	1	2	0	1	0.5	0.5	1.5	0	0	0	0	0	1
	13	2	0.5	1.5	1.5	3.9	2.5	1	1.3	0	0	0	0	0	0
	14	2.5	0.5	2	2	3.9	3.5	1	3.9	0	0	1	0	1.5	0
	15	3.3	1.5	2.5	3	3.5	2.3	1.75	3.5	0	0	1	0.5	1.5	1.5
	16	3.3	1.5	2.5	3	3.5	2.3	1.75	3.5	0	0	2	0.5	3	3
	Cumulative score	14.6	5.5	12.5	9.5	15.8	11.1	6	13.7	0	0	4	1	6	6.5
4g) CD3 histology GF facility
		+ trp								- trp
CD3		1.38407	0.7931	2.90764	1.97967	1.66095	5.64243	0.478959	4.33664	0.768352	0.266389	0.229946	0.374622	0.450521	1.89248
4h) Mac3 histology GF facility
		+ trp					- trp
Mac3		12.8986	3.103	1.74518	5.13359	23.6815	0.614488	0.145327	1.90726	0.669692	1.66488	0.669692
4i) LFB histology GF facility
		+ trp								- trp
LFB		49	10.5	29	31.5	30.75	26.25	32.5	27	26.5	18.75	16.75	29	17.75	8
4j) Plasma trp levels
		+ trp								- trp
µmol/L		49.4101	67.047	55.5671	53.7263	35.3997	48.5372	37.2678	49.9843	3.69401	6.7481	8.05216	5.1621	0.403408	8.02942

## Sheet: Fig5
5a) Inflammation score colon
		+ trp										- trp
Score		2	3	3	3	2	3	2	2	3	3	5	8	7	5	4	5	5	3	6
5e) Trp concentrations
		+ trp						- trp
organ	plasma	0.0178374	0.0314146	0.024053	0.026734	0.0278987	0.0108168	0.00448687	0.00251424	0.00890058	0.00359092	11.4
	ileum	0.05	0.12	0.06	0.15	0.08	0.05	0.33	0.06	0.15	0.09	11.4
	colon	0.0059	0.0053	0.0154	0.0014	0.003	0.003	0.004	0.0068	0.0021	0.0084	11.4

## Sheet: Suppl Fig 1
Suppl Fig 1a) Mean clinical scores, cumulative scores (gender)
		female, +trp				female, -trp				male, +trp				male -trp
Day post EAE induction	0	0	0	0	0	0	0	0	0	0	0	0	0	0	0	0	0
	1	0	0	0	0	0	0	0	0	0	0	0	0	0	0	0	0
	2	0	0	0	0	0	0	0	0	0	0	0	0	0	0	0	0
	3	0	0	0	0	0	0	0	0	0	0	0	0	0	0	0	0
	4	0	0	0	0	0	0	0	0	0	0	0	0	0	0	0	0
	5	0	0	0	0	0	0	0	0	0	0	0	0	0	0	0	0
	6	0	0	0	0	0	0	0	0	0	0	0	0	0	0	0	0
	7	0	0	0	0	0	0	0	0	0	0	0	0	0	0	0	0
	8	0	0	0	0	0	0	0	0	0	0	0	0	0	0	0	0
	9	0	0	0	0	0	0	0	0	0	0	0	0	0	0	0	0
	10	0	0.7	0	0	0	0	0	0	1.7	1.7	0	1.7	0	0	0	0
	11	0	0.7	0.7	0	0	0	0	0	2	2	2	1.3	0	0	0	0
	12	0.7	0.7	0.7	0	0	0	0	0	2	2	2.3	2.3	0	0	0	0
	13	0.7	0.7	0.7	0	0	0	0	0	2	2	2	3	0	0	0	0
	14	1.3	0.7	0.7	1	0	0	0	0	1	2	2	3	0	0	0	0
	Cumulative score	2.7	3.5	2.8	1	0	0	0	0	8.7	9.7	8.3	11.3	0	0	0	0
Suppl Fig 1b) Mean clinical scores, cumulative scores (met and trp restriction)
		+ trp						- trp						- met
Day post EAE induction	0	0	0	0	0	0	0	0	0	0	0	0	0	0	0	0
	1	0	0	0	0	0	0	0	0	0	0	0	0	0	0	0
	2	0	0	0	0	0	0	0	0	0	0	0	0	0	0	0
	3	0	0	0	0	0	0	0	0	0	0	0	0	0	0	0
	4	0	0	0	0	0	0	0	0	0	0	0	0	0	0	0
	5	0	0	0	0	0	0	0	0	0	0	0	0	0	0	0
	6	0	0	0	0	0	0	0	0	0	0	0	0	0	0	0
	7	0	0	0	0	0	0	0	0	0	0	0	0	0	0	0
	8	0	0	0.7	0.7	0	0	0	0	0	0	0	0	0	0	0
	9	2	0.7	2	1.3	0	0	0	0	0	0	0	0	0	0	0
	10	2	0.7	2	2	0.7	0	0	0	0	0	0	0	1	0	0
	11	2.7	0.7	2.3	1.7	2	2.3	0	0	0	0	0	0	1.3	0.7	0
	12	3	1	3	2	2	2.7	0	0	0	0	0	0	2	1.3	0
	13	3.3	2	3.3	2.3	2.3	3	0	0	0	0	0	0	2.3	2.3	0
	14	3	1	3.3	2	2	3	0	0	0	0	0	0	2.3	2.7	0.7
	15	2.3	1	3.3	2.3	2.3	3.3	0	0	0	0	0	0	2.3	2.7	1
	Cumulative score	18.3	7.1	19.9	14.3	11.3	14.3	0	0	0	0	0	0	11.2	9.7	1.7
Suppl Fig 1c) Plasma met levels
		+ trp						- met
µmol/L		18.1	18	18.3	16.6	10.4	18	6.3	10.5	11.1	8.1	6.7	10
Suppl Fig 1e) CD3 histology protein-free diet
		+ protein				- protein
CD3		7.11949	16.7654	11.6637	8.25039	2.54705	3.10814	1.3609
Suppl Fig 1f) Mac3 histology protein-free diet
		+ protein				- protein
Mac3		8.27875	5.59798	4.42689	3.13993	2.24544	1.83014	0.654976
Suppl Fig 1g) LFB histology protein-free diet
		+ protein					- protein
LFB		2.5	1.5	1.5	1.5	1.5	0	0	0
Suppl Fig 1h) CD3 histology protein-free diet
		ctrl, sick						ctrl, healthy						- met, sick			- met, healthy
CD3		10.3232	12.8002	14.5633	5.47508	3.8802	10.6635	1.35062	0.850959	1.30907	3.50651	0.0380964	1.32583	4.89062	7.98988	1.77572	0.294	0.850959	1.30907
Suppl Fig 1i) Mac3 histology protein-free diet
		ctrl, sick						ctrl, healthy						- met, sick			- met, healthy
Mac3		12.0641	4.6417	5.40693	6.48709	5.51127	4.97378	0.242004	0.00769942	0.0239798	1.24898	0.0230142	0.0236406	2.9745	5.40391	4.21013	1.35062	0.850959	0.236
Suppl Fig 1j) LFB histology protein-free diet
		ctrl, sick						ctrl, healthy						- met, sick			- met, healthy
LFB		2	2.7	2.3	2.25	2	2.25	0	0	0	0	0	0	2.625	2.25	2.625	0	0	0

## Sheet: Suppl Fig 2
Suppl Fig 2a) Plasma corticosteroid
		+ trp						- trp
µmol/L		32	112	35	89	69	85	91	93	103	124	42
Suppl Fig 2b) Plasma leptin
		+ trp										- trp
ng/ml		6.64483	3.76278	1.23053	0.371445	1.75926	3.49018	0.114339	0.766669	4.59029	2.34897	0.231493	0.706552	-0.00944154	0.0924434	0.721566	0.0196191	0.774195	0.268235	0.0705702	0.327151
Suppl Fig 2c) Plasma active ghrelin
		+ trp										- trp
ng/ml		0.000722855	0.0148342	-0.0407328	-0.0294703	-0.0071696	0.0303706	-0.0119232	-0.0358968	-0.00400808	0.0288237	0.0365433	-0.0103372	0.00386925	0.0117089	-0.0135108	0.159324	0.000722855	0.0257254	0.010144	0.00386925

## Sheet: Suppl Fig 3
Suppl Fig 3c) 2D2 in vivo proliferation
		+ trp					- trp
organ	dLN	77.5	69.2	83.3	76.8	78.9	79	81.7	91.4	83.3	95.6
	spleen	92	86.4	94.8	92.3	92.4	89.9	92	96.3	90.3	97.5
	blood	87.6	81.1	85.1	85.4	94.6	89.8	92.8	94.5	88.1	95.1
Suppl Fig 3e) Peptide restimulation d7
		+ trp						- trp
spleen	IFNg	0.27	0.264	0.23	0.05	0.17	0	0.024	0.079	0.078	-0.003	0.024	0.015
	IL17a	0.13	0.04	0.69	-0.04	0.45	-0.24	0.093	0.23	0.11	0.409	0.24	0.02
	CD40L	0.098	0.1155	0.076	0.0552	0.0487	0.0377	0.0241	0.1083	0.0444	0.03	0.0432	0.0831
dLN	IFNg	0.28	2.25	1.22	0.079	1.47	0.073	0.017	0.04	-0.2	0	0.02	0.01
	IL17a	0.56	1.86	1.06	0.04	1.47	0.15	-0.01	0.09	-0.27	0.21	0.06	0.02
	CD40L	0.1271	0.6219	0.388	0.0138	0.334	0.038	0.002	0.014	-0.12	-0.004	-0.0091	-0.01
Suppl Fig 3f) Tetramer frequency
		+ trp					- trp
cells	CD3+ CD4+	0.16	0.29	0.29	0.2	0.26	0.11	0.13	0.14	0.18	0.14
	CD3+CD4+CD44hi	0.69	0.81	1.03	0.73	0.93	0.43	0.69	0.49	0.84	0.59
	CD3+CD4+CD44lo	0.027	0.043	0.03	0.026	0.018	0.03	0.018	0.032	0.035	0.0085

## Sheet: Suppl Fig 4
Suppl Fig 4a) Treg frequencies
		+ trp										- trp
organ	spleen	2.22	1.91	3.08	1.44	1.96	3.14	2.02	1.5	2.01	2.85	1.69	2.54	2.67	1.6	2.28	2.02	1.41	1.41	1.81	1.15
	dLN	13	11.1	8.55	12.1	9.68	10.1	9.95	10.8	9.14	9.49	10.6	8.73	10.4	8.37	9.56	11.3	12.9	13.9	9.62	13.6
Suppl Fig 4b) Serum autoantibodies
		+ trp						- trp
IgM	d7 p.i.	-0.025	0.096	0.088	0.092	0.034	0.093	0.114	0.097	0.038	0.345	0.608	0.049
	d18 p.i.	0.204	0.35	0.053	-0.203	0.141	0.118	0.112	0.514	0.437	0.174	0.146	0.526
IgG	d7 p.i.	0.039	0.026	0.026	0.026	0.023	0.041	0.02	0.018	0.015	0.021	-0.085	0.011
	d18 p.i.	0.353	1.055	0.362	-0.007	0.103	0.766	0.427	0.738	1.092	0.422	0.709	0.114
Suppl Fig 4c) Chemokine receptors 2D2
		+ trp					- trp
CXCR3	dLN	95.1	59.1	102	74.5	79.6	47.5	56.5	42.4	37.2	34.7
	spleen	92.5	87.4	174	151	186	97.7	118	139	166	187
	blood	171	88.7	146	134	134	91.2	131	174	122	222
CCR6	dLN	216	230	178	199	195	369	217	173	207	252
	spleen	185	203	225	211	211	202	211	207	230	229
	blood	254	270	259	238	181	160	228	252	253	248
Suppl Fig 4h) CD3 histology (different donors)
		+ trp							- trp
CD3		8.08765	3.641	8.93564	7.14577	1.98415	8.39197	3.58819	3.54892	5.81131	6.926	2.48148	2.93992	2.14203
Suppl Fig 4i) Mac3 histology (different donors)
		+ trp							- trp
Mac3		4.14785	2.97721	11.1788	1.1866	1.11854	6.92126	1.89647	5.52794	3.88412	4.43091	1.37279	1.34116	1.14054
Suppl Fig 4j) LFB histology (different donors)
		+ trp										- trp
LFB		0.5	2	2.375	2	2.375	0.5	0.5	0.666667	2.33333	0.5	1.7	1.1	0.75	0.5	0.333333

## Sheet: Suppl Fig 5
Suppl Fig 5a) CD3 histology (GCN2ko, DPR)
		WT, + protein			WT, - protein			GCN2ko, + protein			GCN2ko, - protein
CD3		8.08765	3.641	8.93564	7.14577	1.98415	8.39197	3.58819	3.54892	5.81131	6.926	2.48148	2.93992
Suppl Fig 5b) Mac3 histology (GCN2ko, DPR)
		WT, + protein			WT, - protein			GCN2ko, + protein			GCN2ko, - protein
Mac3		8.25039	16.7654	11.6637	2.54705	4.12753	1.3609	14.0247	7.42824	7.75406	5.05517	1.17573	1.63593
Suppl Fig 5c) LFB histology (GCN2ko, DPR)
		WT, + protein			WT, - protein			GCN2ko, + protein			GCN2ko, - protein
LFB		4	4	3	0	0	0	3	3	4	0	0	0
Suppl Fig 5d) CD3 histology (GCN2ko, DTR)
		WT, + trp					WT, - trp					GCN2ko, + trp					GCN2ko, - trp
CD3		4.42023	4.00926	2.2733	4.7312	3.01387	1.94482	0.555318	1.83453	1.11748	0.68055	8.17483	2.7377	4.89865	6.84909	1.27405	1.35062	0.850959	1.30907	3.50651	0.0380964	1.32583
Suppl Fig 5e) Mac3 histology (GCN2ko, DTR)
		WT, + trp					WT, - trp					GCN2ko, + trp					GCN2ko, - trp
Mac3		0.55008	2.06471	0.995178	1.95251	1.13316	0.0855396	0.0254724	0.311238	0.0940324	1.03849	7.65968	1.85414	5.15535	0.959262	0.475337	0.242004	0.00769942	0.0239798	1.24898	0.0230142	0.0236406
Suppl Fig 5f) LFB histology (GCN2ko, DTR)
		WT, + trp					WT, - trp					GCN2ko, + trp					GCN2ko, - trp
LFB		3	3	1	2		0	0	0	0	0	2.5	1.5	2.5	1	0	0	0	0	0	0	0
Suppl Fig 5g) Chop induction
		Mean	SD	n
PMA/Iono	100 µM trp	0.0016132	0.000159902	4
	50 µM trp	0.00110198	0.000214211	4
	5 µM trp	0.0010878	6.6757e-05	4
	1 µM trp	0.0015863	9.8699e-05	4
	0.25 µM trp	0.0186532	5.7597e-05	4
	0 µM trp	0.025249	0.00112466	4
Ø	100 µM trp	0.000201143	5.1449e-05	4
	0 µM trp	0.000262136	1.3042e-05	4
		technical replicates
Suppl Fig 5h) CNS trp levels
		+ trp						- trp
µmol/L		45.52	84.7	105.52	65	83.78	28.4	54.67	80.49	57.9	44.39	64.65	51.26
Suppl Fig 5i) Plasma serotonin levels
		+ trp						- trp
d14		600.826	495.534	597.624	72.0945	38.9405	327.841	115.288	490.595	137.621	809.991
Suppl Fig 5j) Relative plasma trp drop
		SPF						GF
compared to +trp		0.280506	0.325894	0.570854	0.37644	0.378122	0.358849	0.0744499	0.136003	0.162285	0.104038	0.00813037	0.161826

[truncated: 1 more sheets: Suppl Fig 6]
